# Supplementary material for: AP1 is a pioneer transcription factor that programmes cell fate through MADS-domain protein tetramerisation
Source: Genome Biol. 2025 Dec 9;26:418. doi: 10.1186/s13059-025-03884-0 (PMC12687491; doi:10.1186/s13059-025-03884-0)
Supplement: Supplementary file 4 — Additional file 4: Table S3. Results of peak calling of SELEX-seq data in the genome. [file 13059_2025_3884_MOESM4_ESM.xlsx]

## Sheet: AP1-AP1R3S1_k12m6_R3D1vsR0-affi
Results of peak calling of SELEX-seq data in the genome.
chr	start	end		score1	score2	score3
Chr2	2843181	2843184	2	0.95	0.667333	0.662
Chr2	2924318	2924321	2	0.95	0.667333	0.662
Chr4	12866809	12866812	2	0.95	0.667333	0.662
Chr3	6154660	6154664	3	0.939	0.66475	0.6515
Chr3	3655884	3655889	4	0.939	0.6618	0.632
Chr1	9992651	9992656	4	0.961	0.649	0.684
Chr4	11597197	11597203	5	0.961	0.635833	0.6185
Chr3	20715436	20715441	4	0.939	0.6352	0.593
Chr3	15867073	15867076	2	0.812	0.627	0.632
Chr5	15512839	15512842	2	0.812	0.627	0.632
Chr1	9000472	9000477	4	0.942	0.625	0.547
Chr1	21117483	21117488	4	0.961	0.6234	0.602
Chr5	24836248	24836252	3	0.95	0.618	0.566
Chr5	320201	320205	3	0.95	0.61625	0.601
Chr5	12985374	12985380	5	0.756	0.612667	0.6175
Chr1	2519512	2519516	3	0.81	0.60975	0.639
Chr4	31014	31019	4	0.918	0.6076	0.61
Chr2	14873404	14873410	5	0.92	0.604167	0.619
Chr1	28441086	28441090	3	0.736	0.60225	0.583
Chr4	16516129	16516134	4	0.939	0.6	0.592
Chr5	24205443	24205448	4	0.975	0.5994	0.558
Chr2	19644595	19644601	5	0.939	0.5965	0.571
Chr1	4620083	4620089	5	0.939	0.5945	0.6
Chr2	9533297	9533301	3	0.95	0.59425	0.5845
Chr5	9263772	9263776	3	0.95	0.59425	0.5845
Chr1	10858982	10858986	3	0.975	0.593	0.5665
Chr1	21739278	21739286	7	0.908	0.591625	0.63
Chr4	13146155	13146160	4	0.95	0.5906	0.562
Chr1	18178429	18178433	3	0.95	0.59	0.5275
Chr3	16464857	16464863	5	0.939	0.589667	0.5545
Chr3	18702001	18702010	8	0.918	0.588889	0.61
Chr5	13096554	13096559	4	0.961	0.5888	0.602
Chr5	7048695	7048700	4	0.726	0.5884	0.653
Chr1	25986845	25986849	3	0.975	0.58775	0.5465
Chr4	17467272	17467277	4	0.961	0.5876	0.531
Chr5	18099616	18099621	4	0.918	0.5824	0.557
Chr3	7465528	7465534	5	0.939	0.581333	0.5525
Chr4	17937269	17937276	6	0.939	0.580571	0.535
Chr2	14645532	14645535	2	0.812	0.580333	0.56
Chr2	6305422	6305427	4	0.961	0.5802	0.592
Chr5	1108763	1108768	4	0.961	0.5802	0.592
Chr1	3057550	3057556	5	0.975	0.580167	0.5355
Chr4	12462881	12462886	4	0.81	0.58	0.648
Chr1	28787709	28787715	5	0.918	0.579833	0.5475
Chr1	28814559	28814565	5	0.918	0.579833	0.5475
Chr4	11027999	11028005	5	0.918	0.5795	0.509
Chr2	13053979	13053986	6	0.918	0.579	0.498
Chr2	4083091	4083096	4	0.918	0.5772	0.512
Chr5	732786	732791	4	0.918	0.5758	0.588
Chr5	9814203	9814208	4	0.81	0.5736	0.648
Chr4	12480531	12480538	6	0.908	0.573143	0.624
Chr2	9535673	9535679	5	0.961	0.571667	0.5635
Chr3	18243126	18243131	4	0.95	0.5702	0.496
Chr5	25090943	25090949	5	0.908	0.569667	0.579
Chr4	14790263	14790268	4	0.95	0.5694	0.507
Chr2	12786462	12786467	4	0.805	0.5692	0.549
Chr5	26640569	26640574	4	0.95	0.5688	0.562
Chr1	12035796	12035800	3	0.81	0.5655	0.5325
Chr5	8853186	8853190	3	0.81	0.5655	0.5325
Chr1	6167196	6167199	2	0.757	0.565333	0.511
Chr3	3915444	3915448	3	0.818	0.5645	0.5265
Chr1	18600356	18600360	3	0.822	0.56425	0.5405
Chr5	7179937	7179943	5	0.942	0.563167	0.517
Chr5	9888576	9888579	2	0.739	0.562333	0.509
Chr4	17626773	17626777	3	0.769	0.56175	0.569
Chr5	11587608	11587613	4	0.748	0.5616	0.551
Chr1	19651007	19651016	8	0.908	0.561333	0.624
Chr3	7397726	7397731	4	0.805	0.5606	0.55
Chr5	9750794	9750799	4	0.805	0.5606	0.55
Chr2	12188222	12188227	4	0.92	0.5596	0.511
Chr3	19184466	19184472	5	0.908	0.5595	0.5775
Chr2	8164224	8164229	4	0.81	0.559	0.555
Chr4	6184750	6184756	5	0.775	0.558	0.5845
Chr5	23414361	23414367	5	0.939	0.557667	0.527
Chr2	1557167	1557174	6	0.834	0.557571	0.487
Chr2	1561971	1561978	6	0.834	0.557571	0.487
Chr2	7058349	7058356	6	0.834	0.557571	0.487
Chr5	5730225	5730232	6	0.95	0.5565	0.5045
Chr2	5249107	5249115	7	0.975	0.55625	0.492
Chr1	3082386	3082390	3	0.975	0.556	0.482
Chr1	26626530	26626535	4	0.81	0.556	0.555
Chr4	403180	403185	4	0.81	0.556	0.555
Chr2	5099928	5099934	5	0.961	0.556	0.5275
Chr5	25221656	25221660	3	0.718	0.55575	0.541
Chr1	17003901	17003907	5	0.81	0.5555	0.5875
Chr3	10495115	10495122	6	0.812	0.555286	0.563
Chr4	8356551	8356558	6	0.726	0.555286	0.559
Chr4	8356575	8356582	6	0.726	0.555286	0.559
Chr4	8356639	8356646	6	0.726	0.555286	0.559
Chr5	15082639	15082645	5	0.95	0.5535	0.515
Chr5	14614653	14614659	5	0.81	0.553333	0.5875
Chr5	3339546	3339550	3	0.805	0.553	0.5475
Chr5	23069078	23069083	4	0.805	0.5528	0.527
Chr2	19022750	19022755	4	0.822	0.5524	0.59
Chr2	8431115	8431122	6	0.975	0.551833	0.514
Chr4	11966066	11966070	3	0.812	0.55075	0.574
Chr5	2420909	2420913	3	0.812	0.55075	0.574
Chr1	6599236	6599243	6	0.92	0.550571	0.52
Chr4	11644078	11644084	5	0.739	0.5505	0.514
Chr3	8964792	8964798	5	0.939	0.550333	0.516
Chr5	24990279	24990290	10	0.939	0.550091	0.567
Chr1	20032948	20032954	5	0.834	0.55	0.534
Chr5	19001684	19001690	5	0.834	0.55	0.534
Chr1	9376149	9376154	4	0.73	0.5498	0.587
Chr5	13453958	13453962	3	0.72	0.54925	0.5245
Chr4	11500178	11500183	4	0.743	0.5492	0.582
Chr1	21399644	21399649	4	0.761	0.549	0.551
Chr5	1984175	1984180	4	0.95	0.5488	0.562
Chr1	16132755	16132763	7	0.908	0.548	0.502
Chr2	9583826	9583829	2	0.739	0.548	0.509
Chr4	1417345	1417350	4	0.756	0.548	0.539
Chr5	14291338	14291341	2	0.648	0.548	0.527
Chr1	29840388	29840393	4	0.81	0.5472	0.534
Chr4	4882133	4882138	4	0.81	0.5472	0.534
Chr3	9856025	9856040	14	0.92	0.546533	0.511
Chr1	15807414	15807420	5	0.685	0.546	0.5405
Chr2	5780016	5780022	5	0.685	0.546	0.5405
Chr3	14463927	14463933	5	0.685	0.546	0.5405
Chr3	15318923	15318929	5	0.685	0.546	0.5405
Chr5	5594203	5594208	4	0.81	0.546	0.558
Chr3	6010308	6010313	4	0.761	0.5458	0.551
Chr5	5983106	5983110	3	0.712	0.545	0.5585
Chr3	7370079	7370084	4	0.812	0.5448	0.55
Chr3	10713528	10713534	5	0.81	0.5445	0.5245
Chr1	16959033	16959037	3	0.81	0.54375	0.53
Chr1	26198360	26198364	3	0.81	0.54375	0.53
Chr3	14638781	14638785	3	0.81	0.54375	0.53
Chr5	16384510	16384514	3	0.81	0.54375	0.53
Chr1	26444023	26444030	6	0.864	0.543286	0.608
Chr1	10707021	10707027	5	0.822	0.542833	0.54
Chr1	29757187	29757190	2	0.654	0.542667	0.548
Chr3	16530331	16530337	5	0.961	0.5425	0.5025
Chr5	9661279	9661284	4	0.812	0.5422	0.557
Chr4	16980503	16980515	11	0.95	0.541417	0.513
Chr5	6133833	6133840	6	0.975	0.540667	0.514
Chr4	8111437	8111442	4	0.792	0.5402	0.59
Chr1	3922698	3922703	4	0.812	0.54	0.509
Chr2	7763097	7763102	4	0.739	0.5398	0.563
Chr3	5325106	5325112	5	0.806	0.5395	0.546
Chr2	18016646	18016654	7	0.864	0.539375	0.563
Chr1	18397477	18397481	3	0.81	0.53925	0.5435
Chr5	7357406	7357412	5	0.753	0.539167	0.508
Chr2	1056927	1056932	4	0.81	0.5388	0.558
Chr4	9944017	9944023	5	0.726	0.5385	0.588
Chr2	12607123	12607130	6	0.942	0.538143	0.566
Chr3	17184379	17184393	13	1	0.538143	0.5545
Chr1	12924687	12924692	4	0.775	0.5374	0.572
Chr1	12924745	12924750	4	0.775	0.5374	0.572
Chr2	692881	692886	4	0.975	0.5372	0.432
Chr5	10194769	10194776	6	0.942	0.537143	0.507
Chr1	4020361	4020370	8	0.918	0.536778	0.474
Chr4	14595615	14595622	6	0.81	0.536714	0.527
Chr3	3404135	3404141	5	0.918	0.536667	0.5045
Chr3	3197993	3197998	4	0.718	0.5364	0.525
Chr5	9552428	9552433	4	0.762	0.5362	0.466
Chr4	4733530	4733537	6	0.756	0.536143	0.593
Chr2	6652395	6652399	3	0.686	0.536	0.5245
Chr2	9040713	9040717	3	0.686	0.536	0.5245
Chr4	727456	727462	5	0.81	0.536	0.5075
Chr2	10934897	10934905	7	0.939	0.535875	0.4555
Chr5	3456966	3456975	8	0.95	0.535778	0.496
Chr2	3337355	3337362	6	0.918	0.535714	0.506
Chr3	4157274	4157278	3	0.828	0.53525	0.501
Chr2	11376959	11376965	5	0.805	0.534833	0.53
Chr4	10595886	10595890	3	0.718	0.53475	0.517
Chr1	27664967	27664973	5	0.726	0.5345	0.6
Chr2	13510905	13510911	5	0.726	0.5345	0.6
Chr3	17017230	17017234	3	0.673	0.5345	0.503
Chr5	10858555	10858562	6	0.864	0.534429	0.529
Chr1	9107277	9107281	3	0.652	0.534	0.5575
Chr1	173197	173202	4	0.637	0.5334	0.485
Chr1	6937879	6937884	4	0.73	0.5334	0.587
Chr3	9345863	9345870	6	0.822	0.533286	0.547
Chr2	11154097	11154102	4	0.805	0.5332	0.522
Chr5	865812	865819	6	0.809	0.533143	0.453
Chr1	20278886	20278894	7	0.961	0.53225	0.5235
Chr2	17087047	17087053	5	0.812	0.531833	0.507
Chr3	12558345	12558350	4	0.805	0.5318	0.553
Chr3	17381959	17381964	4	0.805	0.5318	0.553
Chr5	6117429	6117434	4	0.805	0.5318	0.553
Chr5	15064336	15064341	4	0.805	0.5318	0.553
Chr2	1198669	1198674	4	0.744	0.5316	0.569
Chr5	22868853	22868861	7	0.92	0.53125	0.544
Chr3	3109579	3109582	2	0.71	0.531	0.528
Chr4	8356517	8356522	4	0.701	0.5308	0.559
Chr4	8356535	8356540	4	0.701	0.5308	0.559
Chr3	15343626	15343633	6	0.822	0.530571	0.511
Chr2	16655531	16655537	5	0.918	0.5305	0.4715
Chr1	479657	479661	3	0.95	0.53	0.46
Chr2	1051677	1051684	6	0.822	0.53	0.547
Chr3	22938118	22938122	3	0.757	0.53	0.497
Chr1	13356041	13356047	5	0.92	0.529167	0.4945
Chr4	11537251	11537257	5	0.918	0.529167	0.4575
Chr1	7118243	7118246	2	0.753	0.529	0.543
Chr4	14842482	14842489	6	0.918	0.528286	0.474
Chr1	12886211	12886215	3	0.58	0.52825	0.5295
Chr5	2664504	2664508	3	0.812	0.52825	0.5005
Chr1	29840362	29840367	4	0.81	0.528	0.534
Chr3	7287991	7288000	8	0.942	0.528	0.507
Chr5	9304758	9304764	5	0.699	0.528	0.5665
Chr4	1683392	1683397	4	0.637	0.5278	0.482
Chr2	11807763	11807767	3	0.685	0.52775	0.5035
Chr4	5461292	5461296	3	0.685	0.52775	0.5035
Chr4	7557436	7557440	3	0.685	0.52775	0.5035
Chr1	19723021	19723026	4	0.706	0.5272	0.522
Chr3	4770780	4770784	3	0.642	0.527	0.5425
Chr4	916939	916945	5	0.818	0.526833	0.5165
Chr1	9344298	9344303	4	0.701	0.5268	0.561
Chr4	17954594	17954599	4	0.754	0.5268	0.494
Chr4	14521394	14521401	6	0.775	0.525714	0.572
Chr2	13790574	13790578	3	0.812	0.5255	0.5125
Chr5	18482890	18482894	3	0.812	0.5255	0.5125
Chr1	6679176	6679181	4	0.809	0.5252	0.518
Chr2	16255266	16255271	4	0.718	0.525	0.519
Chr2	16316343	16316347	3	0.753	0.525	0.499
Chr3	20801779	20801784	4	0.834	0.525	0.461
Chr5	18255409	18255417	7	0.918	0.524875	0.495
Chr5	8567299	8567305	5	0.975	0.5245	0.4685
Chr1	12298192	12298195	2	0.58	0.524333	0.519
Chr4	18059025	18059030	4	0.812	0.5242	0.478
Chr5	17954861	17954867	5	0.805	0.523833	0.517
Chr5	26617842	26617847	4	0.703	0.5238	0.583
Chr5	11212637	11212647	9	1	0.5236	0.4805
Chr4	8356601	8356605	3	0.701	0.5235	0.53
Chr3	6380824	6380831	6	0.918	0.523429	0.503
Chr3	8366043	8366053	9	0.939	0.5232	0.525
Chr1	2177066	2177078	11	0.805	0.522917	0.53
Chr4	3576845	3576852	6	0.736	0.522714	0.507
Chr5	4464543	4464550	6	0.809	0.522714	0.466
Chr1	22597670	22597675	4	0.838	0.5226	0.537
Chr2	1725971	1725977	5	0.761	0.5225	0.5255
Chr2	12522182	12522187	4	0.805	0.5224	0.549
Chr2	9463656	9463660	3	0.812	0.52225	0.5125
Chr5	9572785	9572789	3	0.812	0.52225	0.5125
Chr5	13631172	13631176	3	0.812	0.52225	0.5125
Chr5	25081021	25081026	4	0.81	0.5222	0.482
Chr3	3388512	3388517	4	0.805	0.5218	0.507
Chr4	6747259	6747264	4	0.805	0.5218	0.522
Chr2	13694503	13694511	7	0.812	0.52175	0.51
Chr1	21889067	21889070	2	0.654	0.521667	0.52
Chr3	7756112	7756118	5	0.739	0.521667	0.4885
Chr3	2888500	2888505	4	0.775	0.5214	0.51
Chr3	9197407	9197421	13	0.908	0.521357	0.484
Chr1	7691137	7691141	3	0.754	0.521	0.479
Chr1	20954495	20954501	5	0.822	0.520833	0.514
Chr1	4777132	4777142	9	0.756	0.5208	0.567
Chr5	21425778	21425783	4	0.805	0.5206	0.507
Chr3	14363281	14363289	7	0.92	0.5205	0.5415
Chr5	25086591	25086596	4	0.822	0.5202	0.5
Chr4	918081	918087	5	0.918	0.520167	0.4675
Chr3	9104813	9104817	3	0.642	0.52	0.519
Chr3	15902314	15902321	6	0.822	0.519857	0.511
Chr3	8491903	8491910	6	0.644	0.519714	0.498
Chr1	1194196	1194200	3	0.617	0.5195	0.532
Chr4	6865177	6865181	3	0.757	0.5195	0.485
Chr5	18346441	18346447	5	0.805	0.519	0.53
Chr2	10028810	10028818	7	0.716	0.518875	0.5145
Chr1	23886671	23886677	5	0.775	0.518833	0.519
Chr1	24648855	24648858	2	0.682	0.518667	0.544
Chr5	25688763	25688766	2	0.682	0.518667	0.544
Chr5	21267349	21267354	4	0.95	0.518	0.39
Chr1	18437695	18437701	5	0.818	0.517667	0.496
Chr4	12289484	12289490	5	0.784	0.517667	0.4685
Chr4	15583353	15583363	9	0.966	0.5176	0.519
Chr3	11956105	11956112	6	0.864	0.517571	0.464
Chr1	16601228	16601244	15	1	0.5175	0.5295
Chr2	10332141	10332146	4	0.777	0.5172	0.515
Chr1	29180597	29180602	4	0.818	0.517	0.506
Chr4	13551154	13551160	5	0.671	0.516833	0.5425
Chr1	1379931	1379936	4	0.805	0.5166	0.475
Chr2	12199721	12199734	12	0.869	0.516538	0.529
Chr1	24890050	24890055	4	0.73	0.5164	0.504
Chr1	12200422	12200432	9	1	0.516	0.4555
Chr2	18478660	18478663	2	0.626	0.516	0.556
Chr3	6423924	6423928	3	0.686	0.516	0.515
Chr5	8405729	8405735	5	0.812	0.515833	0.4935
Chr3	8369232	8369242	9	0.939	0.5158	0.525
Chr3	10384064	10384068	3	0.729	0.51525	0.5255
Chr5	3696956	3696962	5	0.743	0.515167	0.5065
Chr2	19021965	19021970	4	0.805	0.515	0.522
Chr5	2193472	2193480	7	0.961	0.515	0.491
Chr2	118305	118308	2	0.694	0.515	0.564
Chr2	8243465	8243470	4	0.701	0.5148	0.559
Chr4	6788678	6788683	4	0.718	0.5144	0.492
Chr4	17544719	17544725	5	0.775	0.514333	0.5395
Chr5	17134397	17134401	3	0.671	0.51425	0.5095
Chr1	9815576	9815583	6	0.806	0.514	0.515
Chr4	15911903	15911910	6	0.918	0.514	0.473
Chr1	23654627	23654633	5	0.908	0.513833	0.4725
Chr2	1820819	1820824	4	0.775	0.5138	0.483
Chr3	20278108	20278114	5	0.95	0.5138	0.413
Chr1	3870834	3870838	3	0.637	0.51375	0.538
Chr3	17292021	17292033	11	0.942	0.513667	0.5105
Chr3	10718723	10718733	9	1	0.5135	0.527
Chr2	4353390	4353397	6	0.743	0.513286	0.506
Chr3	11152757	11152764	6	0.743	0.513286	0.506
Chr3	8275354	8275359	4	0.812	0.5132	0.465
Chr4	14374328	14374341	12	0.819	0.512923	0.529
Chr2	10294368	10294374	5	0.805	0.512667	0.5035
Chr5	13168563	13168569	5	0.757	0.5125	0.5005
Chr3	613585	613590	4	0.738	0.5124	0.489
Chr4	17459800	17459805	4	0.81	0.5124	0.477
Chr1	19634465	19634468	2	0.657	0.512333	0.523
Chr5	18347072	18347076	3	0.712	0.512	0.519
Chr5	25139796	25139800	3	0.669	0.512	0.5125
Chr5	22773242	22773248	5	0.92	0.511667	0.505
Chr1	21449842	21449850	7	0.942	0.511625	0.489
Chr5	8394352	8394357	4	0.642	0.5116	0.5
Chr5	19100664	19100669	4	0.81	0.5116	0.534
Chr1	17041615	17041624	8	0.822	0.511556	0.547
Chr2	2672860	2672869	8	0.822	0.511556	0.547
Chr3	17558091	17558095	3	0.625	0.5115	0.495
Chr4	10649453	10649459	5	0.918	0.511333	0.4485
Chr4	9454272	9454277	4	0.743	0.5112	0.461
Chr1	9417546	9417550	3	0.593	0.511	0.499
Chr2	12064079	12064087	7	0.908	0.511	0.5155
Chr2	16742571	16742577	5	0.812	0.511	0.467
Chr4	12392194	12392199	4	0.72	0.5108	0.535
Chr5	5639906	5639911	4	0.72	0.5108	0.535
Chr1	25066079	25066087	7	0.908	0.510625	0.504
Chr1	3113448	3113453	4	0.975	0.5106	0.409
Chr2	13404321	13404326	4	0.59	0.5106	0.502
Chr5	20566586	20566595	8	0.837	0.510556	0.537
Chr5	20599926	20599935	8	0.837	0.510556	0.537
Chr1	13665691	13665698	6	0.637	0.510429	0.498
Chr4	6820922	6820927	4	0.757	0.5104	0.485
Chr5	26431160	26431165	4	0.777	0.5104	0.477
Chr3	20597870	20597875	4	0.805	0.5102	0.487
Chr3	1991239	1991243	3	0.659	0.51	0.5215
Chr5	22084321	22084325	3	0.795	0.50975	0.4705
Chr1	2691329	2691334	4	0.812	0.5096	0.478
Chr1	5742396	5742403	6	0.95	0.509571	0.506
Chr5	23312849	23312863	13	0.833	0.509214	0.524
Chr1	28116997	28117002	4	0.753	0.5092	0.581
Chr5	26329367	26329372	4	0.753	0.5092	0.581
Chr2	2853794	2853799	4	0.775	0.509	0.554
Chr2	4543063	4543068	4	0.775	0.509	0.554
Chr2	4547644	4547649	4	0.775	0.509	0.554
Chr3	14928932	14928937	4	0.775	0.509	0.554
Chr4	1883992	1883997	4	0.775	0.509	0.554
Chr4	7012385	7012390	4	0.775	0.509	0.554
Chr5	15831822	15831828	5	0.822	0.509	0.4945
Chr5	20985395	20985398	2	0.665	0.509	0.535
Chr1	7086597	7086601	3	0.718	0.50875	0.493
Chr1	21474146	21474153	6	0.777	0.508571	0.436
Chr4	5237287	5237294	6	0.864	0.508571	0.507
Chr3	9868022	9868031	8	0.863	0.508444	0.479
Chr2	8145659	8145663	3	0.721	0.50825	0.517
Chr1	18520060	18520065	4	0.95	0.5082	0.42
Chr1	17759655	17759660	4	0.822	0.5078	0.464
Chr1	20596571	20596575	3	0.705	0.50775	0.4945
Chr1	29528606	29528614	7	0.716	0.50775	0.497
Chr2	15557574	15557578	3	0.705	0.50775	0.4945
Chr5	16795251	16795255	3	0.642	0.50775	0.5125
Chr4	6234596	6234610	13	0.861	0.507643	0.551
Chr4	420726	420736	9	0.822	0.5076	0.554
Chr4	12239647	12239658	10	0.966	0.507545	0.543
Chr3	7366151	7366157	5	0.812	0.5075	0.48
Chr2	10555119	10555125	5	0.648	0.507333	0.4685
Chr1	19082004	19082008	3	0.736	0.50725	0.517
Chr4	6356959	6356963	3	0.736	0.50725	0.517
Chr1	6074593	6074600	6	0.812	0.507143	0.458
Chr1	27784149	27784156	6	0.716	0.507	0.5
Chr2	14406921	14406929	7	0.918	0.507	0.4955
Chr2	7916404	7916410	5	0.812	0.506833	0.441
Chr5	8525832	8525836	3	0.743	0.50675	0.4895
Chr1	1257780	1257783	2	0.677	0.506667	0.471
Chr2	2003842	2003850	7	0.733	0.506625	0.523
Chr2	4881485	4881493	7	0.733	0.506625	0.523
Chr5	10440244	10440252	7	0.733	0.506625	0.523
Chr1	14011377	14011382	4	0.757	0.5066	0.413
Chr5	20471450	20471455	4	0.828	0.5066	0.503
Chr1	4998415	4998424	8	0.966	0.506556	0.526
Chr3	10187159	10187165	5	0.756	0.5065	0.516
Chr2	7907782	7907786	3	0.718	0.5065	0.479
Chr5	19222680	19222686	5	0.822	0.5065	0.4695
Chr1	9636303	9636308	4	0.738	0.5064	0.466
Chr2	19089918	19089923	4	0.95	0.5064	0.426
Chr1	26420581	26420595	13	0.861	0.506357	0.4635
Chr3	3400699	3400705	5	0.689	0.506333	0.497
Chr5	19489765	19489771	5	0.805	0.506333	0.4895
Chr2	7467940	7467944	3	0.664	0.506	0.5015
Chr5	9643041	9643046	4	0.753	0.506	0.512
Chr5	10752727	10752731	3	0.719	0.506	0.5335
Chr5	14078773	14078781	7	0.908	0.505875	0.4595
Chr2	5957039	5957045	5	0.812	0.505833	0.467
Chr1	10800327	10800331	3	0.668	0.5055	0.498
Chr1	19007048	19007054	5	0.761	0.5055	0.493
Chr3	16223583	16223587	3	0.668	0.5055	0.498
Chr5	7912383	7912387	3	0.671	0.5055	0.554
Chr4	3638591	3638596	4	0.81	0.5054	0.534
Chr5	13871028	13871043	14	0.966	0.5054	0.511
Chr1	26683676	26683682	5	0.777	0.505333	0.4645
Chr5	26563242	26563248	5	0.918	0.505333	0.4635
Chr1	8000861	8000865	3	0.812	0.50525	0.4645
Chr1	17084361	17084366	4	0.95	0.5052	0.42
Chr5	10283418	10283424	5	0.702	0.505167	0.513
Chr1	19020996	19021001	4	0.754	0.505	0.436
Chr3	12120016	12120022	5	0.777	0.505	0.467
Chr1	17758229	17758235	5	0.637	0.504833	0.499
Chr1	30384249	30384254	4	0.648	0.5048	0.465
Chr5	2801151	2801155	3	0.617	0.50475	0.509
Chr4	10149681	10149686	4	0.642	0.5046	0.492
Chr3	17861715	17861721	5	0.753	0.504333	0.4835
Chr3	1713306	1713319	12	0.819	0.504154	0.464
Chr2	1744531	1744539	7	0.733	0.503875	0.544
Chr4	1912906	1912914	7	0.733	0.503875	0.544
Chr5	13208299	13208307	7	0.733	0.503875	0.544
Chr3	1085309	1085312	2	0.625	0.503667	0.483
Chr1	4104202	4104210	7	0.918	0.5035	0.4135
Chr4	326389	326396	6	0.834	0.503429	0.481
Chr1	20362490	20362493	2	0.654	0.503333	0.479
Chr1	28557562	28557565	2	0.654	0.503333	0.479
Chr3	6604615	6604621	5	0.726	0.503333	0.53
Chr3	11923965	11923968	2	0.654	0.503333	0.479
Chr3	4609576	4609582	5	0.671	0.503167	0.536
Chr1	17419818	17419822	3	0.792	0.503	0.4875
Chr2	12373599	12373608	8	0.822	0.503	0.511
Chr2	16143466	16143473	6	0.838	0.503	0.512
Chr2	16326793	16326800	6	0.806	0.503	0.515
Chr3	10124066	10124072	5	0.611	0.503	0.5255
Chr2	11655327	11655332	4	0.834	0.5028	0.461
Chr5	26962845	26962848	2	0.686	0.502667	0.522
Chr4	7926842	7926853	10	1	0.502545	0.41
Chr1	28920278	28920285	6	0.806	0.502286	0.491
Chr1	7649024	7649028	3	0.773	0.50225	0.486
Chr3	5438061	5438066	4	0.753	0.5022	0.468
Chr2	4148513	4148519	5	0.777	0.502167	0.4555
Chr5	26010262	26010268	5	0.729	0.502167	0.5495
Chr1	3415566	3415572	5	0.81	0.502	0.44
Chr1	17336087	17336090	2	0.682	0.502	0.47
Chr5	4279638	4279651	12	0.863	0.502	0.487
Chr5	19899273	19899277	3	0.755	0.502	0.488
Chr3	18936025	18936030	4	0.723	0.5018	0.519
Chr2	16247890	16247896	5	0.617	0.501667	0.486
Chr3	2482949	2482955	5	0.828	0.5015	0.484
Chr4	6570155	6570159	3	0.748	0.5015	0.506
Chr3	8590866	8590871	4	0.736	0.5014	0.561
Chr2	1918023	1918029	5	0.777	0.501333	0.465
Chr2	17888855	17888864	8	0.838	0.501333	0.544
Chr5	25085718	25085722	3	0.795	0.50125	0.4785
Chr4	5928291	5928296	4	0.757	0.5012	0.449
Chr1	6190607	6190612	4	0.706	0.501	0.444
Chr2	405486	405490	3	0.659	0.501	0.508
Chr2	6001964	6001969	4	0.723	0.5008	0.519
Chr5	19060196	19060201	4	0.705	0.5008	0.47
Chr3	16154335	16154341	5	0.718	0.500667	0.466
Chr5	13988724	13988727	2	0.662	0.500667	0.507
Chr5	26138527	26138530	2	0.662	0.500667	0.507
Chr2	1783138	1783144	5	0.657	0.5005	0.486
Chr4	5651472	5651479	6	0.679	0.500429	0.506
Chr5	8541343	8541348	4	0.805	0.5004	0.553
Chr1	28231662	28231668	5	0.908	0.500167	0.4495
Chr3	445604	445609	4	0.918	0.5	0.453
Chr4	3924528	3924536	7	0.736	0.499875	0.5055
Chr1	467108	467114	5	0.81	0.4998	0.482
Chr5	2164785	2164789	3	0.762	0.49975	0.462
Chr4	18583853	18583860	6	0.761	0.499714	0.555
Chr1	6084489	6084501	11	1	0.499667	0.441
Chr2	18774643	18774653	9	0.918	0.4995	0.4505
Chr3	10543826	10543834	7	0.845	0.4995	0.4955
Chr5	16582447	16582453	5	0.784	0.499333	0.46
Chr1	24428606	24428612	5	0.95	0.499167	0.4415
Chr5	17745489	17745495	5	0.743	0.499167	0.45
Chr5	18001836	18001843	6	0.689	0.499143	0.486
Chr1	23472279	23472283	3	0.654	0.499	0.489
Chr3	300620	300624	3	0.654	0.499	0.489
Chr3	15601040	15601044	3	0.712	0.499	0.465
Chr5	459376	459384	7	0.756	0.499	0.5005
Chr5	4921674	4921678	3	0.712	0.499	0.465
Chr5	9244629	9244635	5	0.756	0.498833	0.554
Chr5	8726495	8726504	8	0.908	0.498778	0.464
Chr3	9939451	9939459	7	0.834	0.49875	0.445
Chr5	20361978	20361984	5	0.812	0.4985	0.4535
Chr5	13933575	13933580	4	0.788	0.4984	0.521
Chr1	432398	432404	5	0.648	0.498333	0.498
Chr5	5249343	5249347	3	0.623	0.49825	0.4905
Chr2	8838733	8838737	3	0.625	0.49825	0.4825
Chr5	4963174	4963179	4	0.754	0.4982	0.5
Chr1	13337197	13337203	5	0.683	0.498167	0.477
Chr5	16048597	16048606	8	0.918	0.498	0.482
Chr1	15534452	15534465	12	0.966	0.497769	0.489
Chr3	8623747	8623755	7	0.864	0.49775	0.464
Chr1	9751065	9751072	6	0.908	0.497714	0.441
Chr2	11251266	11251272	5	0.805	0.497667	0.506
Chr2	13569088	13569095	6	0.738	0.497571	0.483
Chr1	26317426	26317430	3	0.677	0.4975	0.4935
Chr1	10874818	10874822	3	0.623	0.4975	0.478
Chr5	19801085	19801090	4	0.685	0.4974	0.546
Chr2	4591002	4591007	4	0.81	0.4972	0.534
Chr2	13810301	13810306	4	0.81	0.4972	0.534
Chr3	3827776	3827783	6	0.864	0.497143	0.404
Chr1	180247	180251	3	0.683	0.497	0.509
Chr1	4708992	4708996	3	0.683	0.497	0.509
Chr3	18197093	18197098	4	0.775	0.497	0.489
Chr5	19051552	19051557	4	0.812	0.497	0.478
Chr5	23422807	23422812	4	0.768	0.497	0.49
Chr5	23706162	23706168	5	0.705	0.497	0.47
Chr1	24830383	24830389	5	0.688	0.496833	0.4775
Chr5	655073	655079	5	0.812	0.496833	0.483
Chr4	127494	127501	6	0.712	0.496714	0.534
Chr5	20117132	20117138	5	0.809	0.496667	0.4505
Chr3	21144106	21144111	4	0.73	0.4964	0.504
Chr4	11591835	11591840	4	0.719	0.4964	0.503
Chr4	7851175	7851181	5	0.806	0.496333	0.4575
Chr1	18859267	18859273	5	0.726	0.496333	0.53
Chr1	24911718	24911733	14	0.863	0.496267	0.487
Chr3	16749382	16749387	4	0.739	0.4962	0.519
Chr1	21401299	21401303	3	0.617	0.496	0.506
Chr3	21006066	21006070	3	0.616	0.496	0.4895
Chr5	2114016	2114020	3	0.702	0.496	0.4955
Chr5	22846702	22846705	2	0.59	0.496	0.502
Chr3	20864520	20864526	5	0.822	0.495833	0.4805
Chr3	7466506	7466511	4	0.72	0.4958	0.535
Chr3	15630337	15630342	4	0.639	0.4958	0.464
Chr5	6972724	6972728	3	0.718	0.49575	0.447
Chr2	10446975	10446981	5	0.818	0.4955	0.473
Chr5	10024244	10024248	3	0.72	0.4955	0.479
Chr2	5335945	5335958	12	0.637	0.495385	0.482
Chr3	16340177	16340190	12	0.637	0.495385	0.482
Chr5	12318186	12318190	3	0.669	0.49525	0.4955
Chr1	15155873	15155877	3	0.702	0.49525	0.4945
Chr5	969498	969503	4	0.721	0.4952	0.466
Chr3	14893510	14893523	12	0.837	0.495154	0.423
Chr1	23327028	23327035	6	0.775	0.495143	0.51
Chr4	10685491	10685494	2	0.611	0.495	0.487
Chr5	9780506	9780515	8	0.834	0.495	0.441
Chr2	4365996	4366004	7	0.756	0.494875	0.536
Chr2	15598743	15598747	3	0.683	0.49475	0.477
Chr5	16523009	16523016	6	0.73	0.494714	0.477
Chr3	20747640	20747646	5	0.812	0.494667	0.457
Chr1	9450910	9450916	5	0.699	0.494667	0.4645
Chr1	22735553	22735559	5	0.64	0.4945	0.505
Chr1	30189974	30189978	3	0.686	0.4945	0.496
Chr2	3023640	3023646	5	0.777	0.4945	0.463
Chr3	15293646	15293652	5	0.687	0.4945	0.4485
Chr5	9849608	9849614	5	0.685	0.494333	0.511
Chr3	11971828	11971834	5	0.756	0.494167	0.504
Chr3	1115206	1115213	6	0.665	0.494143	0.593
Chr4	7042977	7042982	4	0.643	0.494	0.475
Chr1	26391288	26391295	6	0.806	0.493857	0.42
Chr1	19256287	19256292	4	0.701	0.4938	0.559
Chr2	10447252	10447257	4	0.637	0.4938	0.482
Chr2	15744066	15744071	4	0.637	0.4938	0.482
Chr5	18387061	18387066	4	0.683	0.4938	0.481
Chr2	3336207	3336216	8	0.863	0.493778	0.47
Chr1	13889091	13889104	12	0.637	0.493385	0.482
Chr3	12484455	12484468	12	0.637	0.493385	0.482
Chr3	12859994	12860007	12	0.637	0.493385	0.482
Chr5	10770637	10770650	12	0.637	0.493385	0.482
Chr5	26015784	26015788	3	0.72	0.49325	0.4755
Chr1	15882756	15882761	4	0.721	0.4932	0.459
Chr2	13252795	13252801	5	0.667	0.493167	0.4975
Chr1	3922593	3922599	5	0.706	0.493	0.45
Chr1	8120072	8120076	3	0.692	0.493	0.487
Chr2	1214259	1214264	4	0.663	0.493	0.528
Chr3	6391972	6391976	3	0.702	0.493	0.46
Chr3	9995197	9995201	3	0.611	0.493	0.4875
Chr3	21906222	21906229	6	0.918	0.493	0.46
Chr5	2018371	2018377	5	0.805	0.493	0.493
Chr4	10368305	10368315	9	0.908	0.4929	0.457
Chr1	22321724	22321731	6	0.805	0.492857	0.547
Chr1	26452410	26452416	5	0.777	0.492833	0.4555
Chr3	21716947	21716950	2	0.614	0.492667	0.468
Chr3	5929154	5929160	5	0.754	0.492667	0.4745
Chr1	20564362	20564368	5	0.701	0.4925	0.5055
Chr1	16151017	16151022	4	0.753	0.4924	0.473
Chr3	19289451	19289456	4	0.762	0.4924	0.526
Chr3	7252974	7252982	7	0.739	0.492375	0.4885
Chr5	16181990	16181994	3	0.608	0.49225	0.5105
Chr1	13839414	13839423	8	0.784	0.492	0.457
Chr2	12026256	12026261	4	0.812	0.492	0.463
Chr2	15205415	15205419	3	0.658	0.492	0.449
Chr3	16300399	16300404	4	0.805	0.492	0.456
Chr4	5651160	5651166	5	0.775	0.492	0.501
Chr4	9291043	9291047	3	0.672	0.492	0.48
Chr5	21740627	21740633	5	0.756	0.491833	0.4895
Chr2	16603024	16603029	4	0.769	0.4918	0.472
Chr1	13107821	13107825	3	0.718	0.49175	0.4435
Chr1	5205140	5205151	10	0.861	0.491727	0.466
Chr2	2025616	2025621	4	0.637	0.4916	0.507
Chr1	12460132	12460136	3	0.657	0.4915	0.5025
Chr5	1876551	1876557	5	0.805	0.4915	0.434
Chr5	330770	330777	6	0.756	0.491429	0.489
Chr2	1473483	1473487	3	0.647	0.49125	0.4865
Chr2	513820	513827	6	0.908	0.491	0.468
Chr5	1553873	1553880	6	0.686	0.491	0.477
Chr5	13679738	13679744	5	0.918	0.490833	0.408
Chr3	10287947	10287955	7	0.918	0.49075	0.4465
Chr4	2124810	2124814	3	0.773	0.49075	0.463
Chr4	14184284	14184288	3	0.668	0.49075	0.4805
Chr1	28289840	28289847	6	0.809	0.490571	0.418
Chr4	14727301	14727305	3	0.702	0.4905	0.49
Chr5	24375198	24375206	7	0.818	0.490375	0.469
Chr5	25002267	25002273	5	0.92	0.490333	0.4395
Chr1	10959858	10959867	8	0.942	0.490333	0.427
Chr3	20907995	20908001	5	0.663	0.490167	0.519
Chr5	11445052	11445058	5	0.743	0.490167	0.472
Chr5	12203186	12203193	6	0.748	0.490143	0.481
Chr1	28054701	28054717	15	0.809	0.490125	0.5035
Chr1	25996060	25996063	2	0.662	0.49	0.562
Chr5	3592319	3592322	2	0.662	0.49	0.562
Chr3	5241518	5241523	4	0.697	0.49	0.485
Chr3	15647663	15647670	6	0.733	0.49	0.516
Chr5	8240354	8240357	2	0.689	0.49	0.485
Chr1	25165530	25165536	5	0.92	0.489833	0.435
Chr3	15132934	15132940	5	0.81	0.489833	0.437
Chr1	17553809	17553816	6	0.822	0.489714	0.49
Chr1	23793683	23793690	6	0.739	0.489714	0.473
Chr2	4749254	4749260	5	0.617	0.489667	0.486
Chr4	2558932	2558938	5	0.617	0.489667	0.486
Chr4	333488	333493	4	0.637	0.4896	0.5
Chr2	13522812	13522822	9	0.73	0.4895	0.5425
Chr3	10943003	10943013	9	0.902	0.4895	0.461
Chr5	3663977	3663995	17	0.942	0.4895	0.451
Chr1	21980036	21980044	7	0.838	0.489375	0.467
Chr2	2142599	2142607	7	0.817	0.489375	0.467
Chr4	5793481	5793487	5	0.822	0.489333	0.4875
Chr5	12181101	12181107	5	0.625	0.489333	0.49
Chr3	21161819	21161826	6	0.975	0.489286	0.379
Chr4	1448956	1448963	6	0.761	0.489286	0.411
Chr3	13010140	13010144	3	0.665	0.48925	0.486
Chr4	1586529	1586533	3	0.677	0.48925	0.505
Chr2	19233989	19233994	4	0.605	0.4892	0.507
Chr1	23517569	23517577	7	0.939	0.489125	0.401
Chr3	5246196	5246204	7	0.961	0.489125	0.421
Chr2	2899968	2899972	3	0.673	0.489	0.503
Chr1	10373350	10373353	2	0.528	0.489	0.51
Chr1	23165471	23165476	4	0.647	0.489	0.487
Chr2	17912712	17912717	4	0.729	0.489	0.482
Chr5	1251641	1251644	2	0.565	0.489	0.5
Chr3	1143760	1143767	6	0.686	0.488857	0.477
Chr1	1380149	1380154	4	0.743	0.4888	0.459
Chr1	5134692	5134698	5	0.834	0.4885	0.448
Chr3	22939664	22939668	3	0.588	0.4885	0.499
Chr1	16945768	16945773	4	0.738	0.4884	0.561
Chr4	11178077	11178084	6	0.95	0.488286	0.424
Chr3	11888775	11888783	7	0.726	0.48825	0.4855
Chr5	17041612	17041617	4	0.687	0.4882	0.503
Chr5	25404968	25404973	4	0.792	0.4882	0.448
Chr2	10404267	10404273	5	0.864	0.488167	0.408
Chr3	1816730	1816736	5	0.632	0.488167	0.5055
Chr5	25316572	25316578	5	0.637	0.488167	0.4545
Chr1	1173354	1173369	14	0.809	0.488133	0.477
Chr4	17408955	17408970	14	0.843	0.488067	0.489
Chr1	3065386	3065393	6	0.806	0.488	0.496
Chr1	15888680	15888687	6	0.733	0.488	0.516
Chr2	5484198	5484205	6	0.805	0.488	0.511
Chr2	5489953	5489960	6	0.805	0.488	0.511
Chr4	18342613	18342617	3	0.701	0.488	0.479
Chr5	10618709	10618716	6	0.805	0.488	0.511
Chr5	22278395	22278401	5	0.702	0.488	0.5035
Chr1	9119882	9119886	3	0.593	0.48775	0.509
Chr1	14657149	14657157	7	0.637	0.48775	0.4885
Chr2	2255370	2255378	7	0.637	0.48775	0.4885
Chr3	11578712	11578716	3	0.599	0.48775	0.506
Chr3	14049516	14049524	7	0.637	0.48775	0.4885
Chr4	4230691	4230699	7	0.637	0.48775	0.4885
Chr4	3837187	3837194	6	0.716	0.487714	0.483
Chr5	16370862	16370875	12	0.861	0.487615	0.466
Chr5	22214349	22214363	13	0.966	0.487571	0.483
Chr2	15834221	15834226	4	0.744	0.4874	0.442
Chr2	17197552	17197558	5	0.92	0.487333	0.434
Chr2	14407607	14407617	9	0.837	0.4873	0.519
Chr2	13888362	13888366	3	0.632	0.48725	0.4795
Chr4	6608294	6608306	11	1	0.487167	0.4465
Chr2	13166059	13166062	2	0.623	0.487	0.502
Chr4	9743837	9743840	2	0.623	0.487	0.502
Chr4	14807606	14807613	6	0.864	0.487	0.435
Chr3	22633363	22633369	5	0.784	0.486833	0.4325
Chr4	12003478	12003483	4	0.663	0.4868	0.51
Chr3	3620121	3620128	6	0.701	0.486571	0.439
Chr5	4510306	4510313	6	0.961	0.486571	0.378
Chr3	11911144	11911151	6	0.739	0.486571	0.459
Chr5	26723150	26723166	15	0.819	0.4865	0.5
Chr3	19187532	19187539	6	0.784	0.486429	0.457
Chr2	8919270	8919275	4	0.712	0.4864	0.436
Chr4	6012394	6012399	4	0.712	0.4864	0.436
Chr1	29006862	29006868	5	0.812	0.486333	0.433
Chr1	4595465	4595470	4	0.685	0.4862	0.487
Chr2	7555575	7555581	5	0.805	0.486167	0.473
Chr2	874118	874125	6	0.617	0.486143	0.468
Chr5	11418609	11418621	11	1	0.486083	0.471
Chr3	853743	853747	3	0.664	0.486	0.5015
Chr1	1553179	1553182	2	0.623	0.486	0.502
Chr1	6541359	6541362	2	0.623	0.486	0.502
Chr1	6707158	6707161	2	0.623	0.486	0.502
Chr1	11889739	11889747	7	0.733	0.486	0.5275
Chr1	17462760	17462763	2	0.623	0.486	0.502
Chr2	912187	912190	2	0.623	0.486	0.502
Chr2	1616495	1616498	2	0.623	0.486	0.502
Chr3	18737219	18737222	2	0.623	0.486	0.502
Chr4	5329420	5329423	2	0.623	0.486	0.502
Chr4	7362421	7362424	2	0.623	0.486	0.502
Chr4	8528766	8528769	2	0.623	0.486	0.502
Chr4	10744714	10744720	5	0.775	0.486	0.4925
Chr4	10902513	10902516	2	0.623	0.486	0.502
Chr5	22913993	22913996	2	0.623	0.486	0.502
Chr5	4224657	4224664	6	0.738	0.485857	0.436
Chr3	5372141	5372147	5	0.614	0.485833	0.4715
Chr4	9140124	9140136	11	0.902	0.485833	0.4605
Chr5	10749776	10749782	5	0.64	0.485833	0.505
Chr2	14127827	14127832	4	0.792	0.4858	0.464
Chr1	5037426	5037430	3	0.668	0.48575	0.497
Chr1	16886046	16886050	3	0.686	0.48575	0.4785
Chr1	9541951	9541962	10	0.761	0.485727	0.494
Chr5	5972343	5972350	6	0.792	0.485571	0.396
Chr1	25327327	25327331	3	0.623	0.4855	0.4675
Chr1	28191232	28191236	3	0.659	0.4855	0.516
Chr1	29842010	29842014	3	0.623	0.4855	0.4675
Chr3	18877555	18877559	3	0.659	0.4855	0.516
Chr1	23165617	23165623	5	0.691	0.485333	0.4955
Chr1	26963067	26963072	4	0.753	0.4852	0.425
Chr2	17280787	17280792	4	0.817	0.4852	0.462
Chr5	5783751	5783757	5	0.81	0.485167	0.432
Chr1	24560887	24560890	2	0.6	0.485	0.499
Chr3	22655411	22655416	4	0.637	0.485	0.5
Chr5	13817954	13817957	2	0.574	0.485	0.464
Chr5	14533420	14533426	5	0.631	0.485	0.494
Chr3	15422900	15422913	12	0.837	0.484923	0.41
Chr5	15121182	15121190	7	0.679	0.484875	0.4685
Chr3	4616694	4616699	4	0.647	0.4848	0.484
Chr5	10775698	10775703	4	0.701	0.4848	0.509
Chr3	1863866	1863870	3	0.712	0.48475	0.5075
Chr1	3060242	3060249	6	0.806	0.484714	0.496
Chr2	7650378	7650382	3	0.753	0.4845	0.426
Chr2	1682386	1682391	4	0.701	0.4844	0.478
Chr2	2718776	2718779	2	0.636	0.484333	0.475
Chr2	4042421	4042424	2	0.636	0.484333	0.475
Chr2	16307577	16307592	14	0.966	0.484333	0.478
Chr3	12005892	12005895	2	0.636	0.484333	0.475
Chr3	12440712	12440715	2	0.636	0.484333	0.475
Chr4	4327454	4327457	2	0.636	0.484333	0.475
Chr1	10776630	10776637	6	0.768	0.484286	0.43
Chr4	4151604	4151608	3	0.657	0.48425	0.4785
Chr1	7904473	7904477	3	0.721	0.48425	0.475
Chr1	13246838	13246844	5	0.663	0.484	0.492
Chr1	16266473	16266477	3	0.721	0.484	0.482
Chr1	16266708	16266712	3	0.721	0.484	0.482
Chr3	17729120	17729125	4	0.768	0.484	0.49
Chr3	18697298	18697302	3	0.668	0.484	0.498
Chr4	459861	459867	5	0.81	0.484	0.4755
Chr5	6886815	6886819	3	0.726	0.484	0.463
Chr5	11388060	11388070	9	1	0.484	0.422
Chr3	11280951	11280961	9	0.739	0.4839	0.495
Chr4	9119634	9119641	6	0.864	0.483857	0.428
Chr1	17965711	17965717	5	0.775	0.483833	0.4955
Chr3	10544594	10544605	10	0.833	0.483818	0.508
Chr5	1899051	1899060	8	0.812	0.483625	0.4335
Chr2	6416781	6416786	4	0.657	0.4836	0.511
Chr3	23288922	23288928	5	0.757	0.4835	0.428
Chr4	4142497	4142501	3	0.58	0.4835	0.491
Chr3	16458366	16458371	4	0.754	0.4834	0.436
Chr4	5751109	5751114	4	0.653	0.4834	0.465
Chr1	24342018	24342026	7	0.966	0.483375	0.4445
Chr1	11724575	11724584	8	0.73	0.483333	0.483
Chr2	12910065	12910071	5	0.777	0.483333	0.42
Chr3	20719085	20719091	5	0.73	0.483333	0.433
Chr3	22091810	22091816	5	0.806	0.483167	0.4195
Chr1	14057326	14057334	7	0.864	0.483	0.4475
Chr2	8703519	8703524	4	0.71	0.483	0.489
Chr3	2665801	2665809	7	0.822	0.483	0.497
Chr3	5840529	5840534	4	0.71	0.483	0.489
Chr3	13017341	13017345	3	0.643	0.483	0.493
Chr3	22491947	22491959	11	0.771	0.483	0.4745
Chr1	19857413	19857423	9	0.686	0.4829	0.4975
Chr1	8324236	8324245	8	0.739	0.482889	0.438
Chr1	29744339	29744347	7	0.812	0.482875	0.4445
Chr1	8306728	8306735	6	0.59	0.482857	0.487
Chr4	8810574	8810585	10	0.637	0.482818	0.46
Chr1	16779250	16779255	4	0.753	0.4828	0.425
Chr2	1028618	1028627	8	0.939	0.482778	0.474
Chr2	7503764	7503772	7	0.743	0.48275	0.4725
Chr2	15388025	15388029	3	0.718	0.48275	0.458
Chr3	18518312	18518318	5	0.718	0.482667	0.4635
Chr4	16577288	16577291	2	0.633	0.482667	0.43
Chr5	8543000	8543006	5	0.669	0.4825	0.489
Chr2	11428995	11429002	6	0.671	0.482429	0.492
Chr2	15239892	15239897	4	0.753	0.4824	0.38
Chr3	14944347	14944352	4	0.701	0.4824	0.523
Chr4	11339105	11339110	4	0.81	0.4824	0.471
Chr5	6516468	6516473	4	0.777	0.4824	0.477
Chr1	8054801	8054815	13	0.805	0.482357	0.4475
Chr1	13672280	13672283	2	0.502	0.482333	0.499
Chr3	9618990	9618993	2	0.502	0.482333	0.499
Chr1	28274441	28274446	4	0.684	0.4822	0.473
Chr2	2964701	2964707	5	0.683	0.482167	0.491
Chr2	5331907	5331913	5	0.683	0.482167	0.491
Chr5	2097675	2097681	5	0.683	0.482167	0.491
Chr3	762410	762420	9	0.754	0.4821	0.4555
Chr1	17541814	17541828	13	0.966	0.482	0.4635
Chr4	8858602	8858608	5	0.654	0.482	0.492
Chr5	21964474	21964479	4	0.756	0.482	0.512
Chr2	18914360	18914365	4	0.81	0.4818	0.477
Chr5	248464	248468	3	0.662	0.48175	0.455
Chr1	25716184	25716192	7	0.845	0.481714	0.413
Chr1	23537695	23537698	2	0.669	0.481667	0.48
Chr1	23540698	23540701	2	0.669	0.481667	0.48
Chr3	2702896	2702899	2	0.632	0.481667	0.437
Chr3	8949595	8949598	2	0.669	0.481667	0.48
Chr3	17103065	17103068	2	0.632	0.481667	0.437
Chr3	20126723	20126726	2	0.615	0.481667	0.451
Chr4	697284	697290	5	0.795	0.481667	0.4375
Chr4	8769837	8769840	2	0.669	0.481667	0.48
Chr5	15428955	15428960	4	0.739	0.4816	0.47
Chr3	159727	159734	6	0.818	0.481571	0.43
Chr4	13600256	13600270	13	0.806	0.481571	0.4745
Chr4	17687190	17687196	5	0.729	0.4815	0.5085
Chr5	9646637	9646646	8	0.707	0.481444	0.43
Chr4	4914634	4914641	6	0.834	0.481429	0.399
Chr1	19590450	19590457	6	0.788	0.481286	0.521
Chr5	17506371	17506379	7	0.664	0.48125	0.508
Chr3	2524456	2524460	3	0.623	0.48125	0.4955
Chr4	17770622	17770632	9	0.679	0.4812	0.5255
Chr5	26961426	26961431	4	0.729	0.4812	0.413
Chr4	8041490	8041502	11	0.761	0.481167	0.48
Chr5	4631407	4631415	7	0.863	0.481125	0.462
Chr3	8244952	8244969	16	0.845	0.481059	0.441
Chr1	16827088	16827095	6	0.761	0.481	0.487
Chr1	19477434	19477439	4	0.691	0.481	0.484
Chr1	22402609	22402614	4	0.718	0.481	0.41
Chr2	4449754	4449760	5	0.743	0.481	0.4405
Chr3	17490791	17490798	6	0.726	0.481	0.485
Chr5	3511651	3511656	4	0.608	0.481	0.492
Chr5	10717355	10717362	6	0.761	0.481	0.487
Chr1	4341460	4341468	7	0.784	0.480857	0.489
Chr1	9838564	9838568	3	0.647	0.48075	0.479
Chr2	4049789	4049797	7	0.838	0.48075	0.481
Chr3	11787907	11787915	7	0.838	0.48075	0.481
Chr5	13994585	13994589	3	0.718	0.48075	0.431
Chr2	11940906	11940913	6	0.812	0.480714	0.387
Chr5	18818771	18818777	5	0.639	0.480667	0.496
Chr2	17485777	17485788	10	0.966	0.480636	0.516
Chr2	6018612	6018617	4	0.729	0.4806	0.526
Chr3	8067841	8067846	4	0.729	0.4806	0.526
Chr1	4155768	4155775	6	0.838	0.480571	0.405
Chr4	11989819	11989826	6	0.834	0.480571	0.397
Chr1	16919049	16919054	4	0.685	0.4804	0.529
Chr3	3888783	3888794	10	0.966	0.480364	0.463
Chr1	14860982	14860986	3	0.683	0.48025	0.4675
Chr1	14915392	14915396	3	0.683	0.48025	0.4675
Chr1	22620363	22620367	3	0.642	0.48025	0.446
Chr3	10586404	10586409	4	0.668	0.4802	0.501
Chr1	11727736	11727742	5	0.736	0.480167	0.4725
Chr2	1265331	1265339	7	0.812	0.480143	0.431
Chr1	9086897	9086900	2	0.577	0.48	0.476
Chr3	14755179	14755184	4	0.773	0.48	0.534
Chr3	15764662	15764675	12	0.961	0.48	0.547
Chr5	11413991	11414002	10	0.966	0.48	0.5
Chr4	8100580	8100588	7	0.812	0.479875	0.4445
Chr1	13168921	13168929	7	0.743	0.479875	0.4675
Chr5	13759578	13759586	7	0.761	0.479875	0.4955
Chr5	1050160	1050165	4	0.636	0.4798	0.488
Chr3	16938133	16938139	5	0.712	0.479667	0.4325
Chr1	1322364	1322369	4	0.671	0.4796	0.466
Chr4	6892239	6892244	4	0.671	0.4796	0.466
Chr1	17175693	17175697	3	0.608	0.4795	0.5105
Chr4	13150447	13150451	3	0.608	0.4795	0.5105
Chr5	25582900	25582906	5	0.739	0.4795	0.448
Chr3	6036364	6036371	6	0.739	0.479429	0.509
Chr1	26516942	26516954	11	0.805	0.479417	0.4765
Chr3	8519826	8519829	2	0.602	0.479333	0.453
Chr1	9991293	9991297	3	0.633	0.47925	0.4765
Chr5	22208942	22208948	5	0.544	0.479167	0.4745
Chr1	5413025	5413028	2	0.561	0.479	0.488
Chr2	4872535	4872540	4	0.637	0.4788	0.5
Chr2	10164644	10164649	4	0.761	0.4788	0.446
Chr1	7133018	7133022	3	0.669	0.47875	0.475
Chr3	8840299	8840303	3	0.565	0.47875	0.4865
Chr5	1599218	1599222	3	0.565	0.47875	0.4865
Chr1	18191003	18191009	5	0.743	0.478667	0.447
Chr3	16842215	16842218	2	0.523	0.478667	0.485
Chr3	3479850	3479855	4	0.683	0.4786	0.504
Chr2	2025245	2025250	4	0.691	0.4786	0.48
Chr3	1329488	1329495	6	0.688	0.478571	0.491
Chr1	16705061	16705065	3	0.647	0.4785	0.511
Chr3	21388986	21388990	3	0.667	0.4785	0.4825
Chr3	21965994	21965998	3	0.646	0.4785	0.4825
Chr4	2251486	2251490	3	0.753	0.4785	0.435
Chr5	2839510	2839514	3	0.647	0.4785	0.511
Chr2	4423050	4423059	8	0.647	0.478333	0.438
Chr3	16444993	16444999	5	0.775	0.478333	0.4535
Chr5	16219903	16219909	5	0.729	0.478333	0.4965
Chr5	18826416	18826422	5	0.547	0.478333	0.489
Chr1	1205279	1205285	5	0.725	0.478167	0.5105
Chr3	3351796	3351802	5	0.812	0.478167	0.431
Chr2	14586382	14586391	8	0.739	0.478111	0.488
Chr2	2410593	2410604	10	0.902	0.478091	0.48
Chr3	5286037	5286048	10	0.902	0.478091	0.48
Chr5	8893998	8894001	2	0.678	0.478	0.5
Chr2	7089166	7089170	3	0.721	0.478	0.482
Chr2	9432264	9432268	3	0.721	0.478	0.482
Chr3	20903208	20903212	3	0.611	0.478	0.48
Chr5	22222758	22222763	4	0.642	0.478	0.479
Chr2	10550304	10550311	6	0.834	0.477857	0.439
Chr3	12720411	12720417	5	0.806	0.477833	0.4545
Chr4	3608241	3608247	5	0.806	0.477833	0.4545
Chr5	11167640	11167646	5	0.806	0.477833	0.4545
Chr5	11363235	11363241	5	0.806	0.477833	0.4545
Chr5	12460143	12460149	5	0.806	0.477833	0.4545
Chr1	17903621	17903626	4	0.729	0.4778	0.459
Chr2	9615906	9615911	4	0.706	0.4778	0.459
Chr4	2183494	2183499	4	0.723	0.4778	0.418
Chr4	11288614	11288620	5	0.792	0.4778	0.448
Chr3	10096581	10096593	11	0.805	0.47775	0.4765
Chr5	9602705	9602709	3	0.634	0.47775	0.4595
Chr5	14043674	14043678	3	0.634	0.47775	0.4595
Chr1	25690960	25690966	5	0.864	0.477667	0.4
Chr2	1437523	1437529	5	0.544	0.477667	0.477
Chr4	15216224	15216229	4	0.73	0.4776	0.46
Chr5	7235417	7235426	8	0.726	0.477444	0.507
Chr5	13618593	13618598	4	0.599	0.4774	0.466
Chr1	28805611	28805614	2	0.614	0.477333	0.466
Chr4	14570676	14570679	2	0.658	0.477333	0.477
Chr4	16188623	16188626	2	0.614	0.477333	0.466
Chr4	18181494	18181500	5	0.671	0.477333	0.4975
Chr5	9930875	9930878	2	0.614	0.477333	0.466
Chr2	10592663	10592667	3	0.665	0.47725	0.4965
Chr3	14495728	14495732	3	0.686	0.47725	0.454
Chr5	12778631	12778635	3	0.686	0.47725	0.454
Chr1	6685547	6685552	4	0.587	0.4772	0.477
Chr2	8752935	8752940	4	0.691	0.4772	0.491
Chr5	2864820	2864825	4	0.812	0.4772	0.465
Chr2	10116267	10116274	6	0.649	0.477143	0.455
Chr2	9059819	9059823	3	0.683	0.477	0.477
Chr3	23271107	23271111	3	0.683	0.477	0.477
Chr1	4039567	4039572	4	0.678	0.477	0.458
Chr1	11619716	11619720	3	0.598	0.477	0.4835
Chr1	26721336	26721341	4	0.684	0.477	0.534
Chr3	7761280	7761286	5	0.812	0.477	0.433
Chr4	14977665	14977669	3	0.697	0.477	0.4435
Chr1	11864751	11864755	3	0.651	0.47675	0.4655
Chr3	9370442	9370450	7	0.818	0.47675	0.4495
Chr3	15737030	15737034	3	0.657	0.47675	0.469
Chr4	14707190	14707194	3	0.678	0.47675	0.457
Chr3	4572761	4572764	2	0.567	0.476667	0.453
Chr5	12235297	12235302	4	0.632	0.4766	0.485
Chr5	17479465	17479470	4	0.678	0.4766	0.449
Chr2	10715801	10715807	5	0.71	0.4765	0.4725
Chr5	16331242	16331248	5	0.753	0.4765	0.4555
Chr4	7352156	7352173	16	0.843	0.476471	0.472
Chr2	15382439	15382444	4	0.637	0.4764	0.5
Chr3	18300731	18300736	4	0.637	0.4764	0.5
Chr3	1698744	1698747	2	0.568	0.476333	0.469
Chr4	10329486	10329490	3	0.63	0.47625	0.486
Chr2	3804557	3804562	4	0.769	0.4762	0.428
Chr5	20665212	20665217	4	0.753	0.4762	0.384
Chr5	1582014	1582021	6	0.729	0.476143	0.519
Chr4	11008168	11008182	13	0.863	0.476	0.457
Chr5	26050728	26050736	7	0.733	0.475875	0.5255
Chr3	9461959	9461965	5	0.637	0.475833	0.4765
Chr1	11426875	11426879	3	0.617	0.47575	0.5035
Chr1	28027313	28027317	3	0.718	0.47575	0.4535
Chr3	3255791	3255794	2	0.662	0.475667	0.507
Chr3	18155606	18155618	11	0.966	0.475667	0.4745
Chr3	20282784	20282790	5	0.739	0.475667	0.447
Chr3	20828537	20828540	2	0.662	0.475667	0.507
Chr5	26252175	26252178	2	0.662	0.475667	0.507
Chr4	8662248	8662259	10	0.966	0.475636	0.462
Chr1	3341454	3341464	9	0.785	0.4756	0.4895
Chr5	21084173	21084177	3	0.756	0.4755	0.434
Chr5	2996095	2996105	9	0.833	0.4755	0.4945
Chr5	3623540	3623543	2	0.612	0.475333	0.527
Chr5	6060755	6060758	2	0.612	0.475333	0.527
Chr4	16407043	16407047	3	0.753	0.47525	0.416
Chr1	12240925	12240930	4	0.647	0.4752	0.484
Chr2	1220953	1220958	4	0.663	0.4752	0.528
Chr2	16909350	16909363	12	0.918	0.475077	0.46
Chr1	16713668	16713677	8	0.637	0.475	0.5
Chr1	21038322	21038330	7	0.64	0.475	0.489
Chr3	6682172	6682175	2	0.693	0.475	0.471
Chr5	15656363	15656369	5	0.648	0.475	0.4395
Chr5	24024971	24024976	4	0.764	0.475	0.415
Chr5	3914054	3914062	7	0.775	0.474875	0.4955
Chr5	23843808	23843816	7	0.966	0.474875	0.4755
Chr5	6539587	6539593	5	0.721	0.474833	0.5315
Chr5	5837277	5837281	3	0.589	0.47475	0.4945
Chr1	14135024	14135039	14	0.966	0.474667	0.434
Chr1	18817414	18817420	5	0.777	0.474667	0.4485
Chr3	6623743	6623749	5	0.748	0.474667	0.4625
Chr3	7367990	7367993	2	0.677	0.474667	0.442
Chr1	10817558	10817563	4	0.812	0.4746	0.423
Chr4	847931	847936	4	0.642	0.4746	0.5
Chr5	13100561	13100566	4	0.625	0.4746	0.498
Chr1	4312110	4312114	3	0.685	0.4745	0.4575
Chr1	8356292	8356296	3	0.685	0.4745	0.4575
Chr1	20308633	20308641	7	0.834	0.4745	0.4315
Chr4	11971204	11971209	4	0.687	0.4744	0.508
Chr1	3844336	3844342	5	0.805	0.474333	0.451
Chr3	16894091	16894094	2	0.544	0.474333	0.514
Chr5	3934395	3934407	11	0.694	0.474333	0.4945
Chr5	4673376	4673382	5	0.777	0.474333	0.4555
Chr2	8057264	8057278	13	0.869	0.474286	0.4825
Chr1	3443772	3443776	3	0.597	0.47425	0.4665
Chr1	29970078	29970082	3	0.671	0.47425	0.479
Chr2	11535226	11535230	3	0.615	0.47425	0.4645
Chr1	17430758	17430763	4	0.721	0.4742	0.457
Chr2	642031	642036	4	0.608	0.4742	0.472
Chr1	4585710	4585716	5	0.672	0.474167	0.4565
Chr1	17830616	17830622	5	0.691	0.474167	0.4875
Chr4	16752401	16752407	5	0.706	0.474167	0.4875
Chr5	9719804	9719811	6	0.812	0.474143	0.41
Chr1	12931390	12931394	3	0.653	0.474	0.4625
Chr1	3315529	3315532	2	0.702	0.474	0.429
Chr2	13803332	13803339	6	0.663	0.474	0.51
Chr4	7312606	7312612	5	0.637	0.474	0.528
Chr3	8732465	8732479	13	0.869	0.473857	0.4215
Chr1	4892400	4892406	5	0.669	0.473833	0.4835
Chr1	2950464	2950468	3	0.665	0.47375	0.4505
Chr1	15986432	15986436	3	0.686	0.47375	0.466
Chr2	15438961	15438965	3	0.686	0.47375	0.466
Chr5	16526433	16526440	6	0.805	0.473714	0.475
Chr1	27373764	27373770	5	0.673	0.473667	0.429
Chr3	7476785	7476788	2	0.642	0.473667	0.392
Chr5	2513935	2513941	5	0.637	0.473667	0.4765
Chr5	3744599	3744609	9	0.683	0.473667	0.502
Chr1	22186271	22186276	4	0.64	0.4736	0.544
Chr1	25307524	25307531	6	0.81	0.473571	0.401
Chr1	16280895	16280909	13	0.861	0.473538	0.449
Chr4	10791750	10791754	3	0.662	0.4735	0.483
Chr5	23215596	23215602	5	0.639	0.4735	0.486
Chr1	7930864	7930869	4	0.623	0.4734	0.478
Chr1	13524303	13524308	4	0.657	0.4734	0.478
Chr2	11183618	11183623	4	0.623	0.4734	0.478
Chr5	24730992	24730997	4	0.657	0.4734	0.478
Chr2	14401137	14401143	5	0.729	0.473333	0.4505
Chr3	2681305	2681311	5	0.632	0.473333	0.4745
Chr4	4501134	4501140	5	0.691	0.473333	0.4955
Chr1	1888764	1888771	6	0.908	0.473286	0.41
Chr3	21002922	21002930	7	0.743	0.47325	0.479
Chr5	10657823	10657827	3	0.657	0.47325	0.4475
Chr2	17547234	17547239	4	0.812	0.4732	0.478
Chr2	4147348	4147354	5	0.587	0.473167	0.4725
Chr5	18322369	18322375	5	0.748	0.473167	0.4305
Chr3	640829	640836	6	0.809	0.473143	0.453
Chr3	11910481	11910488	6	0.966	0.473143	0.386
Chr1	13343292	13343298	5	0.663	0.473	0.51
Chr3	21981669	21981675	5	0.663	0.473	0.51
Chr4	5562129	5562135	5	0.663	0.473	0.51
Chr5	10274461	10274467	5	0.663	0.473	0.51
Chr5	12449890	12449896	5	0.663	0.473	0.51
Chr1	2300570	2300574	3	0.651	0.473	0.4655
Chr1	20237273	20237279	5	0.637	0.473	0.4905
Chr2	19126641	19126650	8	0.719	0.472889	0.441
Chr1	1671857	1671865	7	0.637	0.472875	0.49
Chr4	17953909	17953914	4	0.663	0.4728	0.48
Chr5	17328030	17328040	9	0.8	0.4728	0.469
Chr5	22209048	22209053	4	0.657	0.4728	0.417
Chr1	23339483	23339487	3	0.574	0.47275	0.473
Chr1	27844924	27844928	3	0.632	0.47275	0.4415
Chr2	9875327	9875331	3	0.665	0.47275	0.4505
Chr5	631237	631244	6	0.701	0.472714	0.487
Chr1	20217968	20217971	2	0.594	0.472667	0.482
Chr1	28780913	28780916	2	0.642	0.472667	0.449
Chr3	1923487	1923490	2	0.594	0.472667	0.482
Chr5	13976697	13976705	7	0.845	0.472625	0.4825
Chr1	20917920	20917925	4	0.686	0.4726	0.47
Chr1	24835578	24835583	4	0.663	0.4726	0.48
Chr3	21317830	21317835	4	0.663	0.4726	0.48
Chr5	22776688	22776693	4	0.653	0.4726	0.465
Chr1	7122974	7122981	6	0.718	0.472571	0.434
Chr3	9966010	9966017	6	0.718	0.472571	0.489
Chr2	258214	258218	3	0.641	0.4725	0.5005
Chr2	18784556	18784566	9	0.739	0.472444	0.503
Chr1	10638547	10638552	4	0.721	0.4724	0.421
Chr4	5356726	5356731	4	0.651	0.4724	0.469
Chr5	16273696	16273701	4	0.652	0.4724	0.463
Chr2	17927231	17927239	7	0.74	0.472375	0.517
Chr3	22885824	22885832	7	0.775	0.472375	0.5065
Chr2	4454432	4454438	5	0.68	0.472333	0.4375
Chr3	15135735	15135741	5	0.68	0.472333	0.4375
Chr1	11826251	11826257	5	0.595	0.472333	0.48
Chr4	16650722	16650732	9	0.8	0.4723	0.4775
Chr4	8220720	8220727	6	0.721	0.472286	0.466
Chr2	11904965	11904969	3	0.62	0.47225	0.4875
Chr4	14094232	14094236	3	0.563	0.47225	0.4705
Chr2	6428168	6428175	6	0.701	0.472143	0.468
Chr3	3750349	3750356	6	0.62	0.472143	0.477
Chr2	15971474	15971479	4	0.653	0.472	0.464
Chr1	28233003	28233007	3	0.623	0.472	0.4905
Chr2	1091726	1091730	3	0.642	0.472	0.4435
Chr3	1868380	1868387	6	0.618	0.472	0.491
Chr3	9414613	9414617	3	0.623	0.472	0.4905
Chr1	6212552	6212559	6	0.701	0.471857	0.487
Chr3	18393818	18393830	11	0.775	0.471833	0.467
Chr1	27760368	27760384	15	0.833	0.47175	0.467
Chr2	714988	714997	8	0.966	0.471667	0.415
Chr5	5050490	5050493	2	0.565	0.471667	0.473
Chr2	918673	918678	4	0.621	0.4716	0.518
Chr1	24168356	24168362	5	0.669	0.4715	0.501
Chr2	11676946	11676950	3	0.562	0.4715	0.4825
Chr2	17002134	17002140	5	0.729	0.4715	0.4565
Chr4	7860236	7860242	5	0.685	0.4715	0.46
Chr5	5100718	5100722	3	0.562	0.4715	0.4825
Chr1	26509068	26509075	6	0.642	0.471429	0.474
Chr1	7318	7323	4	0.753	0.4714	0.463
Chr1	12565690	12565693	2	0.589	0.471333	0.519
Chr3	9985666	9985669	2	0.583	0.471333	0.482
Chr5	26707780	26707786	5	0.701	0.471333	0.505
Chr1	17021054	17021061	6	0.754	0.471286	0.461
Chr2	8323178	8323182	3	0.756	0.47125	0.4385
Chr2	5211739	5211746	6	0.777	0.471143	0.423
Chr5	13297136	13297143	6	0.777	0.471143	0.423
Chr1	24831147	24831153	5	0.685	0.471	0.511
Chr3	21754762	21754766	3	0.62	0.471	0.4675
Chr5	5949473	5949479	5	0.812	0.471	0.4235
Chr2	6588703	6588706	2	0.566	0.471	0.435
Chr2	6591103	6591106	2	0.566	0.471	0.435
Chr4	15871827	15871832	4	0.718	0.471	0.483
Chr5	21604652	21604658	5	0.812	0.470833	0.445
Chr3	15205367	15205373	5	0.701	0.470833	0.476
Chr1	15148968	15148973	4	0.756	0.4708	0.473
Chr4	4625096	4625101	4	0.677	0.4708	0.49
Chr5	13684974	13684979	4	0.677	0.4708	0.49
Chr5	23357706	23357711	4	0.665	0.4708	0.429
Chr3	9457813	9457821	7	0.838	0.47075	0.4395
Chr2	8853621	8853627	5	0.81	0.470667	0.44
Chr3	522886	522889	2	0.596	0.470667	0.446
Chr3	8122200	8122203	2	0.561	0.470667	0.456
Chr4	3812853	3812859	5	0.657	0.470667	0.48
Chr5	15147517	15147520	2	0.552	0.470667	0.476
Chr5	20944276	20944283	6	0.845	0.470571	0.395
Chr1	24188924	24188930	5	0.768	0.4705	0.4345
Chr3	17590153	17590159	5	0.654	0.4705	0.467
Chr1	28731097	28731107	9	0.908	0.4705	0.444
Chr5	14333236	14333243	6	0.756	0.470429	0.442
Chr5	14335431	14335438	6	0.756	0.470429	0.442
Chr5	14337628	14337635	6	0.756	0.470429	0.442
Chr5	14339825	14339832	6	0.756	0.470429	0.442
Chr5	14342020	14342027	6	0.756	0.470429	0.442
Chr5	14344215	14344222	6	0.756	0.470429	0.442
Chr5	14346410	14346417	6	0.756	0.470429	0.442
Chr5	14348605	14348612	6	0.756	0.470429	0.442
Chr5	14350800	14350807	6	0.756	0.470429	0.442
Chr5	14352996	14353003	6	0.756	0.470429	0.442
Chr5	14355193	14355200	6	0.756	0.470429	0.442
Chr5	14357389	14357396	6	0.756	0.470429	0.442
Chr5	14359586	14359593	6	0.756	0.470429	0.442
Chr5	14361783	14361790	6	0.756	0.470429	0.442
Chr5	14363980	14363987	6	0.756	0.470429	0.442
Chr5	14366177	14366184	6	0.756	0.470429	0.442
Chr5	14368374	14368381	6	0.756	0.470429	0.442
Chr5	14370576	14370583	6	0.756	0.470429	0.442
Chr5	14372772	14372779	6	0.756	0.470429	0.442
Chr5	14374964	14374971	6	0.756	0.470429	0.442
Chr5	14383642	14383649	6	0.756	0.470429	0.442
Chr5	14385837	14385844	6	0.756	0.470429	0.442
Chr5	14388033	14388040	6	0.756	0.470429	0.442
Chr5	7937594	7937599	4	0.669	0.4704	0.461
Chr5	4136487	4136500	12	0.81	0.470308	0.478
Chr1	4746099	4746107	7	0.733	0.47025	0.447
Chr3	20590967	20590971	3	0.566	0.47025	0.4515
Chr2	6246120	6246129	8	0.637	0.470222	0.5
Chr2	5362641	5362646	4	0.818	0.4702	0.461
Chr1	28281017	28281023	5	0.729	0.470167	0.471
Chr4	5087537	5087543	5	0.812	0.470167	0.4155
Chr5	1824717	1824723	5	0.918	0.470167	0.3905
Chr1	20036268	20036275	6	0.648	0.470143	0.459
Chr3	14398895	14398902	6	0.685	0.470143	0.505
Chr1	13555471	13555476	4	0.659	0.47	0.465
Chr5	664459	664463	3	0.614	0.47	0.4645
Chr3	15835100	15835114	13	0.966	0.469929	0.428
Chr1	1220662	1220671	8	0.908	0.469889	0.456
Chr1	2287566	2287573	6	0.58	0.469857	0.474
Chr3	14909532	14909538	5	0.773	0.469833	0.484
Chr5	10020471	10020477	5	0.657	0.469833	0.4945
Chr3	11823248	11823253	4	0.657	0.4698	0.511
Chr4	11237151	11237156	4	0.739	0.4698	0.466
Chr1	16593811	16593819	7	0.8	0.46975	0.4795
Chr1	16602071	16602079	7	0.8	0.46975	0.4795
Chr1	18761929	18761933	3	0.653	0.46975	0.4775
Chr1	21685934	21685942	7	0.756	0.46975	0.4885
Chr4	10605120	10605134	13	0.822	0.469714	0.497
Chr5	1576334	1576344	9	0.754	0.4697	0.496
Chr4	10599112	10599118	5	0.689	0.469667	0.447
Chr1	1174459	1174464	4	0.653	0.4696	0.489
Chr1	26167038	26167043	4	0.795	0.4696	0.446
Chr2	16625208	16625213	4	0.653	0.4696	0.489
Chr1	3396166	3396172	5	0.754	0.4695	0.4395
Chr5	12994406	12994414	7	0.757	0.469429	0.498
Chr1	10683284	10683288	3	0.653	0.46925	0.4825
Chr2	5216713	5216717	3	0.636	0.46925	0.497
Chr3	7060230	7060234	3	0.631	0.46925	0.445
Chr5	20313932	20313936	3	0.509	0.46925	0.486
Chr5	5154451	5154462	10	0.809	0.469182	0.464
Chr1	4073642	4073647	4	0.599	0.469	0.466
Chr2	1257166	1257171	4	0.653	0.469	0.448
Chr4	1172025	1172028	2	0.539	0.469	0.465
Chr5	8242463	8242469	5	0.795	0.469	0.414
Chr5	26145246	26145249	2	0.539	0.469	0.465
Chr1	11397467	11397473	5	0.748	0.469	0.433
Chr2	17242824	17242828	3	0.753	0.469	0.417
Chr3	654819	654826	6	0.822	0.469	0.499
Chr3	6088584	6088587	2	0.603	0.469	0.5
Chr3	7353901	7353906	4	0.589	0.469	0.47
Chr3	20610664	20610669	4	0.595	0.469	0.428
Chr4	6440532	6440539	6	0.818	0.469	0.434
Chr4	7995817	7995829	11	0.785	0.468917	0.464
Chr4	16499367	16499380	12	0.843	0.468846	0.436
Chr3	6804575	6804581	5	0.685	0.468833	0.46
Chr5	21652888	21652894	5	0.701	0.468833	0.4415
Chr2	12705931	12705936	4	0.655	0.4688	0.45
Chr5	1916312	1916317	4	0.637	0.4688	0.502
Chr1	18307397	18307401	3	0.575	0.46875	0.482
Chr1	26113475	26113479	3	0.575	0.46875	0.482
Chr5	10843497	10843501	3	0.625	0.46875	0.469
Chr1	23335774	23335777	2	0.61	0.468667	0.427
Chr4	7764959	7764965	5	0.642	0.468667	0.4745
Chr5	3797490	3797493	2	0.702	0.468667	0.41
Chr1	4855310	4855315	4	0.729	0.4686	0.456
Chr2	11079288	11079293	4	0.754	0.4686	0.45
Chr4	17138817	17138822	4	0.552	0.4686	0.443
Chr2	16418058	16418064	5	0.614	0.4685	0.4875
Chr5	786756	786762	5	0.716	0.4685	0.4335
Chr5	5431408	5431415	6	0.73	0.468429	0.474
Chr1	6652119	6652124	4	0.671	0.4684	0.514
Chr3	8488108	8488111	2	0.686	0.468333	0.382
Chr5	10999958	10999964	5	0.672	0.468333	0.4565
Chr2	13265964	13265974	9	0.812	0.4683	0.4945
Chr1	5020780	5020787	6	0.777	0.468286	0.434
Chr3	19664515	19664519	3	0.632	0.46825	0.452
Chr4	9059278	9059282	3	0.72	0.46825	0.4755
Chr5	19271886	19271890	3	0.604	0.46825	0.4635
Chr3	24552	24558	5	0.691	0.468167	0.4875
Chr5	10167819	10167823	3	0.562	0.468	0.5275
Chr5	13634854	13634857	2	0.654	0.468	0.439
Chr2	14072570	14072575	4	0.756	0.468	0.427
Chr5	12695202	12695209	6	0.71	0.468	0.531
Chr1	25684079	25684093	13	0.73	0.467929	0.4785
Chr3	21387065	21387080	14	0.771	0.467867	0.507
Chr2	16713375	16713381	5	0.738	0.467833	0.434
Chr5	5333374	5333381	6	0.64	0.467714	0.488
Chr5	14006860	14006867	6	0.805	0.467714	0.507
Chr5	17358505	17358512	6	0.805	0.467714	0.507
Chr1	12601145	12601150	4	0.604	0.4676	0.491
Chr2	7432043	7432048	4	0.777	0.4676	0.399
Chr3	9856632	9856637	4	0.665	0.4676	0.473
Chr3	17227206	17227211	4	0.665	0.4676	0.473
Chr2	10512302	10512309	6	0.733	0.467571	0.4
Chr2	12242839	12242845	5	0.806	0.4675	0.407
Chr2	17524856	17524862	5	0.683	0.4675	0.46
Chr2	18577429	18577435	5	0.677	0.4675	0.453
Chr4	2392203	2392220	16	0.966	0.467471	0.454
Chr1	24751144	24751153	8	0.975	0.467444	0.502
Chr4	666090	666097	6	0.838	0.467429	0.462
Chr4	17212921	17212928	6	0.818	0.467429	0.378
Chr1	15787581	15787586	4	0.669	0.4674	0.461
Chr1	17944411	17944416	4	0.669	0.4674	0.461
Chr5	12910267	12910272	4	0.669	0.4674	0.461
Chr5	14673044	14673049	4	0.669	0.4674	0.461
Chr5	9156723	9156731	7	0.74	0.467375	0.435
Chr5	11010671	11010677	5	0.834	0.467333	0.449
Chr2	9785311	9785318	6	0.758	0.467286	0.417
Chr5	9108600	9108611	10	0.71	0.467273	0.472
Chr4	6612456	6612460	3	0.61	0.46725	0.469
Chr3	5671663	5671668	4	0.712	0.4672	0.471
Chr4	11597238	11597243	4	0.684	0.4672	0.443
Chr5	2976069	2976074	4	0.729	0.4672	0.43
Chr2	1175008	1175014	5	0.706	0.467167	0.434
Chr2	2054527	2054534	6	0.653	0.467143	0.518
Chr2	14781945	14781952	6	0.688	0.467143	0.456
Chr3	9228069	9228077	7	0.95	0.467143	0.424
Chr4	5480948	5480955	6	0.838	0.467143	0.422
Chr2	13088018	13088023	4	0.669	0.467	0.519
Chr3	8052412	8052417	4	0.777	0.467	0.387
Chr5	7842616	7842621	4	0.684	0.467	0.443
Chr2	19665063	19665068	4	0.95	0.467	0.387
Chr1	16412686	16412694	7	0.614	0.466875	0.4645
Chr5	25910985	25910991	5	0.652	0.466833	0.4515
Chr2	7409989	7409997	7	0.768	0.46675	0.4345
Chr1	2365937	2365948	10	0.833	0.466636	0.426
Chr1	6401579	6401584	4	0.589	0.4666	0.47
Chr1	12972866	12972871	4	0.617	0.4666	0.431
Chr2	17883215	17883221	5	0.718	0.4665	0.431
Chr3	10014371	10014377	5	0.678	0.4665	0.4555
Chr3	12894297	12894305	7	0.637	0.4665	0.4885
Chr4	2101272	2101278	5	0.775	0.4665	0.454
Chr4	13510795	13510803	7	0.777	0.4665	0.4225
Chr5	3786771	3786777	5	0.692	0.4665	0.459
Chr1	1311779	1311785	5	0.777	0.4665	0.4655
Chr5	25230286	25230293	6	0.834	0.466429	0.399
Chr1	9128830	9128835	4	0.73	0.4664	0.43
Chr3	9102954	9102959	4	0.565	0.4664	0.473
Chr4	11552696	11552701	4	0.716	0.4664	0.447
Chr4	6785962	6785970	7	0.838	0.466375	0.4545
Chr1	23148806	23148809	2	0.551	0.466333	0.461
Chr1	16541028	16541034	5	0.755	0.466333	0.4325
Chr2	7254860	7254866	5	0.777	0.466333	0.42
Chr1	2100526	2100530	3	0.623	0.46625	0.4675
Chr3	14044078	14044082	3	0.593	0.46625	0.477
Chr5	8501852	8501860	7	0.712	0.46625	0.486
Chr3	8464444	8464449	4	0.637	0.4662	0.5
Chr1	4440594	4440598	3	0.552	0.466	0.5
Chr2	4049568	4049572	3	0.677	0.466	0.4725
Chr2	17746111	17746117	5	0.552	0.466	0.4695
Chr3	18268300	18268303	2	0.598	0.466	0.459
Chr4	6804084	6804095	10	0.806	0.466	0.428
Chr1	4456697	4456702	4	0.743	0.466	0.411
Chr2	6200770	6200776	5	0.692	0.466	0.451
Chr3	17484254	17484260	5	0.723	0.466	0.469
Chr5	19057274	19057278	3	0.657	0.466	0.458
Chr2	1674574	1674582	7	0.716	0.465875	0.497
Chr2	9196340	9196346	5	0.702	0.465833	0.504
Chr5	892306	892312	5	0.743	0.465833	0.433
Chr4	11596968	11596977	8	0.756	0.465778	0.466
Chr1	28734508	28734519	10	0.755	0.4657	0.45
Chr5	12732956	12732962	5	0.674	0.465667	0.441
Chr5	14377481	14377487	5	0.838	0.465667	0.4145
Chr5	21442084	21442087	2	0.654	0.465667	0.479
Chr1	637322	637327	4	0.608	0.4656	0.495
Chr1	16291494	16291499	4	0.721	0.4656	0.466
Chr1	16303435	16303440	4	0.721	0.4656	0.466
Chr1	20687154	20687159	4	0.721	0.4656	0.466
Chr1	28828298	28828303	4	0.623	0.4656	0.457
Chr2	3528511	3528516	4	0.721	0.4656	0.466
Chr2	16380474	16380479	4	0.623	0.4656	0.457
Chr4	4208687	4208692	4	0.721	0.4656	0.466
Chr4	16017907	16017912	4	0.679	0.4656	0.457
Chr5	12684908	12684913	4	0.721	0.4656	0.466
Chr3	22291955	22291959	3	0.623	0.4655	0.49
Chr3	17545088	17545093	4	0.605	0.4654	0.507
Chr5	25362463	25362468	4	0.623	0.4654	0.457
Chr5	941472	941477	4	0.701	0.4654	0.482
Chr5	21069345	21069353	7	0.818	0.465375	0.4495
Chr5	19115303	19115311	7	0.768	0.46525	0.4345
Chr2	10501534	10501539	4	0.729	0.4652	0.417
Chr3	1366068	1366073	4	0.636	0.4652	0.464
Chr5	26081681	26081686	4	0.622	0.4652	0.485
Chr3	16891284	16891290	5	0.677	0.465167	0.445
Chr3	17169993	17169999	5	0.716	0.465167	0.448
Chr5	3117776	3117782	5	0.812	0.465167	0.4095
Chr5	23308312	23308320	7	0.754	0.465125	0.473
Chr1	21634881	21634884	2	0.596	0.465	0.457
Chr2	18981771	18981776	4	0.653	0.465	0.465
Chr5	4725098	4725103	4	0.626	0.465	0.47
Chr5	10164768	10164772	3	0.771	0.465	0.41
Chr5	19421339	19421345	5	0.654	0.465	0.4795
Chr2	19548770	19548783	12	0.833	0.465	0.42
Chr4	5632484	5632495	10	0.975	0.4649	0.463
Chr5	22581634	22581642	7	0.694	0.464875	0.477
Chr1	11353227	11353233	5	0.723	0.4648	0.418
Chr3	19892800	19892805	4	0.575	0.4648	0.439
Chr2	6597444	6597448	3	0.632	0.46475	0.47
Chr5	14978169	14978173	3	0.657	0.46475	0.4785
Chr5	25657012	25657026	13	1	0.464714	0.427
Chr2	3939721	3939728	6	0.641	0.464714	0.472
Chr2	3985420	3985427	6	0.716	0.464714	0.476
Chr4	14389999	14390005	5	0.657	0.464667	0.4605
Chr5	6585609	6585615	5	0.674	0.464667	0.4515
Chr5	11067374	11067377	2	0.618	0.464667	0.491
Chr3	14073041	14073046	4	0.625	0.4646	0.449
Chr3	2219024	2219033	8	0.637	0.464556	0.453
Chr2	8395283	8395287	3	0.571	0.4645	0.4765
Chr5	10407476	10407482	5	0.618	0.4645	0.4745
Chr4	1755963	1755970	6	0.67	0.464429	0.469
Chr1	25395798	25395803	4	0.66	0.4644	0.46
Chr2	8414572	8414577	4	0.663	0.4644	0.453
Chr2	10689257	10689262	4	0.66	0.4644	0.46
Chr2	14016558	14016564	5	0.792	0.4644	0.388
Chr2	7530331	7530334	2	0.593	0.464333	0.516
Chr4	7143274	7143277	2	0.61	0.464333	0.488
Chr4	13009720	13009723	2	0.593	0.464333	0.516
Chr5	22080943	22080946	2	0.641	0.464333	0.419
Chr1	23021637	23021644	6	0.726	0.464286	0.419
Chr5	1066182	1066186	3	0.654	0.46425	0.4495
Chr4	23193	23198	4	0.637	0.4642	0.404
Chr4	8538704	8538709	4	0.651	0.4642	0.473
Chr1	12613691	12613697	5	0.617	0.464167	0.4845
Chr2	4459121	4459127	5	0.775	0.464167	0.45
Chr3	1035121	1035127	5	0.716	0.464167	0.4345
Chr1	9143771	9143774	2	0.63	0.464	0.459
Chr1	12982186	12982193	6	0.809	0.464	0.418
Chr2	7124521	7124525	3	0.669	0.464	0.432
Chr5	9971871	9971878	6	0.805	0.463857	0.507
Chr2	10924822	10924828	5	0.637	0.463833	0.444
Chr5	16803631	16803637	5	0.599	0.463833	0.48
Chr1	16618848	16618853	4	0.768	0.4638	0.469
Chr1	25026262	25026267	4	0.686	0.4638	0.47
Chr2	675748	675753	4	0.657	0.4638	0.47
Chr5	7702878	7702883	4	0.72	0.4638	0.491
Chr5	19042421	19042431	9	0.743	0.4638	0.528
Chr5	20356992	20356997	4	0.757	0.4638	0.371
Chr3	2341811	2341819	7	0.733	0.46375	0.415
Chr4	7436098	7436105	6	0.756	0.463714	0.396
Chr1	22418326	22418336	9	0.688	0.4637	0.467
Chr2	2556166	2556175	8	0.822	0.463667	0.416
Chr2	5972922	5972931	8	0.822	0.463667	0.416
Chr2	6574910	6574919	8	0.822	0.463667	0.416
Chr2	6604677	6604686	8	0.822	0.463667	0.416
Chr2	10118390	10118393	2	0.563	0.463667	0.443
Chr3	12088865	12088874	8	0.822	0.463667	0.416
Chr3	13456158	13456167	8	0.822	0.463667	0.416
Chr3	13465679	13465688	8	0.822	0.463667	0.416
Chr3	17415019	17415028	8	0.822	0.463667	0.416
Chr4	13339509	13339512	2	0.563	0.463667	0.443
Chr5	1627658	1627661	2	0.563	0.463667	0.443
Chr5	7783445	7783448	2	0.677	0.463667	0.471
Chr4	4315010	4315018	7	0.761	0.463625	0.495
Chr2	14433580	14433585	4	0.662	0.4636	0.418
Chr5	5576770	5576775	4	0.583	0.4636	0.463
Chr5	5579683	5579688	4	0.583	0.4636	0.463
Chr3	22307836	22307845	8	0.642	0.463556	0.5
Chr1	11565098	11565102	3	0.667	0.4635	0.456
Chr2	852299	852303	3	0.657	0.4635	0.4835
Chr3	23424338	23424342	3	0.602	0.4635	0.4645
Chr1	12372613	12372621	7	0.73	0.4635	0.478
Chr2	16404252	16404258	5	0.818	0.4635	0.4495
Chr3	11648947	11648954	6	0.691	0.463429	0.471
Chr3	23007758	23007765	6	0.838	0.463429	0.405
Chr5	2708103	2708108	4	0.753	0.4634	0.434
Chr2	10209852	10209861	8	0.699	0.463333	0.48
Chr1	9808214	9808221	6	0.544	0.463286	0.458
Chr2	4904678	4904685	6	0.753	0.463286	0.443
Chr4	4241543	4241550	6	0.736	0.463286	0.412
Chr1	9837268	9837272	3	0.657	0.46325	0.471
Chr5	12717733	12717737	3	0.654	0.46325	0.4555
Chr2	16618183	16618188	4	0.654	0.4632	0.485
Chr3	17272004	17272009	4	0.754	0.4632	0.422
Chr5	8063515	8063520	4	0.647	0.4632	0.484
Chr5	24387686	24387691	4	0.654	0.4632	0.485
Chr1	10585552	10585558	5	0.757	0.463167	0.4655
Chr1	18392261	18392267	5	0.685	0.463167	0.488
Chr2	10050094	10050100	5	0.651	0.463167	0.439
Chr5	17626574	17626586	11	0.679	0.463167	0.487
Chr4	9930782	9930786	3	0.668	0.463	0.445
Chr4	11337039	11337042	2	0.5	0.463	0.484
Chr5	2063098	2063110	11	0.966	0.462917	0.4145
Chr4	4315396	4315403	6	0.706	0.462857	0.43
Chr4	11609528	11609535	6	0.684	0.462833	0.5085
Chr5	26321303	26321309	5	0.688	0.462833	0.4385
Chr4	6555148	6555153	4	0.756	0.4628	0.458
Chr4	7330814	7330819	4	0.721	0.4628	0.444
Chr4	9972219	9972228	8	0.942	0.462778	0.472
Chr1	3551730	3551736	5	0.632	0.462667	0.4795
Chr4	9688159	9688165	5	0.632	0.462667	0.4795
Chr1	1121463	1121468	4	0.655	0.4626	0.476
Chr4	10562699	10562710	10	0.833	0.462545	0.49
Chr1	1576824	1576828	3	0.651	0.4625	0.4935
Chr1	10683729	10683737	7	0.81	0.4625	0.4045
Chr2	6004664	6004670	5	0.685	0.4625	0.4535
Chr2	12309019	12309023	3	0.62	0.4625	0.4675
Chr3	23141836	23141840	3	0.604	0.4625	0.4445
Chr5	24306893	24306897	3	0.532	0.4625	0.46
Chr1	24123565	24123571	5	0.818	0.4625	0.4315
Chr1	6468511	6468516	4	0.726	0.4624	0.502
Chr4	14942710	14942715	4	0.659	0.4624	0.449
Chr2	6373795	6373798	2	0.669	0.462333	0.453
Chr5	6486202	6486205	2	0.669	0.462333	0.453
Chr5	17715570	17715576	5	0.918	0.462333	0.3645
Chr1	11268869	11268882	12	0.819	0.462308	0.459
Chr5	7044651	7044658	6	0.805	0.462286	0.422
Chr1	18780562	18780566	3	0.653	0.46225	0.465
Chr4	4083138	4083143	4	0.755	0.4622	0.367
Chr4	11488602	11488607	4	0.63	0.4622	0.509
Chr1	23234559	23234565	5	0.637	0.462167	0.465
Chr1	16340761	16340768	6	0.777	0.462143	0.434
Chr2	3006467	3006474	6	0.792	0.462143	0.475
Chr5	22260728	22260735	6	0.761	0.462143	0.461
Chr4	18080269	18080279	9	0.697	0.4621	0.454
Chr1	25511024	25511027	2	0.522	0.462	0.497
Chr3	15675067	15675074	6	0.572	0.461857	0.453
Chr2	15400657	15400663	5	0.669	0.461833	0.501
Chr1	8037858	8037863	4	0.657	0.4618	0.467
Chr1	1004443	1004448	4	0.657	0.4618	0.408
Chr1	18234586	18234591	4	0.623	0.4618	0.478
Chr1	30245654	30245659	4	0.623	0.4618	0.478
Chr2	1058381	1058386	4	0.641	0.4618	0.406
Chr3	17975010	17975015	4	0.599	0.4618	0.466
Chr5	23487475	23487480	4	0.729	0.4618	0.445
Chr1	90554	90558	3	0.59	0.46175	0.433
Chr3	6393706	6393710	3	0.671	0.46175	0.462
Chr4	5475496	5475503	6	0.777	0.461714	0.434
Chr1	11475141	11475147	5	0.754	0.461667	0.413
Chr4	10864597	10864600	2	0.559	0.461667	0.437
Chr4	16253342	16253345	2	0.553	0.461667	0.491
Chr1	9789589	9789594	4	0.672	0.4616	0.372
Chr1	17429455	17429461	5	0.777	0.4615	0.413
Chr2	6354757	6354763	5	0.777	0.4615	0.413
Chr2	11138282	11138288	5	0.777	0.4615	0.413
Chr3	16259931	16259937	5	0.777	0.4615	0.413
Chr3	16262682	16262688	5	0.777	0.4615	0.413
Chr4	6912599	6912603	3	0.669	0.4615	0.4415
Chr1	16457266	16457272	5	0.701	0.4615	0.459
Chr2	1774956	1774961	4	0.647	0.4614	0.42
Chr1	9435465	9435470	4	0.712	0.4614	0.452
Chr1	607375	607378	2	0.549	0.461333	0.458
Chr3	17720502	17720508	5	0.544	0.461333	0.464
Chr2	11592035	11592041	5	0.701	0.461333	0.438
Chr5	4827847	4827850	2	0.553	0.461333	0.417
Chr4	10946762	10946769	6	0.671	0.461286	0.492
Chr2	507141	507152	10	0.74	0.461273	0.497
Chr1	26790368	26790372	3	0.623	0.46125	0.443
Chr2	5209997	5210001	3	0.585	0.46125	0.467
Chr3	8128900	8128904	3	0.623	0.46125	0.443
Chr3	12118265	12118269	3	0.585	0.46125	0.467
Chr4	4477998	4478002	3	0.585	0.46125	0.467
Chr3	8955058	8955064	5	0.691	0.461167	0.484
Chr3	16251280	16251286	5	0.651	0.461167	0.4655
Chr1	14008722	14008729	6	0.721	0.461143	0.466
Chr1	8176539	8176542	2	0.667	0.461	0.395
Chr2	10512471	10512476	4	0.733	0.461	0.4
Chr2	11363986	11363989	2	0.555	0.461	0.492
Chr4	1175126	1175132	5	0.686	0.461	0.4515
Chr4	2188796	2188801	4	0.636	0.461	0.462
Chr5	17560801	17560806	4	0.712	0.461	0.415
Chr2	7510446	7510453	6	0.818	0.461	0.4195
Chr4	2234632	2234637	4	0.729	0.461	0.43
Chr5	5784155	5784161	5	0.592	0.461	0.458
Chr3	16818405	16818411	5	0.726	0.460833	0.453
Chr1	24746417	24746422	4	0.691	0.4608	0.452
Chr1	16996309	16996318	8	0.966	0.460778	0.389
Chr2	7977217	7977221	3	0.639	0.46075	0.446
Chr5	6325568	6325572	3	0.677	0.46075	0.46
Chr4	11630264	11630271	6	0.864	0.460714	0.368
Chr4	13715030	13715033	2	0.623	0.460667	0.446
Chr4	15814092	15814095	2	0.626	0.460667	0.506
Chr5	17063180	17063183	2	0.601	0.460667	0.403
Chr1	12364127	12364135	7	0.687	0.460625	0.4595
Chr3	16531076	16531081	4	0.623	0.4606	0.432
Chr4	3838441	3838447	5	0.792	0.4606	0.428
Chr4	14187445	14187450	4	0.647	0.4606	0.438
Chr4	14655564	14655569	4	0.616	0.4606	0.473
Chr2	14769421	14769433	11	0.797	0.460583	0.4675
Chr4	12263163	12263172	8	0.733	0.460556	0.52
Chr1	400799	400803	3	0.622	0.4605	0.4485
Chr3	3984098	3984102	3	0.669	0.4605	0.493
Chr3	7368197	7368203	5	0.812	0.4605	0.4175
Chr5	8648125	8648129	3	0.623	0.4605	0.443
Chr5	10790127	10790131	3	0.669	0.4605	0.463
Chr5	20535028	20535034	5	0.768	0.4605	0.4205
Chr2	9818972	9818979	6	0.583	0.460429	0.448
Chr5	19848826	19848831	4	0.812	0.4604	0.401
Chr3	3068172	3068177	4	0.691	0.4604	0.468
Chr2	18364931	18364934	2	0.592	0.460333	0.469
Chr5	13948839	13948845	5	0.754	0.460333	0.429
Chr3	22883209	22883216	6	0.729	0.460286	0.444
Chr4	8755253	8755257	3	0.668	0.46025	0.4485
Chr1	1939113	1939121	7	0.719	0.46025	0.4345
Chr3	8291679	8291687	7	0.669	0.46025	0.479
Chr2	15276833	15276838	4	0.632	0.4602	0.428
Chr3	21326981	21326986	4	0.668	0.4602	0.519
Chr1	26584898	26584904	5	0.681	0.460167	0.4495
Chr1	4598570	4598577	6	0.721	0.460143	0.449
Chr1	21868160	21868167	6	0.658	0.460143	0.482
Chr2	15355398	15355402	3	0.669	0.46	0.463
Chr5	16770633	16770638	4	0.73	0.46	0.43
Chr2	553006	553009	2	0.57	0.46	0.453
Chr4	4799251	4799254	2	0.57	0.46	0.453
Chr5	8561349	8561362	12	0.837	0.46	0.423
Chr5	19585722	19585726	3	0.615	0.46	0.4665
Chr2	19083962	19083974	11	0.833	0.459917	0.409
Chr5	22155661	22155669	7	0.64	0.459875	0.477
Chr3	10619721	10619727	5	0.637	0.459833	0.442
Chr4	17294882	17294888	5	0.654	0.459833	0.483
Chr3	9257690	9257695	4	0.623	0.4598	0.419
Chr3	15187909	15187914	4	0.623	0.4598	0.419
Chr1	26538817	26538825	7	0.775	0.45975	0.468
Chr2	11337078	11337086	7	0.644	0.45975	0.464
Chr1	3535480	3535491	10	0.762	0.459727	0.418
Chr4	9736733	9736736	2	0.611	0.459667	0.433
Chr1	12362775	12362783	7	0.687	0.459625	0.449
Chr5	8499972	8499980	7	0.838	0.459625	0.4495
Chr1	603507	603512	4	0.673	0.4596	0.489
Chr1	2933468	2933473	4	0.637	0.4596	0.431
Chr2	4310941	4310946	4	0.639	0.4596	0.444
Chr5	9428381	9428388	6	0.838	0.459571	0.422
Chr3	15422840	15422856	15	0.837	0.4595	0.4295
Chr4	6809186	6809190	3	0.629	0.4595	0.431
Chr2	8673118	8673122	3	0.702	0.4595	0.452
Chr3	1718311	1718318	6	0.95	0.459429	0.42
Chr2	19037102	19037107	4	0.753	0.4594	0.349
Chr5	1731618	1731623	4	0.738	0.4594	0.391
Chr2	301034	301042	7	0.633	0.459375	0.438
Chr3	8362282	8362293	10	0.743	0.459364	0.447
Chr1	5917856	5917862	5	0.768	0.459333	0.4205
Chr3	15869494	15869497	2	0.597	0.459333	0.476
Chr5	15763622	15763625	2	0.703	0.459333	0.366
Chr1	22271624	22271628	3	0.657	0.45925	0.4285
Chr4	2783027	2783031	3	0.66	0.45925	0.4525
Chr4	16023056	16023060	3	0.582	0.45925	0.4275
Chr2	15970039	15970044	4	0.592	0.4592	0.459
Chr1	623561	623568	6	0.818	0.459167	0.4385
Chr5	9057208	9057214	5	0.62	0.459167	0.4415
Chr1	15971849	15971856	6	0.838	0.459143	0.43
Chr3	15394200	15394208	7	0.575	0.459125	0.4515
Chr1	8920581	8920586	4	0.584	0.459	0.488
Chr2	864752	864757	4	0.636	0.459	0.462
Chr2	13570301	13570304	2	0.648	0.459	0.426
Chr3	5654458	5654465	6	0.754	0.459	0.45
Chr5	25937141	25937146	4	0.584	0.459	0.488
Chr1	3467049	3467053	3	0.611	0.459	0.4595
Chr3	1145700	1145704	3	0.626	0.459	0.422
Chr3	15845619	15845624	4	0.642	0.459	0.492
Chr3	21110252	21110260	7	0.822	0.459	0.475
Chr5	22124489	22124494	4	0.729	0.459	0.44
Chr2	6428126	6428133	6	0.701	0.458857	0.478
Chr2	16687127	16687133	5	0.712	0.458833	0.4115
Chr5	5173586	5173592	5	0.688	0.458833	0.4435
Chr3	4727341	4727346	4	0.721	0.4588	0.449
Chr3	4728150	4728155	4	0.721	0.4588	0.449
Chr3	4728981	4728986	4	0.721	0.4588	0.449
Chr3	4729784	4729789	4	0.721	0.4588	0.449
Chr3	8818130	8818135	4	0.723	0.4588	0.425
Chr5	990465	990470	4	0.723	0.4588	0.425
Chr5	24658977	24658982	4	0.633	0.4588	0.43
Chr2	4274260	4274270	9	0.74	0.4587	0.4695
Chr1	17905028	17905031	2	0.592	0.458667	0.44
Chr1	24447600	24447606	5	0.701	0.458667	0.434
Chr5	6160319	6160322	2	0.654	0.458667	0.439
Chr5	13185274	13185277	2	0.464	0.458667	0.459
Chr2	4669933	4669941	7	0.611	0.458625	0.497
Chr5	8734207	8734218	10	0.942	0.4586	0.407
Chr1	20746543	20746550	6	0.743	0.458571	0.437
Chr1	1891172	1891176	3	0.653	0.4585	0.456
Chr4	9225431	9225437	5	0.637	0.4585	0.4255
Chr4	16214224	16214230	5	0.755	0.4585	0.4565
Chr2	14371786	14371795	8	0.833	0.458444	0.43
Chr5	12376615	12376622	6	0.716	0.458429	0.446
Chr1	19948220	19948225	4	0.58	0.4584	0.474
Chr4	3189566	3189571	4	0.519	0.4584	0.482
Chr3	10020711	10020719	7	0.818	0.458375	0.418
Chr5	33727	33730	2	0.535	0.458333	0.446
Chr1	20484643	20484653	9	0.942	0.458333	0.483
Chr4	9423740	9423743	2	0.596	0.458333	0.457
Chr5	15661356	15661362	5	0.648	0.458333	0.474
Chr3	21743173	21743180	6	0.738	0.458286	0.42
Chr4	16604745	16604749	3	0.551	0.45825	0.462
Chr5	5173621	5173625	3	0.616	0.45825	0.424
Chr3	12336681	12336691	9	0.863	0.4582	0.445
Chr1	4908062	4908068	5	0.664	0.458167	0.448
Chr1	8419191	8419197	5	0.81	0.458167	0.4345
Chr2	18780645	18780651	5	0.754	0.458167	0.4515
Chr5	3282594	3282600	5	0.818	0.458167	0.4465
Chr1	21517879	21517886	6	0.562	0.458143	0.461
Chr4	17708000	17708008	7	0.721	0.458125	0.4805
Chr2	1508547	1508554	6	0.712	0.458	0.438
Chr2	8320223	8320228	4	0.559	0.458	0.46
Chr2	10669142	10669147	4	0.685	0.458	0.487
Chr3	11544525	11544532	6	0.712	0.458	0.438
Chr3	18042123	18042129	5	0.838	0.458	0.382
Chr4	11873321	11873325	3	0.678	0.458	0.484
Chr5	455508	455514	5	0.648	0.458	0.4765
Chr5	7175040	7175046	5	0.748	0.458	0.433
Chr5	13963812	13963819	6	0.712	0.458	0.438
Chr5	22492206	22492209	2	0.662	0.458	0.39
Chr1	28842893	28842897	3	0.61	0.458	0.4265
Chr2	8245518	8245522	3	0.61	0.458	0.4265
Chr4	16796269	16796273	3	0.582	0.458	0.435
Chr5	6908230	6908234	3	0.581	0.458	0.444
Chr5	3481000	3481009	8	0.822	0.457889	0.401
Chr1	17815553	17815559	5	0.716	0.457833	0.4505
Chr1	370411	370416	4	0.683	0.4578	0.38
Chr3	185237	185241	3	0.553	0.45775	0.4965
Chr3	204883	204887	3	0.66	0.45775	0.468
Chr3	11032731	11032735	3	0.556	0.45775	0.4535
Chr5	10536115	10536119	3	0.553	0.45775	0.4965
Chr5	24891026	24891030	3	0.621	0.45775	0.4505
Chr4	10914929	10914937	7	0.768	0.457714	0.379
Chr1	28883384	28883387	2	0.563	0.457667	0.498
Chr3	9487204	9487216	11	0.838	0.457667	0.3985
Chr3	14165290	14165296	5	0.8	0.457667	0.383
Chr1	24875960	24875965	4	0.632	0.4576	0.529
Chr2	4648241	4648246	4	0.797	0.4576	0.335
Chr3	13219088	13219093	4	0.771	0.4576	0.419
Chr3	21323618	21323623	4	0.614	0.4576	0.468
Chr4	8393989	8393994	4	0.659	0.4576	0.41
Chr4	9991570	9991575	4	0.641	0.4576	0.424
Chr4	1156258	1156270	11	0.8	0.457583	0.4295
Chr3	20224846	20224853	6	0.689	0.457571	0.448
Chr2	3962762	3962770	7	0.598	0.4575	0.447
Chr3	6844420	6844427	6	0.805	0.457429	0.415
Chr1	16934793	16934800	6	0.718	0.457429	0.423
Chr1	13161710	13161715	4	0.642	0.4574	0.397
Chr2	6328802	6328807	4	0.642	0.4574	0.397
Chr3	3916174	3916179	4	0.683	0.4574	0.439
Chr4	5548551	5548556	4	0.642	0.4574	0.397
Chr5	6447815	6447820	4	0.642	0.4574	0.397
Chr5	8313036	8313041	4	0.642	0.4574	0.397
Chr5	22804489	22804494	4	0.769	0.4574	0.491
Chr4	17440437	17440445	7	0.817	0.457375	0.461
Chr1	7665021	7665027	5	0.712	0.457333	0.445
Chr1	20617030	20617034	3	0.678	0.457333	0.402
Chr3	5437292	5437295	2	0.538	0.457333	0.456
Chr3	18251120	18251123	2	0.635	0.457333	0.496
Chr4	7714647	7714650	2	0.635	0.457333	0.496
Chr5	13238231	13238246	14	0.833	0.457333	0.447
Chr2	19294442	19294449	6	0.689	0.457286	0.464
Chr3	4889937	4889941	3	0.662	0.45725	0.42
Chr5	6899054	6899058	3	0.58	0.45725	0.4965
Chr1	19889314	19889323	8	0.818	0.457222	0.378
Chr2	386190	386199	8	0.736	0.457222	0.504
Chr1	18313932	18313937	4	0.795	0.4572	0.414
Chr2	15641364	15641369	4	0.721	0.4572	0.421
Chr4	1358298	1358309	10	0.66	0.457182	0.444
Chr1	955103	955109	5	0.753	0.457167	0.431
Chr5	2342044	2342050	5	0.739	0.457167	0.422
Chr3	17323868	17323875	6	0.822	0.457143	0.464
Chr5	7815203	7815208	4	0.669	0.457	0.426
Chr4	10579464	10579476	11	0.819	0.457	0.452
Chr5	17126279	17126283	3	0.57	0.457	0.4505
Chr3	22785534	22785539	4	0.657	0.4568	0.463
Chr3	9109761	9109766	4	0.718	0.4568	0.472
Chr1	14039413	14039417	3	0.658	0.45675	0.449
Chr1	26740028	26740036	7	0.619	0.45675	0.4395
Chr2	8435221	8435225	3	0.72	0.45675	0.437
Chr5	8916756	8916760	3	0.657	0.45675	0.437
Chr5	7818132	7818139	6	0.753	0.456714	0.455
Chr3	485545	485554	8	0.768	0.456667	0.408
Chr4	9936636	9936639	2	0.592	0.456667	0.44
Chr4	16274215	16274220	4	0.718	0.4566	0.417
Chr5	7419742	7419747	4	0.756	0.4566	0.407
Chr2	7945129	7945135	5	0.73	0.4565	0.434
Chr1	168011	168016	4	0.753	0.4564	0.429
Chr4	544712	544717	4	0.614	0.4564	0.468
Chr1	18697685	18697690	4	0.738	0.4564	0.434
Chr5	4443901	4443909	7	0.805	0.456375	0.4295
Chr5	2174415	2174423	7	0.756	0.456375	0.441
Chr1	6790009	6790015	5	0.754	0.456333	0.429
Chr3	1956427	1956433	5	0.81	0.456333	0.402
Chr1	6632787	6632791	3	0.583	0.45625	0.4415
Chr1	24457364	24457368	3	0.634	0.45625	0.4775
Chr2	3473182	3473186	3	0.583	0.45625	0.4785
Chr4	17116511	17116515	3	0.623	0.45625	0.467
Chr1	25061886	25061891	4	0.674	0.4562	0.407
Chr3	1035479	1035484	4	0.657	0.4562	0.419
Chr3	20708801	20708806	4	0.663	0.4562	0.461
Chr5	15394050	15394055	4	0.674	0.4562	0.407
Chr3	12075973	12075984	10	0.768	0.456182	0.422
Chr3	3727193	3727200	6	0.648	0.456167	0.4475
Chr1	24455832	24455843	10	0.74	0.456091	0.444
Chr3	15422786	15422798	11	0.743	0.456083	0.44
Chr1	8146643	8146648	4	0.614	0.456	0.468
Chr1	24184625	24184636	10	0.657	0.456	0.445
Chr2	6760266	6760271	4	0.614	0.456	0.468
Chr2	6763212	6763217	4	0.614	0.456	0.468
Chr3	3766136	3766143	6	0.784	0.456	0.454
Chr3	11029772	11029778	5	0.812	0.456	0.4025
Chr3	16496660	16496664	3	0.68	0.456	0.4625
Chr4	3823492	3823495	2	0.551	0.456	0.481
Chr5	19246303	19246308	4	0.616	0.456	0.461
Chr1	28645525	28645531	5	0.614	0.456	0.426
Chr2	7308384	7308391	6	0.667	0.455857	0.458
Chr1	28177527	28177543	15	0.771	0.455813	0.462
Chr5	11385902	11385907	4	0.587	0.4558	0.477
Chr5	24460252	24460257	4	0.663	0.4558	0.436
Chr1	29278701	29278705	3	0.592	0.45575	0.4465
Chr3	19965627	19965631	3	0.592	0.45575	0.4465
Chr1	24520159	24520165	5	0.69	0.455667	0.4335
Chr3	19634376	19634379	2	0.583	0.455667	0.482
Chr4	15485385	15485391	5	0.644	0.455667	0.4615
Chr5	3506415	3506418	2	0.583	0.455667	0.482
Chr5	16725205	16725208	2	0.583	0.455667	0.482
Chr5	21194406	21194409	2	0.583	0.455667	0.482
Chr5	22603406	22603409	2	0.583	0.455667	0.482
Chr2	9275972	9275977	4	0.67	0.4556	0.518
Chr4	9682552	9682559	6	0.702	0.455571	0.46
Chr3	2091883	2091891	7	0.805	0.4555	0.426
Chr4	9352134	9352140	5	0.818	0.4555	0.4385
Chr5	50610	50616	5	0.81	0.4555	0.4355
Chr1	29855858	29855865	6	0.95	0.455429	0.391
Chr4	10972386	10972393	6	0.587	0.455429	0.468
Chr4	15095586	15095591	4	0.684	0.4554	0.443
Chr3	17971906	17971912	5	0.69	0.455333	0.4595
Chr5	14099840	14099843	2	0.544	0.455333	0.414
Chr5	22244770	22244773	2	0.544	0.455333	0.414
Chr1	18124492	18124499	6	0.806	0.455286	0.369
Chr3	5001354	5001359	4	0.748	0.4552	0.427
Chr3	10975469	10975474	4	0.788	0.4552	0.428
Chr4	9328862	9328867	4	0.547	0.4552	0.469
Chr1	16443510	16443517	6	0.795	0.455143	0.428
Chr1	30068773	30068780	6	0.649	0.455143	0.44
Chr2	8469917	8469925	7	0.838	0.455	0.4435
Chr2	9394190	9394195	4	0.797	0.455	0.406
Chr2	9800614	9800619	4	0.664	0.455	0.461
Chr4	10382736	10382744	7	0.775	0.455	0.457
Chr5	15475106	15475109	2	0.595	0.455	0.51
Chr5	26684907	26684913	5	0.768	0.455	0.441
Chr1	12699210	12699219	8	0.788	0.454889	0.51
Chr1	30286808	30286815	6	0.731	0.454857	0.464
Chr5	9237386	9237393	6	0.723	0.454857	0.393
Chr2	1223239	1223245	5	0.677	0.454833	0.445
Chr1	15883106	15883112	5	0.701	0.454833	0.4455
Chr4	14824147	14824152	4	0.668	0.4548	0.445
Chr3	11365805	11365810	4	0.593	0.4548	0.461
Chr4	3857027	3857032	4	0.792	0.4548	0.388
Chr1	10175658	10175666	7	0.908	0.45475	0.4125
Chr5	4236830	4236834	3	0.729	0.45475	0.417
Chr2	8412849	8412856	6	0.81	0.454714	0.425
Chr1	11514374	11514383	8	0.637	0.454667	0.482
Chr2	10082480	10082486	5	0.691	0.454667	0.4595
Chr3	20033938	20033944	5	0.668	0.454667	0.478
Chr5	20905464	20905472	7	0.753	0.454625	0.445
Chr1	28607717	28607722	4	0.662	0.4546	0.476
Chr3	19498548	19498553	4	0.718	0.4546	0.483
Chr4	2319681	2319686	4	0.657	0.4546	0.446
Chr3	14967346	14967353	6	0.757	0.454571	0.446
Chr3	8731903	8731909	5	0.718	0.4545	0.3895
Chr4	5632917	5632921	3	0.797	0.4545	0.387
Chr4	8721066	8721070	3	0.654	0.4545	0.4285
Chr5	7061622	7061626	3	0.625	0.4545	0.4445
Chr5	7699961	7699967	5	0.812	0.4545	0.3685
Chr1	11576293	11576300	6	0.95	0.454429	0.421
Chr3	16559541	16559548	6	0.754	0.454429	0.431
Chr1	18172109	18172114	4	0.588	0.4544	0.484
Chr2	18777515	18777518	2	0.61	0.454333	0.384
Chr3	9009363	9009369	5	0.59	0.454333	0.478
Chr1	17763605	17763609	3	0.566	0.45425	0.4745
Chr2	2939007	2939015	7	0.619	0.45425	0.474
Chr1	5599275	5599280	4	0.703	0.4542	0.414
Chr1	30141552	30141557	4	0.592	0.4542	0.434
Chr3	16565351	16565356	4	0.669	0.4542	0.426
Chr5	15193178	15193183	4	0.655	0.4542	0.434
Chr2	9087715	9087721	5	0.671	0.454167	0.4705
Chr1	17381085	17381089	3	0.609	0.454	0.5045
Chr1	20217040	20217046	5	0.73	0.454	0.442
Chr1	27073393	27073401	7	0.755	0.454	0.423
Chr3	3027183	3027187	3	0.546	0.454	0.4515
Chr3	19209259	19209263	3	0.658	0.454	0.411
Chr4	12703079	12703085	5	0.784	0.454	0.391
Chr5	1984007	1984011	3	0.658	0.454	0.411
Chr5	7320595	7320599	3	0.537	0.454	0.4545
Chr5	15943635	15943641	5	0.699	0.454	0.4275
Chr5	19688821	19688829	7	0.643	0.454	0.458
Chr2	4957250	4957258	7	0.718	0.453875	0.4365
Chr1	10953040	10953047	6	0.744	0.453857	0.473
Chr2	19249064	19249071	6	0.812	0.453857	0.432
Chr3	10853488	10853495	6	0.637	0.453857	0.482
Chr3	9966629	9966635	5	0.72	0.453833	0.408
Chr1	9423659	9423664	4	0.667	0.4538	0.458
Chr3	4739348	4739352	3	0.625	0.45375	0.491
Chr4	16867483	16867487	3	0.583	0.45375	0.44
Chr1	3712691	3712697	5	0.579	0.453667	0.4525
Chr1	22628231	22628234	2	0.674	0.453667	0.479
Chr2	7225904	7225909	4	0.673	0.4536	0.49
Chr4	4936974	4936979	4	0.769	0.4536	0.472
Chr5	1672252	1672257	4	0.647	0.4536	0.438
Chr1	1102178	1102185	6	0.637	0.453571	0.474
Chr1	19947569	19947573	3	0.593	0.4535	0.4225
Chr1	27721737	27721745	7	0.644	0.4535	0.462
Chr1	14355780	14355793	12	0.966	0.453462	0.389
Chr1	14401433	14401446	12	0.966	0.453462	0.389
Chr1	14466555	14466568	12	0.966	0.453462	0.389
Chr3	14390544	14390557	12	0.966	0.453462	0.389
Chr4	4417442	4417455	12	0.966	0.453462	0.389
Chr4	4433092	4433105	12	0.966	0.453462	0.389
Chr5	12710700	12710713	12	0.966	0.453462	0.389
Chr5	12719122	12719135	12	0.966	0.453462	0.389
Chr5	13022485	13022498	12	0.966	0.453462	0.389
Chr5	13031540	13031553	12	0.966	0.453462	0.389
Chr5	13045888	13045901	12	0.966	0.453462	0.389
Chr5	13300431	13300444	12	0.966	0.453462	0.389
Chr5	13308775	13308788	12	0.966	0.453462	0.389
Chr2	18502262	18502269	6	0.699	0.453429	0.469
Chr4	3813896	3813901	4	0.755	0.4534	0.367
Chr5	26310630	26310635	4	0.634	0.4534	0.492
Chr2	9820377	9820385	7	0.678	0.453375	0.432
Chr2	13241073	13241081	7	0.669	0.453375	0.475
Chr2	19009924	19009935	10	0.725	0.453364	0.469
Chr2	682628	682634	5	0.684	0.453333	0.466
Chr2	2627415	2627421	5	0.795	0.453333	0.421
Chr2	2651482	2651488	5	0.795	0.453333	0.421
Chr4	17673573	17673576	2	0.554	0.453333	0.459
Chr1	19213154	19213161	6	0.771	0.453286	0.437
Chr1	26749568	26749579	10	0.768	0.453273	0.46
Chr1	10684302	10684306	3	0.537	0.45325	0.491
Chr1	11104198	11104202	3	0.677	0.45325	0.438
Chr1	9834764	9834768	3	0.71	0.45325	0.4335
Chr4	6379651	6379655	3	0.549	0.45325	0.4515
Chr5	2420718	2420722	3	0.644	0.45325	0.417
Chr2	15316117	15316126	8	0.658	0.453222	0.415
Chr3	15144416	15144425	8	0.736	0.453222	0.504
Chr3	384477	384483	5	0.753	0.453167	0.4775
Chr3	17259994	17260000	5	0.68	0.453167	0.409
Chr5	7181237	7181243	5	0.701	0.453167	0.426
Chr1	23101429	23101436	6	0.678	0.453143	0.458
Chr2	11621265	11621273	7	0.561	0.453125	0.437
Chr3	3428926	3428935	8	0.726	0.453125	0.455
Chr5	25780774	25780787	12	0.863	0.453077	0.443
Chr1	4822014	4822020	5	0.543	0.453	0.4455
Chr1	5067518	5067532	13	0.797	0.453	0.462
Chr1	11805704	11805709	4	0.753	0.453	0.356
Chr2	7748327	7748333	5	0.812	0.453	0.406
Chr2	12842671	12842677	5	0.669	0.453	0.502
Chr3	11277294	11277301	6	0.62	0.453	0.45
Chr3	12769103	12769109	5	0.684	0.453	0.4865
Chr3	13124939	13124945	5	0.684	0.453	0.4865
Chr4	9891368	9891372	3	0.653	0.453	0.456
Chr5	5597400	5597404	3	0.523	0.453	0.4515
Chr5	20229646	20229654	7	0.667	0.453	0.453
Chr5	16791153	16791157	3	0.58	0.453	0.4625
Chr1	6548948	6548954	5	0.838	0.452833	0.421
Chr2	11416059	11416065	5	0.701	0.452833	0.3905
Chr3	4619399	4619404	4	0.687	0.4528	0.461
Chr3	11677561	11677566	4	0.591	0.4528	0.516
Chr5	22386073	22386078	4	0.702	0.4528	0.449
Chr1	28935091	28935095	3	0.565	0.45275	0.451
Chr3	2735364	2735368	3	0.594	0.45275	0.447
Chr3	10325814	10325818	3	0.683	0.45275	0.4205
Chr3	21036679	21036683	3	0.683	0.45275	0.4205
Chr4	5119200	5119210	9	0.869	0.4527	0.4215
Chr5	13092949	13092959	9	0.869	0.4527	0.4215
Chr1	17811881	17811884	2	0.575	0.452667	0.393
Chr1	23747381	23747387	5	0.754	0.452667	0.411
Chr1	27389726	27389729	2	0.575	0.452667	0.393
Chr1	29749189	29749192	2	0.575	0.452667	0.393
Chr2	11501758	11501761	2	0.575	0.452667	0.393
Chr2	19547416	19547419	2	0.575	0.452667	0.393
Chr2	19558158	19558161	2	0.575	0.452667	0.393
Chr3	22991759	22991762	2	0.575	0.452667	0.393
Chr4	10716097	10716100	2	0.575	0.452667	0.393
Chr4	13618509	13618512	2	0.575	0.452667	0.393
Chr4	14371250	14371253	2	0.575	0.452667	0.393
Chr5	9497619	9497625	5	0.646	0.452667	0.4415
Chr5	15662341	15662347	5	0.623	0.452667	0.4425
Chr5	25213065	25213068	2	0.575	0.452667	0.393
Chr1	12881582	12881587	4	0.753	0.4526	0.425
Chr1	16803473	16803478	4	0.593	0.4526	0.437
Chr5	9622299	9622304	4	0.588	0.4526	0.499
Chr5	23702650	23702655	4	0.758	0.4526	0.417
Chr4	8627596	8627602	5	0.68	0.4525	0.4135
Chr4	12101704	12101708	3	0.656	0.4525	0.4555
Chr1	16931993	16932000	6	0.649	0.452429	0.44
Chr3	19477743	19477750	6	0.784	0.452429	0.454
Chr4	15083741	15083748	6	0.586	0.452429	0.469
Chr3	20763286	20763291	4	0.673	0.4524	0.447
Chr5	15912888	15912894	5	0.66	0.452333	0.447
Chr4	17225779	17225782	2	0.563	0.452333	0.44
Chr5	4631307	4631317	9	0.616	0.4523	0.452
Chr3	19230923	19230934	10	0.635	0.452273	0.433
Chr3	11714400	11714404	3	0.638	0.45225	0.4605
Chr5	17196023	17196027	3	0.58	0.45225	0.441
Chr2	18191923	18191932	8	0.753	0.452222	0.455
Chr5	26378399	26378404	4	0.654	0.4522	0.458
Chr1	18478200	18478205	4	0.641	0.4522	0.437
Chr1	10917227	10917239	11	0.863	0.452167	0.3685
Chr1	13361145	13361152	6	0.683	0.452143	0.478
Chr1	1958731	1958736	4	0.653	0.452	0.475
Chr1	27141232	27141237	4	0.659	0.452	0.465
Chr1	27164072	27164076	3	0.622	0.452	0.4255
Chr1	27556545	27556549	3	0.575	0.452	0.45
Chr1	27591228	27591237	8	0.812	0.452	0.41
Chr1	28676787	28676791	3	0.575	0.452	0.45
Chr3	7339113	7339118	4	0.672	0.452	0.366
Chr3	16504103	16504107	3	0.575	0.452	0.45
Chr4	7388045	7388049	3	0.593	0.452	0.481
Chr4	11993299	11993302	2	0.562	0.452	0.439
Chr5	375212	375216	3	0.575	0.452	0.45
Chr5	2391606	2391612	5	0.738	0.452	0.434
Chr5	10430196	10430201	4	0.62	0.452	0.425
Chr5	20022015	20022020	4	0.595	0.452	0.423
Chr5	26414456	26414460	3	0.575	0.452	0.45
Chr5	12561912	12561918	5	0.721	0.452	0.428
Chr5	26728754	26728763	8	0.861	0.451889	0.418
Chr3	7991387	7991394	6	0.699	0.451857	0.436
Chr5	7965029	7965035	5	0.671	0.451833	0.4785
Chr1	11125646	11125653	6	0.72	0.451833	0.408
Chr1	15623955	15623960	4	0.691	0.4518	0.468
Chr1	5040728	5040732	3	0.718	0.45175	0.4395
Chr3	6159187	6159191	3	0.718	0.45175	0.4395
Chr4	5701771	5701775	3	0.718	0.45175	0.4395
Chr4	7666774	7666778	3	0.662	0.45175	0.433
Chr1	20326756	20326762	5	0.657	0.451667	0.48
Chr5	4619236	4619242	5	0.568	0.451667	0.4305
Chr4	16594436	16594450	13	0.966	0.451643	0.388
Chr1	1954658	1954663	4	0.705	0.4516	0.389
Chr1	29964884	29964890	5	0.723	0.4516	0.459
Chr1	24185698	24185705	6	0.632	0.451571	0.462
Chr5	13124586	13124595	8	0.608	0.451556	0.425
Chr1	12555536	12555540	3	0.672	0.4515	0.4085
Chr1	16653920	16653924	3	0.691	0.4515	0.4405
Chr1	16671293	16671297	3	0.683	0.4515	0.419
Chr2	10816218	10816222	3	0.582	0.4515	0.4275
Chr2	12202642	12202646	3	0.691	0.4515	0.4405
Chr4	17765850	17765854	3	0.691	0.4515	0.4405
Chr5	19391579	19391583	3	0.653	0.4515	0.456
Chr5	3324317	3324322	4	0.728	0.4514	0.411
Chr5	21754393	21754398	4	0.599	0.4514	0.4
Chr4	10922265	10922271	5	0.694	0.451333	0.467
Chr1	13236076	13236086	9	0.754	0.4513	0.439
Chr2	7510316	7510326	9	0.845	0.4513	0.412
Chr2	5656586	5656597	10	0.863	0.451273	0.437
Chr5	22346564	22346569	4	0.654	0.45125	0.4555
Chr3	16154354	16154358	3	0.566	0.45125	0.4735
Chr4	8168477	8168483	5	0.838	0.451167	0.402
Chr4	13601933	13601940	6	0.633	0.451143	0.514
Chr1	22215424	22215432	7	0.822	0.451125	0.4435
Chr1	7210967	7210971	3	0.56	0.451	0.4675
Chr1	24449329	24449337	7	0.668	0.451	0.458
Chr2	4144359	4144364	4	0.634	0.451	0.447
Chr2	6350002	6350008	5	0.668	0.451	0.456
Chr2	9320809	9320813	3	0.556	0.451	0.452
Chr2	11543764	11543768	3	0.771	0.451	0.4055
Chr2	15829047	15829052	4	0.637	0.451	0.502
Chr2	17386917	17386922	4	0.674	0.451	0.42
Chr5	2124889	2124893	3	0.61	0.451	0.469
Chr2	18579823	18579830	6	0.748	0.450857	0.438
Chr1	2688334	2688340	5	0.812	0.450833	0.4135
Chr3	6272739	6272745	5	0.701	0.450833	0.444
[truncated: 291,747+ more rows]
