# Supplementary material for: AP1 is a pioneer transcription factor that programmes cell fate through MADS-domain protein tetramerisation
Source: Genome Biol. 2025 Dec 9;26:418. doi: 10.1186/s13059-025-03884-0 (PMC12687491; doi:10.1186/s13059-025-03884-0)
Supplement: Supplementary file 6 — Additional file 6: Table S5. Combined ATAC-seq, ChIP-seq, and DNase-seq analysis of pooled AP1WT and AP1tet binding sites in seedlings. [file 13059_2025_3884_MOESM6_ESM.xlsx]

## Sheet: Overview
Dataset	description
seedling_wt_tet-mutant	Combined ATAC-seq, ChIP-seq, and DNase-seq analysis of pooled AP1WT and AP1tet binding sites in seedlings.

## Sheet: seedling_wt_tet-mutant
	chr	start	end	id	score	strand	signalValue	pValue	qValue	peak	length	peak_score_2h_wt	peak_score_8h_wt	peak_score_24h_wt	peak_score_2h_mut	peak_score_24h_mut	closed_incr	closed_decr	closed_steady	open_incr	open_decr	open_steady	all_closed	all_open	other	all_closed_mut	all_open_mut	other_mut	seedling_atac_ap1_h48_dex_vs_ap1_h2_mock_lfc	seedling_atac_ap1_h48_dex_vs_ap1_h2_mock_pvalue	seedling_atac_ap1_h48_dex_vs_ap1_h2_mock_adjpvalue	seedling_atac_ap1_h24_dex_vs_ap1_h2_mock_lfc	seedling_atac_ap1_h24_dex_vs_ap1_h2_mock_pvalue	seedling_atac_ap1_h24_dex_vs_ap1_h2_mock_adjpvalue	seedling_atac_ap1tetmut_h24_dex_vs_ap1_h2_mock_lfc	seedling_atac_ap1tetmut_h24_dex_vs_ap1_h2_mock_pvalue	seedling_atac_ap1tetmut_h24_dex_vs_ap1_h2_mock_adjpvalue	seedling_atac_ap1tetmut_h24_dex_vs_ap1tetmut_h24_mock_lfc	seedling_atac_ap1tetmut_h24_dex_vs_ap1tetmut_h24_mock_pvalue	seedling_atac_ap1tetmut_h24_dex_vs_ap1tetmut_h24_mock_adjpvalue	seedling_atac_ap1_h48_dex_vs_ap1_h48_mock_lfc	seedling_atac_ap1_h48_dex_vs_ap1_h48_mock_pvalue	seedling_atac_ap1_h48_dex_vs_ap1_h48_mock_adjpvalue	seedling_atac_ap1_h24_dex_vs_ap1_h24_mock_lfc	seedling_atac_ap1_h24_dex_vs_ap1_h24_mock_pvalue	seedling_atac_ap1_h24_dex_vs_ap1_h24_mock_adjpvalue	seedling_chip_ap1_h24_dex_vs_ap1_h24_mock_lfc	seedling_chip_ap1_h24_dex_vs_ap1_h24_mock_pvalue	seedling_chip_ap1_h24_dex_vs_ap1_h24_mock_adjpvalue
1	Chr1	2438	2687	1_2438_2687_2563	36	.	3.44508	5.43669	3.60236	2563	249	0	0	36	0	0	FALSE	FALSE	FALSE	FALSE	FALSE	FALSE	FALSE	FALSE	TRUE	FALSE	FALSE	TRUE	0.776492	7.74315e-07	5.66586e-06	0.406161	0.0100729	0.0554395	-0.136593	0.418646	0.563238	-0.223055	0.199887	0.628334	0.389936	0.00986628	0.073594	0.296603	0.0595243	0.259359	-0.20585	0.748493	0.880297
2	Chr1	3008	3265	1_3008_3265_3161	48	.	4.03552	6.8069	4.84538	3161	257	0	39	48	0	0	FALSE	FALSE	FALSE	FALSE	FALSE	FALSE	FALSE	FALSE	TRUE	FALSE	FALSE	TRUE	0.186782	0.0993152	0.159732	0.163349	0.142491	0.339626	-0.311382	0.00880696	0.0307886	0.0498304	0.694663	0.928778	0.122626	0.271462	0.576597	0.414609	0.000283086	0.00647371	0.298553	0.695753	0.852264
3	Chr1	8186	8741	1_8186_8741_8397	196	.	8.06127	22.626	19.6844	8397	555	41	43	196	0	69	TRUE	FALSE	FALSE	FALSE	FALSE	FALSE	TRUE	FALSE	FALSE	FALSE	FALSE	TRUE	1.26566	5.34362e-07	4.09361e-06	0.658367	0.0094677	0.0529749	0.0689796	0.790823	0.862818	-0.0732664	0.78052	0.949864	0.939454	0.000161852	0.00334402	0.614985	0.0154589	0.11693	-0.545127	0.147034	0.378332
4	Chr1	13584	13852	1_13584_13852_13719	55	.	4.25023	7.52895	5.51233	13719	268	0	0	55	0	42	FALSE	FALSE	FALSE	FALSE	FALSE	FALSE	FALSE	FALSE	TRUE	FALSE	FALSE	TRUE	-0.0321458	0.836367	0.879824	0.237015	0.117739	0.299237	-0.140066	0.373239	0.520881	0.00400446	0.980373	0.997901	0.0137042	0.929385	0.97583	0.188083	0.215035	0.526634	0.0407532	0.948775	0.972887
5	Chr1	16600	16850	1_16600_16850_16725	55	.	4.19655	7.52895	5.51233	16725	250	27	39	55	0	37	FALSE	FALSE	FALSE	FALSE	TRUE	FALSE	FALSE	TRUE	FALSE	FALSE	FALSE	TRUE	-0.394629	0.00211026	0.00590227	0.0785122	0.522633	0.730894	-0.223813	0.0792432	0.170195	-0.140542	0.285361	0.71967	0.126691	0.331774	0.6362	0.0303843	0.804845	0.936884	1.55585	0.138928	0.366584
6	Chr1	20503	21446	1_20503_21446_21101	91	.	5.28228	11.9013	9.16482	21101	943	64	52	87	42	91	FALSE	FALSE	FALSE	FALSE	FALSE	FALSE	FALSE	TRUE	FALSE	FALSE	TRUE	FALSE	0.141618	0.0384759	0.0718738	-0.00564122	0.933883	0.969604	0.16968	0.013301	0.04274	-0.0588179	0.396021	0.795658	-0.00301898	0.964374	0.987384	-0.0587633	0.387893	0.696881	-0.266732	0.332965	0.588181
7	Chr1	37893	38226	1_37893_38226_38092	64	.	5.0898	9.43691	6.42892	38092	333	0	19	48	64	62	FALSE	FALSE	FALSE	FALSE	FALSE	FALSE	FALSE	FALSE	TRUE	FALSE	TRUE	FALSE	-0.328509	2.19173e-05	0.0001088	0.142284	0.0559209	0.185584	-0.158323	0.0396083	0.0998411	-0.0402287	0.612232	0.890689	0.122311	0.118426	0.368874	0.0302142	0.684267	0.880554	1.2267	0.107468	0.316527
8	Chr1	51264	51493	1_51264_51493_51387	24	.	2.96199	4.17492	2.46843	51387	229	0	0	24	0	0	FALSE	FALSE	FALSE	FALSE	FALSE	FALSE	FALSE	FALSE	TRUE	FALSE	FALSE	TRUE	-0.14354	0.216187	0.305383	-0.00520758	0.963245	0.98305	-0.0238582	0.836651	0.895077	-0.066662	0.574942	0.874754	-0.174072	0.129355	0.389294	0.0319596	0.778734	0.926457	0.210189	0.784843	0.899701
9	Chr1	55412	55665	1_55412_55665_55499	19	.	2.74728	3.58913	1.95179	55499	253	0	0	19	0	0	FALSE	FALSE	FALSE	FALSE	FALSE	FALSE	FALSE	FALSE	TRUE	FALSE	FALSE	TRUE	-0.428491	3.47897e-06	2.12667e-05	0.0652525	0.456543	0.676942	-0.134501	0.138581	0.256691	-0.0432058	0.646323	0.908378	0.040488	0.665982	0.862589	0.000855615	0.992215	0.996736	-1.29914	0.00389495	0.0375246
10	Chr1	59786	60013	1_59786_60013_59866	30	.	3.28405	4.79141	3.01951	59866	227	10	0	30	0	0	FALSE	FALSE	FALSE	FALSE	TRUE	FALSE	FALSE	TRUE	FALSE	FALSE	FALSE	TRUE	-0.333561	0.00673457	0.0161807	-0.0836708	0.478936	0.694764	0.285599	0.0156236	0.0483159	0.071585	0.551893	0.866235	-0.116801	0.343436	0.648381	-0.226148	0.0546219	0.248032	3.52733	0.0163083	0.0960924
11	Chr1	61157	61509	1_61157_61509_61307	69	.	4.61093	9.48129	6.94177	61307	352	48	0	48	0	69	TRUE	FALSE	FALSE	FALSE	FALSE	FALSE	TRUE	FALSE	FALSE	FALSE	FALSE	TRUE	0.461902	8.54135e-05	0.000359933	0.235305	0.0444912	0.159161	0.0791965	0.515958	0.651085	0.087526	0.49098	0.848198	0.292066	0.0107543	0.0782569	0.0451144	0.697436	0.887016	0.0326003	0.947196	0.972887
12	Chr1	63755	64054	1_63755_64054_63872	20	.	2.84103	3.98259	2.08224	63872	299	0	0	0	0	20	FALSE	FALSE	FALSE	FALSE	FALSE	FALSE	FALSE	FALSE	TRUE	FALSE	FALSE	TRUE	0.536762	0.000153725	0.000602758	0.433027	0.00203124	0.0165621	0.255102	0.0788957	0.16972	-0.18841	0.195507	0.625329	0.116046	0.395531	0.692052	0.19568	0.158375	0.451404	-0.37166	0.513277	0.735141
13	Chr1	67447	67804	1_67447_67804_67653	26	.	3.14619	4.57993	2.60235	67653	357	0	0	24	0	26	FALSE	FALSE	FALSE	FALSE	FALSE	FALSE	FALSE	FALSE	TRUE	FALSE	FALSE	TRUE	0.444754	0.000408143	0.00141856	0.318702	0.0107511	0.0581325	0.143873	0.261317	0.405744	-0.126071	0.330148	0.753154	0.150663	0.221521	0.521874	0.0692206	0.576414	0.822762	4.46169	0.00223806	0.0256176
14	Chr1	68310	68708	1_68310_68708_68503	42	.	3.76714	6.10903	4.21381	68503	398	15	0	42	0	20	FALSE	FALSE	FALSE	FALSE	FALSE	TRUE	FALSE	TRUE	FALSE	FALSE	FALSE	TRUE	0.0748702	0.371967	0.473968	-0.0168148	0.839514	0.925176	0.179315	0.0321909	0.0851283	-0.0291249	0.731482	0.938956	-0.0337416	0.683645	0.871528	-0.0453235	0.585974	0.828285	2.08602	0.0452289	0.18474
15	Chr1	72209	72493	1_72209_72493_72364	42	.	3.60611	6.10903	4.21381	72364	284	41	13	42	0	26	FALSE	FALSE	FALSE	FALSE	FALSE	TRUE	FALSE	TRUE	FALSE	FALSE	FALSE	TRUE	0.0649953	0.578906	0.668174	0.103077	0.367317	0.599846	-0.17574	0.144727	0.264841	0.0383847	0.763467	0.947449	0.0997256	0.38936	0.68762	0.0358101	0.754263	0.915122	-0.203681	0.716648	0.864337
16	Chr1	107643	108315	1_107643_108315_107824	37	.	3.51237	5.85904	3.70984	107824	672	17	24	21	0	37	FALSE	FALSE	FALSE	FALSE	FALSE	TRUE	FALSE	TRUE	FALSE	FALSE	FALSE	TRUE	0.108526	0.126549	0.195618	0.0475631	0.497959	0.711059	0.131693	0.0644679	0.144784	-0.163351	0.0231541	0.227704	-0.0643143	0.357321	0.661155	-0.0201873	0.773695	0.923991	0.973557	0.0663259	0.235774
17	Chr1	108543	108891	1_108543_108891_108643	48	.	3.92817	6.8069	4.84538	108643	348	27	0	48	0	32	TRUE	FALSE	FALSE	FALSE	FALSE	FALSE	TRUE	FALSE	FALSE	FALSE	FALSE	TRUE	0.563719	0.000929184	0.00291361	-0.0776719	0.653807	0.818983	0.169963	0.329589	0.478194	0.297164	0.100866	0.473966	0.0433419	0.792653	0.920174	0.361212	0.0433522	0.217691	0.909644	0.233158	0.487355
18	Chr1	116036	117167	1_116036_117167_116886	69	.	4.51861	9.04069	6.90843	116886	1131	0	37	69	0	31	FALSE	FALSE	FALSE	FALSE	FALSE	FALSE	FALSE	FALSE	TRUE	FALSE	FALSE	TRUE	0.0675453	0.421812	0.52403	-0.156295	0.0622168	0.199683	0.223875	0.00751884	0.0271115	0.148788	0.0812457	0.424593	0.140207	0.0939201	0.32176	0.0831317	0.328058	0.643979	-0.380325	0.245323	0.498844
19	Chr1	117233	117891	1_117233_117891_117709	18	.	2.56064	3.6454	1.83311	117709	658	0	0	0	0	18	FALSE	FALSE	FALSE	FALSE	FALSE	FALSE	FALSE	FALSE	TRUE	FALSE	FALSE	TRUE	1.19417	4.04531e-05	0.000185571	0.144702	0.631107	0.805409	0.508048	0.0918284	0.190282	0.198306	0.515484	0.853161	0.51848	0.0613818	0.248873	-0.150011	0.613808	0.842942	-0.817953	0.0106449	0.0728898
20	Chr1	118226	118782	1_118226_118782_118619	83	.	5.16273	10.6357	8.37968	118619	556	0	0	83	0	32	FALSE	FALSE	FALSE	FALSE	FALSE	FALSE	FALSE	FALSE	TRUE	FALSE	FALSE	TRUE	0.137054	0.22779	0.319095	0.0917536	0.412861	0.639753	0.0625844	0.585408	0.708658	-0.184952	0.11189	0.49447	0.0696236	0.53451	0.793253	0.161644	0.152733	0.441279	-0.549976	0.0907148	0.285782
21	Chr1	120524	120869	1_120524_120869_120713	24	.	2.96199	4.17492	2.46843	120713	345	0	0	24	0	14	FALSE	FALSE	FALSE	FALSE	FALSE	FALSE	FALSE	FALSE	TRUE	FALSE	FALSE	TRUE	-0.0302608	0.736852	0.80168	0.234157	0.00749118	0.0448513	-0.131103	0.149824	0.270764	-0.12225	0.191191	0.618128	0.0142616	0.873314	0.95468	-0.0134769	0.876641	0.962695	-0.533107	0.246934	0.500702
22	Chr1	128454	128729	1_128454_128729_128569	19	.	3.45358	3.81469	1.95968	128569	275	0	19	0	0	0	FALSE	FALSE	FALSE	FALSE	FALSE	FALSE	FALSE	FALSE	TRUE	FALSE	FALSE	TRUE	0.304619	0.0726705	0.123362	0.162867	0.332234	0.565055	-0.038497	0.826777	0.888031	-0.0602956	0.741392	0.941968	0.301904	0.0710838	0.272181	0.165055	0.328828	0.644902	-1.87135	0.000188534	0.00433202
23	Chr1	130433	130983	1_130433_130983_130733	115	.	6.02156	14.0478	11.5839	130733	550	109	38	115	35	55	FALSE	FALSE	FALSE	TRUE	FALSE	FALSE	FALSE	TRUE	FALSE	FALSE	TRUE	FALSE	0.324795	0.00188393	0.00535546	0.15627	0.133042	0.32509	0.102008	0.33458	0.482948	-0.175034	0.100553	0.473722	-0.00359616	0.972077	0.99103	0.0427964	0.680323	0.877997	0.75372	0.157693	0.392127
24	Chr1	131047	131364	1_131047_131364_131222	46	.	3.78681	6.60524	4.69199	131222	317	0	0	46	0	42	FALSE	FALSE	FALSE	FALSE	FALSE	FALSE	FALSE	FALSE	TRUE	FALSE	FALSE	TRUE	0.411348	0.000100424	0.000414115	0.0617204	0.560396	0.75992	0.212945	0.0467266	0.113176	-0.121515	0.259845	0.693753	0.0778128	0.452187	0.737865	0.0138443	0.896219	0.971243	1.96683	0.0592258	0.220999
25	Chr1	140229	140613	1_140229_140613_140477	48	.	4.03552	6.8069	4.84538	140477	384	27	25	48	0	42	TRUE	FALSE	FALSE	FALSE	FALSE	FALSE	TRUE	FALSE	FALSE	FALSE	FALSE	TRUE	0.269844	0.0232504	0.0469233	0.176674	0.132209	0.323579	0.10162	0.401775	0.548111	-0.145505	0.238093	0.674336	0.135847	0.242947	0.548363	-0.031697	0.78506	0.929285	0.638654	0.305733	0.561224
26	Chr1	156140	156708	1_156140_156708_156479	103	.	4.98893	12.7692	10.3909	156479	568	48	38	103	56	76	FALSE	FALSE	FALSE	FALSE	FALSE	TRUE	FALSE	TRUE	FALSE	FALSE	TRUE	FALSE	-0.0352635	0.633156	0.715455	-0.226474	0.00205895	0.0167499	0.0124879	0.865942	0.915136	-0.0438507	0.561672	0.869379	0.00940812	0.898052	0.964495	-0.126893	0.0867803	0.321648	-0.0212941	0.954096	0.975099
27	Chr1	158462	159203	1_158462_159203_158990	132	.	6.45097	15.8538	13.2835	158990	741	15	32	132	42	99	TRUE	FALSE	FALSE	FALSE	FALSE	FALSE	TRUE	FALSE	FALSE	TRUE	FALSE	FALSE	0.524051	6.19761e-08	5.96554e-07	0.065511	0.501928	0.714642	0.483737	6.64984e-07	1.15711e-05	0.116932	0.232448	0.668786	0.147676	0.117378	0.36731	-0.0568864	0.558852	0.812992	1.48434	0.0047881	0.0429414
28	Chr1	167714	168023	1_167714_168023_167884	36	.	3.55243	5.43669	3.60236	167884	309	0	0	36	0	0	FALSE	FALSE	FALSE	FALSE	FALSE	FALSE	FALSE	FALSE	TRUE	FALSE	FALSE	TRUE	0.508311	0.0015178	0.00443282	0.454677	0.00400145	0.0281697	0.252761	0.123769	0.236247	0.146956	0.385735	0.790633	-0.061216	0.688233	0.872934	0.297065	0.0583664	0.257333	-1.43671	0.00338508	0.0340436
29	Chr1	172949	173739	1_172949_173739_173262	214	.	7.80403	24.5208	21.4839	173262	790	109	68	214	35	37	FALSE	FALSE	FALSE	FALSE	FALSE	FALSE	FALSE	TRUE	FALSE	FALSE	TRUE	FALSE	-0.211437	0.00186942	0.00531701	-0.226725	0.000747434	0.00757348	-0.0557366	0.410575	0.555845	-0.0899528	0.191153	0.618128	0.159225	0.0198788	0.120764	-0.203016	0.00261626	0.0343236	-0.706204	0.00943762	0.0673643
30	Chr1	176827	177201	1_176827_177201_176921	42	.	3.81753	6.53759	4.29836	176921	374	0	0	35	0	42	FALSE	FALSE	FALSE	FALSE	FALSE	FALSE	FALSE	FALSE	TRUE	FALSE	FALSE	TRUE	-0.0787562	0.447489	0.548964	0.0786708	0.434827	0.659879	-0.0436267	0.674884	0.781548	-0.127138	0.23357	0.669281	0.127275	0.220008	0.520493	-0.061755	0.538218	0.801632	0.197102	0.718429	0.864337
31	Chr1	178707	179745	1_178707_179745_179443	133	.	5.54688	15.9754	13.3971	179443	1038	128	82	133	0	27	FALSE	FALSE	FALSE	FALSE	FALSE	FALSE	TRUE	FALSE	FALSE	FALSE	FALSE	TRUE	0.219629	0.00521259	0.0129785	-0.12363	0.11708	0.298363	-0.0309911	0.699858	0.800916	0.0114988	0.890199	0.979931	0.148718	0.0548599	0.231663	-0.0171033	0.830307	0.946179	-0.76515	0.00886474	0.0646022
32	Chr1	181730	181956	1_181730_181956_181850	30	.	3.17669	4.79141	3.01951	181850	226	0	0	30	0	0	FALSE	FALSE	FALSE	FALSE	FALSE	FALSE	FALSE	FALSE	TRUE	FALSE	FALSE	TRUE	1.81514	3.42871e-06	2.10191e-05	0.248706	0.552534	0.754576	0.961339	0.0186749	0.0556886	-0.200789	0.603442	NA	0.0103881	0.975838	0.991615	-0.00173191	0.996648	0.998408	-1.40537	0.00476077	0.0428748
33	Chr1	182155	182774	1_182155_182774_182460	89	.	4.59039	11.2515	8.97556	182460	619	67	62	89	23	62	FALSE	FALSE	FALSE	FALSE	FALSE	TRUE	FALSE	TRUE	FALSE	FALSE	TRUE	FALSE	-0.0306905	0.707491	0.776957	0.0639819	0.427464	0.652709	0.0297392	0.716223	0.812816	0.0189266	0.820334	0.958887	0.00238867	0.976584	0.991622	0.0397186	0.622897	0.846881	0.149505	0.716585	0.864337
34	Chr1	183115	183719	1_183115_183719_183509	69	.	4.67964	9.04069	6.90843	183509	604	41	37	69	0	31	FALSE	FALSE	FALSE	FALSE	FALSE	TRUE	FALSE	TRUE	FALSE	FALSE	FALSE	TRUE	-0.0143684	0.857022	0.895082	-0.0331705	0.674478	0.829884	0.0847145	0.287508	0.434692	0.138132	0.0891772	0.445187	-0.0271649	0.731841	0.893285	0.0504769	0.524941	0.793728	-0.300271	0.479013	0.710374
35	Chr1	184809	185058	1_184809_185058_184916	24	.	3.01566	4.17492	2.46843	184916	249	0	0	24	0	0	FALSE	FALSE	FALSE	FALSE	FALSE	FALSE	FALSE	FALSE	TRUE	FALSE	FALSE	TRUE	-0.322549	0.00166734	0.00481472	0.00776647	0.937127	0.971192	0.0590698	0.556148	0.685072	-0.0367456	0.720735	0.936609	-0.159259	0.120049	0.372887	-0.0807672	0.411643	0.716633	-0.312616	0.632589	0.8161
36	Chr1	194701	195199	1_194701_195199_194934	287	.	9.85961	32.4986	28.7893	194934	498	234	34	166	205	287	FALSE	FALSE	FALSE	FALSE	FALSE	FALSE	FALSE	TRUE	FALSE	FALSE	TRUE	FALSE	0.166939	0.0356288	0.0673024	-0.166472	0.0365876	0.139594	0.21572	0.00669662	0.0246704	0.225955	0.00583718	0.100248	0.12751	0.104542	0.342883	0.020992	0.795091	0.932991	1.33797	0.00457398	0.041575
37	Chr1	195514	195864	1_195514_195864_195702	76	.	4.31142	9.79599	7.63464	195702	350	22	54	76	0	62	FALSE	FALSE	FALSE	FALSE	FALSE	TRUE	FALSE	TRUE	FALSE	FALSE	FALSE	TRUE	0.0813452	0.436803	0.53881	0.178874	0.0823196	0.239122	0.0628671	0.549477	0.679497	0.00936046	0.930362	0.990174	-0.0526623	0.610442	0.834915	-0.0466118	0.648763	0.861573	-0.245742	0.595989	0.792225
38	Chr1	198476	199000	1_198476_199000_198679	83	.	5.0017	10.6357	8.37968	198679	524	21	54	83	23	76	FALSE	FALSE	FALSE	FALSE	FALSE	FALSE	FALSE	TRUE	FALSE	FALSE	TRUE	FALSE	-0.293943	0.000169428	0.000658098	-0.126875	0.0950726	0.261498	0.00596722	0.938248	0.961259	-0.0493907	0.53121	0.85897	-0.274194	0.000407057	0.00698154	-0.0538466	0.482095	0.764177	-0.184581	0.641114	0.823106
39	Chr1	199261	199847	1_199261_199847_199550	102	.	5.365	12.6201	10.2485	199550	586	48	39	102	34	84	FALSE	FALSE	FALSE	FALSE	TRUE	FALSE	FALSE	TRUE	FALSE	FALSE	TRUE	FALSE	-0.38084	0.00614614	0.0149335	-0.121685	0.376626	0.608374	-0.201022	0.147127	0.267416	-0.00578896	0.967082	0.996834	0.00442343	0.974684	0.991343	-0.0566167	0.68141	0.878347	0.795973	0.096248	0.295909
40	Chr1	206792	207185	1_206792_207185_207056	49	.	4.26655	7.66459	4.90137	207056	393	0	0	40	49	42	FALSE	FALSE	FALSE	FALSE	FALSE	FALSE	FALSE	FALSE	TRUE	FALSE	TRUE	FALSE	0.0655724	0.360053	0.462122	0.121451	0.0849791	0.244083	0.217375	0.0023156	0.0105773	-0.0675799	0.34809	0.763038	0.0323436	0.648623	0.855224	-0.115859	0.097931	0.344262	-0.107273	0.787497	0.900877
41	Chr1	207826	208059	1_207826_208059_207913	55	.	4.12269	7.96583	5.5767	207913	233	0	25	46	23	55	FALSE	FALSE	FALSE	FALSE	FALSE	FALSE	FALSE	FALSE	TRUE	FALSE	TRUE	FALSE	-0.186449	0.0592261	0.103795	-0.0295949	0.7587	0.882016	-0.140702	0.155324	0.277722	-0.256918	0.0109372	0.149636	0.0643088	0.516479	0.782418	-0.0809218	0.401483	0.708043	-1.05361	0.0176155	0.100924
42	Chr1	210552	210845	1_210552_210845_210607	15	.	3.11743	3.38317	1.5667	210607	293	15	0	0	0	0	FALSE	FALSE	TRUE	FALSE	FALSE	FALSE	TRUE	FALSE	FALSE	FALSE	FALSE	TRUE	0.052353	0.717981	0.785912	0.194053	0.169838	0.379608	-0.114348	0.438054	0.581283	-0.0875134	0.565661	0.870116	0.443293	0.00251858	0.0274571	-0.133522	0.338014	0.65458	-1.23212	0.0140036	0.0870358
43	Chr1	225976	226281	1_225976_226281_226165	30	.	3.28405	4.79141	3.01951	226165	305	0	0	30	0	0	FALSE	FALSE	FALSE	FALSE	FALSE	FALSE	FALSE	FALSE	TRUE	FALSE	FALSE	TRUE	0.588374	3.89624e-05	0.000179574	-0.10445	0.475897	0.691939	-0.117796	0.434362	0.578094	-0.290924	0.0584921	0.361097	-0.0818053	0.549409	0.803562	-0.0192947	0.896334	0.971268	-0.463087	0.442773	0.681786
44	Chr1	227066	228582	1_227066_228582_228314	83	.	5.10906	10.6357	8.37968	228314	1516	61	30	83	49	69	FALSE	FALSE	FALSE	TRUE	FALSE	FALSE	FALSE	TRUE	FALSE	FALSE	TRUE	FALSE	0.314054	2.21847e-05	0.000109812	0.126359	0.0869284	0.247112	0.520053	1.7803e-12	1.34095e-10	0.0622183	0.399277	0.797798	-0.00556688	0.939316	0.979261	-0.0162399	0.825533	0.94413	-0.312515	0.225032	0.479489
45	Chr1	237658	238090	1_237658_238090_237896	99	.	5.48479	12.3067	9.94695	237896	432	0	25	99	0	55	FALSE	FALSE	FALSE	FALSE	FALSE	FALSE	FALSE	FALSE	TRUE	FALSE	FALSE	TRUE	-0.345287	0.000149313	0.000587597	0.130674	0.1319	0.323032	-0.14646	0.104535	0.209634	-0.132946	0.152833	0.567384	0.0778818	0.39846	0.694394	0.0140821	0.870712	0.960456	0.972491	0.113174	0.325501
46	Chr1	239603	240077	1_239603_240077_239843	266	.	9.56422	29.9979	26.6322	239843	474	118	115	266	56	236	FALSE	FALSE	FALSE	FALSE	FALSE	FALSE	FALSE	TRUE	FALSE	FALSE	TRUE	FALSE	-0.271919	0.0157627	0.0336799	-0.0117089	0.915182	0.961111	-0.146817	0.191129	0.322419	-0.134349	0.241307	0.676044	-0.0378088	0.737494	0.895252	-0.113955	0.299441	0.618413	0.855255	0.0503772	0.198251
47	Chr1	267936	268582	1_267936_268582_268359	49	.	3.93959	7.24026	4.93512	268359	646	0	25	48	23	49	FALSE	FALSE	FALSE	FALSE	FALSE	FALSE	FALSE	FALSE	TRUE	FALSE	TRUE	FALSE	-0.17419	0.0227506	0.0460614	0.0954709	0.197119	0.417125	-0.191296	0.0129546	0.0418769	-0.229852	0.00360277	0.074032	0.133691	0.0823365	0.297182	0.00658645	0.929039	0.981075	-0.187781	0.590888	0.790556
48	Chr1	270375	270707	1_270375_270707_270503	15	.	2.31554	3.2932	1.56453	270503	332	0	0	0	0	15	FALSE	FALSE	FALSE	FALSE	FALSE	FALSE	FALSE	FALSE	TRUE	FALSE	FALSE	TRUE	0.912613	5.24919e-14	1.96178e-12	-0.202954	0.109228	0.285626	0.703138	1.02933e-08	3.05426e-07	-0.00751536	0.950525	0.993457	0.169221	0.143449	0.412023	-0.239864	0.0589362	0.25847	-0.619615	0.178419	0.420303
49	Chr1	291326	291772	1_291326_291772_291585	48	.	3.92817	6.8069	4.84538	291585	446	31	39	48	0	0	FALSE	FALSE	TRUE	FALSE	FALSE	FALSE	TRUE	FALSE	FALSE	FALSE	FALSE	TRUE	0.0034821	0.976111	0.983047	-0.291975	0.0120783	0.0632145	-0.0858832	0.465158	0.606563	-0.091567	0.449453	0.827527	0.0197035	0.864229	0.95205	-0.0513616	0.664833	0.8682	0.0337796	0.950858	0.973063
50	Chr1	298014	298294	1_298014_298294_298131	61	.	4.46493	8.27391	6.19663	298131	280	0	0	61	0	10	FALSE	FALSE	FALSE	FALSE	FALSE	FALSE	FALSE	FALSE	TRUE	FALSE	FALSE	TRUE	0.0300947	0.794383	0.845902	-0.186279	0.105057	0.278643	0.0689539	0.551405	0.681256	0.0383633	0.747594	0.942447	-0.0556299	0.624899	0.841759	-0.00537045	0.963321	0.989793	-0.765104	0.132995	0.357697
51	Chr1	300833	301383	1_300833_301383_301164	122	.	5.83288	15.1622	12.2467	301164	550	17	62	67	0	122	TRUE	FALSE	FALSE	FALSE	FALSE	FALSE	TRUE	FALSE	FALSE	FALSE	FALSE	TRUE	0.343499	0.00173094	0.00497835	0.134337	0.218561	0.442669	-0.308771	0.0071343	0.0260134	-0.166252	0.16275	0.582154	0.402647	0.000217549	0.00426852	0.192747	0.0797643	0.307936	0.358202	0.387799	0.63843
52	Chr1	309027	309469	1_309027_309469_309293	11	.	2.23507	2.85376	1.16941	309293	442	0	0	0	0	11	FALSE	FALSE	FALSE	FALSE	FALSE	FALSE	FALSE	FALSE	TRUE	FALSE	FALSE	TRUE	0.0410599	0.63686	0.71836	0.170916	0.0434001	0.156709	0.0397135	0.649925	0.762066	0.00371465	0.967199	0.996834	0.113319	0.189327	0.481691	0.0170284	0.839681	0.94893	-0.592656	0.138206	0.365293
53	Chr1	325080	325381	1_325080_325381_325216	42	.	3.65978	6.10903	4.21381	325216	301	0	0	42	0	42	FALSE	FALSE	FALSE	FALSE	FALSE	FALSE	FALSE	FALSE	TRUE	FALSE	FALSE	TRUE	-0.354409	6.48913e-05	0.000281832	0.162816	0.0533653	0.180131	-0.0936757	0.284447	0.431154	-0.126257	0.160474	0.580057	0.0421193	0.638864	0.849304	-0.0446628	0.593383	0.832286	0.89269	0.236305	0.490696
54	Chr1	363488	363773	1_363488_363773_363629	80	.	4.69546	10.2238	8.01521	363629	285	0	0	80	0	0	FALSE	FALSE	FALSE	FALSE	FALSE	FALSE	FALSE	FALSE	TRUE	FALSE	FALSE	TRUE	0.547893	7.56127e-05	0.000323184	-0.25743	0.0721014	0.219752	0.282145	0.0459349	0.111786	-0.113967	0.422735	0.811805	0.356093	0.00843937	0.0658248	0.0426166	0.771911	0.923116	1.32613	0.205092	0.45184
55	Chr1	364014	364696	1_364014_364696_364203	168	.	6.9432	19.6848	16.8939	364203	682	76	82	168	80	168	FALSE	FALSE	FALSE	FALSE	FALSE	TRUE	FALSE	TRUE	FALSE	FALSE	TRUE	FALSE	0.0762268	0.360308	0.462395	0.106708	0.19481	0.413621	0.155938	0.0611516	0.138836	-0.114318	0.17343	0.592311	0.104252	0.208309	0.506912	0.0034601	0.96643	0.990902	0.714547	0.0601261	0.222779
56	Chr1	368236	368838	1_368236_368838_368712	62	.	5.38894	8.75659	6.25371	368712	602	56	62	45	0	37	FALSE	FALSE	FALSE	FALSE	FALSE	FALSE	FALSE	TRUE	FALSE	FALSE	FALSE	TRUE	0.199285	0.0244656	0.0490542	-0.0378024	0.668619	0.826451	0.23479	0.00816836	0.0290176	0.0870498	0.336349	0.757286	0.116413	0.182742	0.472472	-0.00328152	0.970541	0.99239	-0.373989	0.345398	0.600918
57	Chr1	369585	369833	1_369585_369833_369720	42	.	3.65978	6.10903	4.21381	369720	248	0	0	42	0	0	FALSE	FALSE	FALSE	FALSE	FALSE	FALSE	FALSE	FALSE	TRUE	FALSE	FALSE	TRUE	0.798193	0.000171121	0.000664434	0.457456	0.0315986	0.126008	0.195889	0.373927	0.521246	-0.1252	0.573703	0.87438	0.653421	0.00170008	0.020598	0.261183	0.216235	0.528702	-1.20438	0.0744646	0.252727
58	Chr1	370966	371297	1_370966_371297_371122	61	.	4.46493	8.27391	6.19663	371122	331	0	22	61	0	37	FALSE	FALSE	FALSE	FALSE	FALSE	FALSE	FALSE	FALSE	TRUE	FALSE	FALSE	TRUE	1.12408	4.00881e-08	4.02788e-07	0.234834	0.269214	0.500467	0.159403	0.469582	0.610853	-0.417449	0.0562889	0.355576	0.682947	0.000443877	0.0075055	-0.0200263	0.92378	0.978773	0.149183	0.812205	0.91132
59	Chr1	395533	395813	1_395533_395813_395691	49	.	4.06165	7.24026	4.93512	395691	280	0	0	0	0	49	FALSE	FALSE	FALSE	FALSE	FALSE	FALSE	FALSE	FALSE	TRUE	FALSE	FALSE	TRUE	-0.161498	0.164291	0.242538	0.182291	0.10045	0.271028	-0.166124	0.155644	0.278086	0.113066	0.362538	0.7745	0.0307521	0.791152	0.91995	0.11405	0.304286	0.622736	0.363569	0.55921	0.768106
60	Chr1	414543	415154	1_414543_415154_414950	156	.	6.62149	18.7537	15.6302	414950	611	47	88	142	56	156	FALSE	FALSE	FALSE	FALSE	FALSE	TRUE	FALSE	TRUE	FALSE	FALSE	TRUE	FALSE	-0.139208	0.120022	0.187438	0.0242226	0.78133	0.894336	0.154971	0.0794297	0.170528	-0.01319	0.883361	0.977482	-0.0462669	0.603658	0.830943	-0.0985495	0.257556	0.575138	0.330649	0.338493	0.592594
61	Chr1	418048	418477	1_418048_418477_418209	83	.	5.10906	10.6357	8.37968	418209	429	34	54	83	0	26	TRUE	FALSE	FALSE	FALSE	FALSE	FALSE	TRUE	FALSE	FALSE	FALSE	FALSE	TRUE	0.627791	1.77129e-06	1.17334e-05	-0.122794	0.365767	0.598225	0.435616	0.00112862	0.00583601	-0.0488496	0.714884	0.93615	0.336558	0.00803408	0.0632566	-0.303621	0.0242078	0.154468	-0.498401	0.280876	0.534438
62	Chr1	420064	420361	1_420064_420361_420237	36	.	3.44508	5.43669	3.60236	420237	297	0	0	36	0	0	FALSE	FALSE	FALSE	FALSE	FALSE	FALSE	FALSE	FALSE	TRUE	FALSE	FALSE	TRUE	-0.274277	0.0192198	0.0399646	0.0246551	0.825955	0.918666	-0.357066	0.0026803	0.0118938	-0.0412805	0.743602	0.942272	-0.0293876	0.802572	0.925246	-0.0372648	0.739831	0.907642	-0.889473	0.0846543	0.273899
63	Chr1	426387	426933	1_426387_426933_426616	126	.	5.93889	15.1622	12.6311	426616	546	73	53	126	56	99	FALSE	FALSE	FALSE	FALSE	FALSE	FALSE	FALSE	TRUE	FALSE	FALSE	TRUE	FALSE	-0.294747	0.00104667	0.00322474	-0.0385638	0.657362	0.820066	-0.146392	0.101802	0.205415	-0.222308	0.0151582	0.182209	-0.185278	0.0385951	0.18455	-0.200867	0.0202919	0.138507	1.32703	0.0300027	0.142549
64	Chr1	428364	428668	1_428364_428668_428512	59	.	4.93188	8.27419	5.96872	428512	304	59	0	45	0	37	FALSE	FALSE	TRUE	FALSE	FALSE	FALSE	TRUE	FALSE	FALSE	FALSE	FALSE	TRUE	-0.0668807	0.704743	0.774571	0.0474287	0.781812	0.894698	-0.542502	0.0036065	0.0150915	-0.21519	0.277806	0.714389	0.218756	0.218221	0.518992	-0.173703	0.305482	0.624114	0.25134	0.70517	0.857751
65	Chr1	430863	431349	1_430863_431349_431073	69	.	4.62597	9.04069	6.90843	431073	486	27	18	69	29	69	FALSE	TRUE	FALSE	FALSE	FALSE	FALSE	TRUE	FALSE	FALSE	TRUE	FALSE	FALSE	-0.403745	0.000686548	0.00224562	-0.100458	0.380097	0.612021	-0.185282	0.115461	0.224458	-0.172256	0.154881	0.570781	-0.206942	0.0819327	0.296424	-0.121818	0.288535	0.607051	0.423295	0.382746	0.634284
66	Chr1	434494	434775	1_434494_434775_434636	27	.	3.18543	4.70046	2.70983	434636	281	27	0	23	0	27	FALSE	FALSE	TRUE	FALSE	FALSE	FALSE	TRUE	FALSE	FALSE	FALSE	FALSE	TRUE	0.0846198	0.568478	0.65882	0.165847	0.25089	0.48113	-0.0473866	0.753865	0.837619	-0.113688	0.466464	0.837667	-0.25487	0.0757035	0.283027	-0.206102	0.14502	0.428804	-0.546291	0.283606	0.537425
67	Chr1	436909	437225	1_436909_437225_437044	99	.	5.43112	12.3067	9.94695	437044	316	27	39	99	0	27	FALSE	FALSE	TRUE	FALSE	FALSE	FALSE	TRUE	FALSE	FALSE	FALSE	FALSE	TRUE	0.0209982	0.883401	0.915471	0.211264	0.129952	0.319496	-0.0470257	0.744834	0.831703	-0.050461	0.73428	0.939738	-0.139374	0.322232	0.627851	-0.0679584	0.622452	0.846626	-0.729646	0.116334	0.329324
68	Chr1	453101	453304	1_453101_453304_453238	37	.	3.63444	5.85904	3.70984	453238	203	0	0	14	0	37	FALSE	FALSE	FALSE	FALSE	FALSE	FALSE	FALSE	FALSE	TRUE	FALSE	FALSE	TRUE	-0.173169	0.187666	0.27135	-0.104618	0.413721	0.64051	-0.0912619	0.487424	0.627858	-0.0247293	0.856463	0.969643	0.175348	0.186643	0.477698	-0.071911	0.576991	0.823102	0.430274	0.580914	0.783307
69	Chr1	467735	467966	1_467735_467966_467895	30	.	3.23037	4.79141	3.01951	467895	231	0	0	30	0	0	FALSE	FALSE	FALSE	FALSE	FALSE	FALSE	FALSE	FALSE	TRUE	FALSE	FALSE	TRUE	-0.205445	0.0898142	0.147109	0.188546	0.102753	0.274502	0.277205	0.0183476	0.0549102	0.0654037	0.584927	0.878937	0.0967387	0.42763	0.717473	0.0083105	0.942273	0.984353	-0.603335	0.356647	0.612085
70	Chr1	468571	469799	1_468571_469799_468913	290	.	9.93816	32.5723	29.0644	468913	1228	223	89	290	115	165	FALSE	FALSE	FALSE	FALSE	FALSE	TRUE	FALSE	TRUE	FALSE	FALSE	TRUE	FALSE	0.0133361	0.839025	0.881414	-0.0971394	0.136084	0.329465	0.254911	9.24024e-05	0.000750578	-0.0732172	0.264195	0.697781	-0.00600394	0.926629	0.975346	-0.161617	0.0131729	0.104481	0.638347	0.0276561	0.135402
71	Chr1	471382	472241	1_471382_472241_471546	124	.	6.18259	14.943	12.4261	471546	859	73	59	124	88	92	TRUE	FALSE	FALSE	FALSE	FALSE	FALSE	TRUE	FALSE	FALSE	TRUE	FALSE	FALSE	0.591011	1.74468e-13	5.69454e-12	0.252506	0.00169424	0.0144487	0.514372	2.06042e-10	9.17059e-09	0.0593418	0.464111	0.836098	-0.0149351	0.845645	0.94407	0.117532	0.142315	0.424443	-0.0403188	0.899715	0.954198
72	Chr1	476855	477190	1_476855_477190_477004	102	.	5.31718	12.6201	10.2485	477004	335	27	46	102	0	55	TRUE	FALSE	FALSE	FALSE	FALSE	FALSE	TRUE	FALSE	FALSE	FALSE	FALSE	TRUE	0.641961	0.000141627	0.000560831	0.555338	0.000872786	0.00856953	0.773067	4.27861e-06	5.68248e-05	0.0200493	0.903241	0.983002	-0.123774	0.437625	0.724757	0.121328	0.455703	0.745613	0.484982	0.438605	0.678199
73	Chr1	478982	479374	1_478982_479374_479182	107	.	5.80685	13.1688	10.7559	479182	392	48	28	107	0	20	TRUE	FALSE	FALSE	FALSE	FALSE	FALSE	TRUE	FALSE	FALSE	FALSE	FALSE	TRUE	0.263777	0.0318665	0.061248	0.113208	0.352505	0.58566	0.246717	0.0462527	0.112356	0.0575367	0.649538	0.908816	0.056551	0.636716	0.847931	-0.0131423	0.913721	0.976982	0.148997	0.811703	0.91132
74	Chr1	485616	485855	1_485616_485855_485713	51	.	3.63391	7.09102	5.12006	485713	239	0	0	51	0	26	FALSE	FALSE	FALSE	FALSE	FALSE	FALSE	FALSE	FALSE	TRUE	FALSE	FALSE	TRUE	-0.127617	0.299665	0.398136	-0.365625	0.00287339	0.0217364	-0.393382	0.00178724	0.00857096	-0.0886179	0.501394	0.851159	0.0652751	0.595806	0.827061	-0.205434	0.0979835	0.344262	-0.516318	0.357378	0.612403
75	Chr1	486577	486883	1_486577_486883_486728	73	.	4.50417	9.46042	7.30909	486728	306	34	46	73	0	37	FALSE	FALSE	FALSE	FALSE	FALSE	TRUE	FALSE	TRUE	FALSE	FALSE	FALSE	TRUE	-0.21044	0.100466	0.161149	-0.579347	7.21428e-06	0.000181497	-0.494107	0.000195681	0.00140325	-0.080266	0.571917	0.873675	-0.142597	0.262076	0.567858	-0.304853	0.0211622	0.141571	-0.586369	0.245385	0.498875
76	Chr1	487035	487317	1_487035_487317_487195	31	.	3.32928	5.20598	3.13213	487195	282	0	0	0	0	31	FALSE	FALSE	FALSE	FALSE	FALSE	FALSE	FALSE	FALSE	TRUE	FALSE	FALSE	TRUE	1.06256	0.000863304	0.00274054	-0.00631331	0.985017	0.994341	0.585956	0.0759991	0.164838	0.374326	0.268965	NA	-0.0037695	0.98972	0.996247	-0.144381	0.665923	0.868991	-0.162559	0.770121	0.89155
77	Chr1	487611	489021	1_487611_489021_487810	103	.	4.90922	12.7692	10.3909	487810	1410	44	88	103	64	79	FALSE	FALSE	FALSE	FALSE	FALSE	TRUE	FALSE	TRUE	FALSE	FALSE	TRUE	FALSE	0.0129465	0.846715	0.887501	-0.209703	0.00168427	0.0143864	-0.0865287	0.19968	0.333385	0.0694673	0.316559	0.747225	-0.0603692	0.363175	0.665604	-0.0432112	0.521413	0.790675	0.122253	0.638441	0.820603
78	Chr1	498416	498616	1_498416_498616_498465	19	.	2.74728	3.58913	1.95179	498465	200	0	0	19	0	0	FALSE	FALSE	FALSE	FALSE	FALSE	FALSE	FALSE	FALSE	TRUE	FALSE	FALSE	TRUE	0.885238	1.63278e-05	8.41869e-05	0.0581345	0.784551	0.895739	0.647861	0.00196495	0.00924616	0.428173	0.0455398	0.318131	0.0526187	0.784113	0.917601	0.108062	0.614966	0.843331	0.180801	0.814541	0.91132
79	Chr1	518084	518323	1_518084_518323_518165	37	.	3.57341	5.85904	3.70984	518165	239	0	0	19	0	37	FALSE	FALSE	FALSE	FALSE	FALSE	FALSE	FALSE	FALSE	TRUE	FALSE	FALSE	TRUE	-0.272064	0.0351309	0.0665134	-0.109815	0.385049	0.615944	-0.257805	0.0465455	0.112915	-0.0438008	0.743222	0.942272	0.10917	0.40141	0.69621	-0.0177019	0.889388	0.967358	-1.11762	0.0150056	0.0912108
80	Chr1	521862	522193	1_521862_522193_521994	73	.	5.52767	9.74491	7.31703	521994	331	73	55	63	0	49	FALSE	FALSE	FALSE	FALSE	FALSE	FALSE	FALSE	TRUE	FALSE	FALSE	FALSE	TRUE	-0.30696	0.00140243	0.00415331	0.175546	0.0579925	0.190609	-0.143813	0.132477	0.248081	0.035643	0.718347	0.936609	0.180367	0.0639909	0.254804	0.0898283	0.331764	0.648449	0.982656	0.190045	0.434325
81	Chr1	537660	537914	1_537660_537914_537773	42	.	3.7565	6.53759	4.29836	537773	254	0	0	24	0	42	FALSE	FALSE	FALSE	FALSE	FALSE	FALSE	FALSE	FALSE	TRUE	FALSE	FALSE	TRUE	-0.431747	6.14923e-05	0.000268695	-0.0472118	0.647782	0.816332	-0.392815	0.000277798	0.00186776	-0.273129	0.0145	0.179542	0.178406	0.105353	0.344104	0.0735272	0.481391	0.763769	0.734734	0.332653	0.588181
82	Chr1	544440	544878	1_544440_544878_544652	150	.	6.82671	17.7202	15.0416	544652	438	27	74	150	56	55	TRUE	FALSE	FALSE	FALSE	FALSE	FALSE	TRUE	FALSE	FALSE	TRUE	FALSE	FALSE	0.767205	7.96637e-06	4.42526e-05	0.545586	0.00144144	0.0127403	-0.151257	0.40692	0.552564	0.808015	8.95178e-05	0.0055946	0.951385	3.0123e-08	2.57504e-06	1.22627	1.54459e-11	4.37811e-09	-0.596124	0.168677	0.405902
83	Chr1	553695	554093	1_553695_554093_553912	83	.	5.05538	10.6357	8.37968	553912	398	34	44	83	0	0	TRUE	FALSE	FALSE	FALSE	FALSE	FALSE	TRUE	FALSE	FALSE	FALSE	FALSE	TRUE	0.833001	9.59121e-07	6.83699e-06	0.536546	0.00160272	0.0137993	0.283081	0.108721	0.21558	0.368447	0.0461043	0.320153	0.816169	1.1049e-06	5.57561e-05	0.634974	0.000229567	0.00550314	-2.01131	1.93936e-05	0.000849142
84	Chr1	555024	555388	1_555024_555388_555201	114	.	5.72023	14.2995	11.4324	555201	364	32	111	82	0	114	TRUE	FALSE	FALSE	FALSE	FALSE	FALSE	TRUE	FALSE	FALSE	FALSE	FALSE	TRUE	0.530215	0.000286946	0.00104627	0.18725	0.201428	0.420952	0.15545	0.300236	0.44775	-0.215462	0.153782	0.568931	0.089659	0.526216	0.7878	0.020302	0.889225	0.967358	-0.244972	0.531903	0.748026
85	Chr1	555876	556110	1_555876_556110_556033	19	.	2.80096	3.58913	1.95179	556033	234	0	0	19	0	0	FALSE	FALSE	FALSE	FALSE	FALSE	FALSE	FALSE	FALSE	TRUE	FALSE	FALSE	TRUE	0.304256	0.0313139	0.0604014	-0.346639	0.0169847	0.0805204	0.1621	0.258825	0.402746	0.241329	0.107805	0.488183	0.0466808	0.734095	0.89435	0.18804	0.217157	0.529904	0.913441	0.389489	0.639546
86	Chr1	556204	557220	1_556204_557220_556683	107	.	5.6995	13.1688	10.7559	556683	1016	41	62	107	0	49	FALSE	FALSE	FALSE	FALSE	FALSE	FALSE	FALSE	TRUE	FALSE	FALSE	FALSE	TRUE	0.242454	0.000904182	0.00284848	-0.045889	0.529752	0.736365	0.267714	0.000252929	0.00173412	0.113585	0.125391	0.520393	0.228583	0.00163018	0.0200213	0.101682	0.167405	0.463645	-0.293178	0.340468	0.595032
87	Chr1	559612	560182	1_559612_560182_559807	76	.	4.73332	9.82824	7.63464	559807	570	27	0	76	0	31	FALSE	FALSE	FALSE	FALSE	TRUE	FALSE	FALSE	TRUE	FALSE	FALSE	FALSE	TRUE	-0.5569	3.31349e-09	4.33653e-08	0.0787176	0.376149	0.608191	0.348622	9.54456e-05	0.000769495	0.326242	0.000376198	0.0156311	0.112724	0.242923	0.548363	0.272419	0.00254441	0.0337927	-0.010434	0.983083	0.990717
88	Chr1	564508	564748	1_564508_564748_564670	19	.	2.85463	3.58913	1.95179	564670	240	0	0	19	0	0	FALSE	FALSE	FALSE	FALSE	FALSE	FALSE	FALSE	FALSE	TRUE	FALSE	FALSE	TRUE	0.128945	0.236229	0.32844	-0.255065	0.0201824	0.0915306	0.063424	0.565067	0.692022	-0.121555	0.281455	0.716689	0.0220531	0.836133	0.939846	-0.380738	0.000500423	0.00996123	1.29787	0.218053	0.470201
89	Chr1	565856	566197	1_565856_566197_566051	37	.	3.51237	5.85904	3.70984	566051	341	21	0	30	0	37	FALSE	FALSE	FALSE	FALSE	FALSE	FALSE	FALSE	TRUE	FALSE	FALSE	FALSE	TRUE	0.238094	0.0196557	0.0406981	-0.00279431	0.978089	0.990225	0.244627	0.0170873	0.0518735	-0.00975876	0.925436	0.98928	0.0774531	0.437841	0.724787	-0.175742	0.0820527	0.311824	-0.550285	0.232328	0.486321
90	Chr1	566981	567258	1_566981_567258_567076	19	.	2.80096	3.58913	1.95179	567076	277	0	0	19	0	0	FALSE	FALSE	FALSE	FALSE	FALSE	FALSE	FALSE	FALSE	TRUE	FALSE	FALSE	TRUE	0.480153	0.000115698	0.000470969	0.287443	0.020228	0.0916599	0.447652	0.000361643	0.00232275	0.155715	0.221822	0.656323	0.146428	0.222813	0.523886	0.0928494	0.44897	0.740771	-1.37311	0.0111026	0.0748818
91	Chr1	570866	571602	1_570866_571602_571288	168	.	7.36348	19.6431	16.8602	571288	736	128	47	168	106	83	FALSE	FALSE	FALSE	FALSE	FALSE	FALSE	TRUE	FALSE	FALSE	TRUE	FALSE	FALSE	0.229469	0.025978	0.0515303	0.229742	0.0239703	0.103946	0.542604	1.03068e-07	2.31629e-06	0.398319	0.000123878	0.00707244	-0.0249338	0.805434	0.926455	0.246505	0.01588	0.118531	-0.0595851	0.858126	0.932964
92	Chr1	572010	572306	1_572010_572306_572143	42	.	4.42621	6.97273	4.22488	572143	296	0	0	30	42	20	FALSE	FALSE	FALSE	FALSE	FALSE	FALSE	FALSE	FALSE	TRUE	FALSE	TRUE	FALSE	-0.851821	1.00522e-13	3.44814e-12	-0.276202	0.0106062	0.0577144	0.033655	0.756187	0.838988	0.46829	4.18263e-05	0.00306784	-0.151569	0.19594	0.490694	0.118335	0.285058	0.60357	0.604127	0.423944	0.668537
93	Chr1	574386	574700	1_574386_574700_574551	23	.	2.59718	4.24476	2.33071	574551	314	0	0	0	0	23	FALSE	FALSE	FALSE	FALSE	FALSE	FALSE	FALSE	FALSE	TRUE	FALSE	FALSE	TRUE	1.24311	0.000228733	0.000858128	0.445778	0.199196	0.418092	0.621926	0.0770548	0.166692	-0.287691	0.39728	NA	0.40998	0.189315	0.481691	0.153851	0.651605	0.862817	-0.623395	0.176621	0.417097
94	Chr1	575511	575908	1_575511_575908_575734	124	.	6.25877	15.3702	12.4101	575734	397	41	54	110	64	124	FALSE	FALSE	FALSE	FALSE	FALSE	TRUE	FALSE	TRUE	FALSE	FALSE	TRUE	FALSE	-0.104376	0.166888	0.245519	0.0422445	0.564984	0.762873	0.270455	0.000257781	0.00175954	0.00700756	0.925596	0.98928	-0.0305769	0.683576	0.871528	0.0517932	0.482774	0.764363	0.876545	0.11185	0.323603
95	Chr1	593220	593496	1_593220_593496_593362	55	.	4.12269	7.96583	5.5767	593362	276	0	0	48	0	55	FALSE	FALSE	FALSE	FALSE	FALSE	FALSE	FALSE	FALSE	TRUE	FALSE	FALSE	TRUE	0.0561907	0.825494	0.870851	-0.0801832	0.750702	0.876701	-0.226574	0.38667	0.533883	0.0303535	0.912232	0.98614	0.263693	0.301278	0.610058	-0.0205265	0.935715	0.982893	-0.429698	0.390564	0.639909
96	Chr1	614694	614910	1_614694_614910_614802	34	.	4.02942	5.52493	3.43523	614802	216	34	0	0	0	0	FALSE	FALSE	FALSE	FALSE	FALSE	FALSE	TRUE	FALSE	FALSE	FALSE	FALSE	TRUE	0.385736	0.120393	0.187881	0.237633	0.334788	0.567562	0.126391	0.618456	0.736407	-0.276347	0.27854	0.714389	-0.10185	0.670652	0.86479	-0.136433	0.572833	0.820476	-0.511246	0.550582	0.763134
97	Chr1	621410	621670	1_621410_621670_621511	48	.	4.03552	6.8069	4.84538	621511	260	0	25	48	0	31	FALSE	FALSE	FALSE	FALSE	FALSE	FALSE	FALSE	FALSE	TRUE	FALSE	FALSE	TRUE	-0.314575	0.00421658	0.0107904	-0.0491719	0.640721	0.811067	-0.212559	0.0527609	0.124161	-0.1137	0.320285	0.747653	-0.0952523	0.387057	0.686794	-0.00652389	0.951021	0.98689	-0.638119	0.176022	0.41614
98	Chr1	626293	626575	1_626293_626575_626438	55	.	4.19655	7.52895	5.51233	626438	282	0	0	55	0	0	FALSE	FALSE	FALSE	FALSE	FALSE	FALSE	FALSE	FALSE	TRUE	FALSE	FALSE	TRUE	1.39111	1.84583e-06	1.21526e-05	-0.0605368	0.845344	0.928011	0.423952	0.168256	0.294249	-0.0395593	0.897822	NA	0.442546	0.103936	0.341308	0.0985831	0.755053	0.915505	-0.789643	0.245911	0.499473
99	Chr1	630198	630521	1_630198_630521_630385	55	.	4.12269	7.96583	5.5767	630385	323	41	48	53	0	55	FALSE	FALSE	FALSE	FALSE	FALSE	TRUE	FALSE	TRUE	FALSE	FALSE	FALSE	TRUE	0.0573184	0.66386	0.740901	0.251748	0.0522139	0.177389	-0.655335	1.78841e-06	2.67913e-05	0.0447134	0.757881	0.946333	-0.025956	0.842629	0.942644	0.465691	0.000384296	0.00816421	-0.551468	0.209721	0.459016
100	Chr1	633572	633799	1_633572_633799_633698	41	.	4.1597	6.31009	4.14382	633698	227	41	0	0	0	0	FALSE	FALSE	FALSE	FALSE	TRUE	FALSE	FALSE	TRUE	FALSE	FALSE	FALSE	TRUE	-0.587908	0.000280603	0.00102673	-0.450825	0.00409383	0.0287075	-0.862082	2.41433e-07	4.87893e-06	0.524997	0.00620925	0.10443	-0.0374266	0.820325	0.932574	0.508358	0.00247281	0.0330865	-1.16545	0.0451042	0.184441
101	Chr1	634890	635426	1_634890_635426_635266	83	.	5.10906	10.6357	8.37968	635266	536	13	0	83	0	62	FALSE	TRUE	FALSE	FALSE	FALSE	FALSE	TRUE	FALSE	FALSE	FALSE	FALSE	TRUE	-0.349598	0.000779743	0.0025108	-0.0252637	0.79849	0.904558	-0.0240429	0.813279	0.878724	-0.0322212	0.760113	0.946802	-0.216847	0.0364548	0.178317	-0.0554022	0.576789	0.823078	-0.544078	0.146391	0.37769
102	Chr1	642759	642987	1_642759_642987_642828	12	.	2.2789	2.6949	1.20788	642828	228	0	0	12	0	0	FALSE	FALSE	FALSE	FALSE	FALSE	FALSE	FALSE	FALSE	TRUE	FALSE	FALSE	TRUE	0.539721	0.00218761	0.00608543	0.244566	0.165158	0.372547	-0.0574705	0.75481	0.838237	0.802022	0.000105138	0.00620373	0.658911	0.000171752	0.00351033	0.389824	0.0293446	0.172058	-1.40848	0.0108868	0.0742162
103	Chr1	644592	644818	1_644592_644818_644714	62	.	4.48887	8.71318	6.23981	644714	226	27	37	42	0	62	FALSE	FALSE	FALSE	FALSE	FALSE	TRUE	FALSE	TRUE	FALSE	FALSE	FALSE	TRUE	0.0717661	0.587114	0.675836	-0.0857514	0.512825	0.723977	-0.232685	0.0872353	0.182982	-0.34832	0.0123725	0.162333	-0.0440687	0.734458	0.89435	-0.0460275	0.727295	0.90037	0.964175	0.202988	0.449411
104	Chr1	653200	653570	1_653200_653570_653353	187	.	7.37361	21.584	18.709	653353	370	128	82	187	42	76	FALSE	FALSE	FALSE	FALSE	FALSE	TRUE	FALSE	TRUE	FALSE	FALSE	TRUE	FALSE	-0.0184048	0.889024	0.918971	-0.229411	0.0805656	0.236128	-0.0832535	0.531415	0.663994	0.0174482	0.89907	0.981636	-0.00649328	0.960406	0.985378	0.0803857	0.548977	0.809518	1.48381	0.0448497	0.183819
105	Chr1	662234	662516	1_662234_662516_662448	19	.	2.85463	3.58913	1.95179	662448	282	0	0	19	0	0	FALSE	FALSE	FALSE	FALSE	FALSE	FALSE	FALSE	FALSE	TRUE	FALSE	FALSE	TRUE	-1.23212	5.66759e-25	1.22091e-22	-0.683539	4.95604e-10	5.47573e-08	-0.890283	1.62355e-14	2.1859e-12	-0.0405262	0.750009	0.94286	-0.36172	0.00349366	0.0348751	0.0890998	0.443521	0.737697	-0.711816	0.275651	0.530997
106	Chr1	673112	673324	1_673112_673324_673213	42	.	3.87856	6.53759	4.29836	673213	212	0	0	0	0	42	FALSE	FALSE	FALSE	FALSE	FALSE	FALSE	FALSE	FALSE	TRUE	FALSE	FALSE	TRUE	0.246027	0.0743086	0.125628	-0.0576854	0.675837	0.831081	0.032499	0.816869	0.880642	0.0140059	0.922782	0.988413	0.149469	0.270967	0.576013	-0.0898002	0.516108	0.788035	1.53092	0.14605	0.377279
107	Chr1	693852	694057	1_693852_694057_693952	30	.	3.28405	4.79141	3.01951	693952	205	0	0	30	0	0	FALSE	FALSE	FALSE	FALSE	FALSE	FALSE	FALSE	FALSE	TRUE	FALSE	FALSE	TRUE	-0.0495283	0.875235	0.909255	-0.292389	0.352454	0.58566	-0.397849	0.22367	0.362127	0.194313	0.584282	NA	0.237938	0.453393	0.738693	0.0730615	0.821712	0.94304	-0.12645	0.907595	0.956238
108	Chr1	701283	701572	1_701283_701572_701419	31	.	3.26825	5.20598	3.13213	701419	289	0	0	0	0	31	FALSE	FALSE	FALSE	FALSE	FALSE	FALSE	FALSE	FALSE	TRUE	FALSE	FALSE	TRUE	-0.304413	0.00281918	0.00759705	0.0786658	0.418809	0.64429	-0.414493	6.33887e-05	0.000545772	-0.258306	0.0168422	0.191689	-0.0605452	0.553685	0.805584	-0.0363602	0.707935	0.892458	0.777317	0.305885	0.561372
109	Chr1	706467	706738	1_706467_706738_706619	49	.	3.94459	6.92493	4.96251	706619	271	0	0	49	0	0	FALSE	FALSE	FALSE	FALSE	FALSE	FALSE	FALSE	FALSE	TRUE	FALSE	FALSE	TRUE	-0.0455868	0.739608	0.803866	0.0522407	0.697101	0.844403	-0.0751571	0.58621	0.709206	-0.137696	0.330127	0.753154	-0.054678	0.687315	0.872475	0.181523	0.181207	0.485207	-0.0166713	0.98271	0.990623
110	Chr1	707168	707403	1_707168_707403_707325	14	.	2.6936	3.03623	1.46912	707325	235	0	0	14	0	0	FALSE	FALSE	FALSE	FALSE	FALSE	FALSE	FALSE	FALSE	TRUE	FALSE	FALSE	TRUE	0.0166163	0.906007	0.931121	0.0141215	0.91852	0.962485	-0.23191	0.108415	0.215291	-0.196312	0.189646	0.616286	-0.0212962	0.878098	0.956642	0.0695432	0.617506	0.844696	0.628328	0.55761	0.767627
111	Chr1	738370	738696	1_738370_738696_738527	61	.	4.35758	8.27391	6.19663	738527	326	0	0	61	0	0	FALSE	FALSE	FALSE	FALSE	FALSE	FALSE	FALSE	FALSE	TRUE	FALSE	FALSE	TRUE	0.178522	0.0773606	0.130013	-0.189699	0.0619943	0.199207	0.0550854	0.591086	0.713617	0.124967	0.241633	0.676542	0.0258688	0.793991	0.920965	0.0677089	0.515131	0.787584	0.457173	0.551044	0.76348
112	Chr1	754055	754483	1_754055_754483_754293	169	.	8.65447	19.9044	16.9228	754293	428	169	84	141	49	107	FALSE	FALSE	FALSE	FALSE	TRUE	FALSE	FALSE	TRUE	FALSE	FALSE	TRUE	FALSE	-0.659315	1.28003e-10	2.31298e-09	0.213864	0.0245061	0.105498	-0.133493	0.177641	0.305888	0.0996263	0.335941	0.757286	-0.085821	0.412129	0.705046	0.0999169	0.29232	0.611851	0.424812	0.335164	0.590177
113	Chr1	785811	786075	1_785811_786075_785979	42	.	3.76714	6.10903	4.21381	785979	264	0	0	42	0	31	FALSE	FALSE	FALSE	FALSE	FALSE	FALSE	FALSE	FALSE	TRUE	FALSE	FALSE	TRUE	-0.100168	0.308736	0.407588	-0.129814	0.18063	0.394964	0.0119327	0.903262	0.939187	-0.00578257	0.954221	0.993536	-0.0385238	0.693721	0.875125	-0.111407	0.252798	0.570626	-0.862853	0.0965596	0.29623
114	Chr1	786613	787224	1_786613_787224_787020	35	.	2.94398	5.28566	3.50413	787020	611	0	0	35	0	30	FALSE	FALSE	FALSE	FALSE	FALSE	FALSE	FALSE	FALSE	TRUE	FALSE	FALSE	TRUE	0.254068	0.00699281	0.016708	-0.060928	0.518292	0.727957	-0.00453566	0.96236	0.976056	-0.124861	0.203453	0.63295	0.0758399	0.412188	0.705046	-0.0713291	0.451122	0.742157	-0.976523	0.00215744	0.0250947
115	Chr1	789715	790197	1_789715_790197_789928	276	.	9.67157	31.0938	27.6651	789928	482	221	105	276	0	0	FALSE	FALSE	TRUE	FALSE	FALSE	FALSE	TRUE	FALSE	FALSE	FALSE	FALSE	TRUE	-0.126706	0.401068	0.502816	-0.257324	0.0851497	0.244312	-0.290561	0.0580183	0.133758	-0.0533763	0.738266	0.941281	-0.263958	0.0759986	0.283215	-0.180486	0.230824	0.54357	-1.48683	6.86272e-05	0.00211195
116	Chr1	812877	813419	1_812877_813419_813157	259	.	5.89415	29.374	25.9341	813157	542	259	35	242	80	99	FALSE	FALSE	FALSE	FALSE	FALSE	TRUE	FALSE	TRUE	FALSE	FALSE	TRUE	FALSE	-0.185339	0.100421	0.161102	0.249632	0.0216444	0.0966039	-0.27616	0.0154598	0.0479462	-0.186375	0.113086	0.496189	0.0397557	0.724973	0.889489	0.111409	0.303868	0.622461	0.179734	0.638151	0.820425
117	Chr1	826365	826583	1_826365_826583_826486	39	.	4.21754	6.13203	3.95426	826486	218	0	39	35	0	0	FALSE	FALSE	FALSE	FALSE	FALSE	FALSE	FALSE	FALSE	TRUE	FALSE	FALSE	TRUE	-0.205643	0.363534	0.465745	-0.32054	0.152147	0.353871	-0.503629	0.0303845	0.081249	-0.074582	0.761506	0.947365	0.0932548	0.681928	0.870746	-0.00780625	0.972772	0.992585	-0.246361	0.752926	0.881888
118	Chr1	844100	844316	1_844100_844316_844243	26	.	3.20722	4.57993	2.60235	844243	216	0	0	0	0	26	FALSE	FALSE	FALSE	FALSE	FALSE	FALSE	FALSE	FALSE	TRUE	FALSE	FALSE	TRUE	-0.257891	0.123891	0.192392	0.016389	0.91885	0.962737	-0.418786	0.0145197	0.0456485	-0.121634	0.502073	0.851445	-0.144036	0.387977	0.686861	0.0305024	0.850489	0.95351	1.27083	0.229447	0.483729
119	Chr1	847567	847797	1_847567_847797_847647	36	.	3.49875	5.43669	3.60236	847647	230	0	0	36	0	0	FALSE	FALSE	FALSE	FALSE	FALSE	FALSE	FALSE	FALSE	TRUE	FALSE	FALSE	TRUE	-0.232948	0.222732	0.313063	0.276891	0.129435	0.318934	-0.205286	0.284271	0.431129	-0.017624	0.929684	0.990029	-0.225731	0.233271	0.536529	0.240831	0.188161	0.493589	-1.30319	0.0151938	0.0919648
120	Chr1	853577	853980	1_853577_853980_853888	20	.	2.90206	3.98259	2.08224	853888	403	0	0	0	0	20	FALSE	FALSE	FALSE	FALSE	FALSE	FALSE	FALSE	FALSE	TRUE	FALSE	FALSE	TRUE	0.252697	0.022448	0.0455686	0.0508397	0.644147	0.813434	-0.117771	0.304538	0.45194	-0.141378	0.233446	0.669281	0.0840087	0.43747	0.724757	-0.127837	0.242052	0.556131	-0.22028	0.658444	0.832602
121	Chr1	854403	854706	1_854403_854706_854591	36	.	3.55243	5.43669	3.60236	854591	303	34	0	36	0	0	TRUE	FALSE	FALSE	FALSE	FALSE	FALSE	TRUE	FALSE	FALSE	FALSE	FALSE	TRUE	1.71344	1.61162e-11	3.4442e-10	0.278923	0.303347	0.537393	0.611389	0.0244007	0.0686215	0.14536	0.592992	0.882701	0.614379	0.00753988	0.0606966	-0.330716	0.202205	0.509581	-1.2892	0.0317359	0.148234
122	Chr1	864096	864512	1_864096_864512_864315	142	.	6.27366	16.9306	14.2922	864315	416	90	32	142	0	62	FALSE	FALSE	FALSE	FALSE	FALSE	TRUE	FALSE	TRUE	FALSE	FALSE	FALSE	TRUE	0.0829422	0.453446	0.554315	0.136779	0.207356	0.429259	0.418197	0.000123918	0.0009561	0.168497	0.12739	0.52456	-0.213384	0.0482335	0.21356	0.0613815	0.571481	0.819957	-0.258846	0.565566	0.77081
123	Chr1	865136	865488	1_865136_865488_865304	48	.	3.87449	6.8069	4.84538	865304	352	27	25	48	0	42	FALSE	FALSE	FALSE	FALSE	FALSE	TRUE	FALSE	TRUE	FALSE	FALSE	FALSE	TRUE	0.112151	0.252581	0.346567	-0.0340407	0.72594	0.863076	0.25621	0.00864807	0.0303316	0.0166908	0.866368	0.97168	-0.122167	0.201864	0.498458	-0.0719587	0.459762	0.749069	-0.0533987	0.922609	0.964517
124	Chr1	868157	868359	1_868157_868359_868272	37	.	3.51237	5.85904	3.70984	868272	202	0	32	29	0	37	FALSE	FALSE	FALSE	FALSE	FALSE	FALSE	FALSE	FALSE	TRUE	FALSE	FALSE	TRUE	0.11121	0.25205	0.346059	-0.0296279	0.758143	0.881853	0.23723	0.0142391	0.0449764	-0.063611	0.515656	0.853161	-0.00300334	0.974921	0.991462	-0.00547967	0.954855	0.987803	1.38022	0.188946	0.4331
125	Chr1	879747	880266	1_879747_880266_879918	49	.	4.06165	7.24026	4.93512	879918	519	15	0	48	42	49	TRUE	FALSE	FALSE	FALSE	FALSE	FALSE	TRUE	FALSE	FALSE	TRUE	FALSE	FALSE	0.530082	0.000105912	0.000434912	0.512672	0.000141962	0.00210037	0.406127	0.00334509	0.0142523	-0.109873	0.426187	0.813846	0.0963503	0.464565	0.746577	0.177233	0.180636	0.484144	0.649105	0.227676	0.482701
126	Chr1	892624	892943	1_892624_892943_892834	76	.	4.787	9.82824	7.63464	892834	319	56	0	76	23	0	FALSE	FALSE	FALSE	FALSE	TRUE	FALSE	FALSE	TRUE	FALSE	FALSE	TRUE	FALSE	-0.629282	2.48621e-06	1.58268e-05	-0.230379	0.0703833	0.216167	-0.31282	0.0170566	0.0518453	0.629165	1.5419e-05	0.00161243	-0.0550342	0.686408	0.872399	0.56661	2.6517e-05	0.000978132	-1.46716	0.000565773	0.00949212
127	Chr1	898169	898673	1_898169_898673_898327	90	.	6.17909	11.6153	9.07243	898327	504	90	46	36	29	55	FALSE	FALSE	FALSE	FALSE	FALSE	TRUE	FALSE	TRUE	FALSE	FALSE	TRUE	FALSE	-0.129856	0.162757	0.240572	-0.161744	0.0776595	0.230242	0.206813	0.0240298	0.0677906	0.0691482	0.458878	0.832885	-0.16379	0.0753767	0.28259	-0.166286	0.0706494	0.287699	0.452448	0.348874	0.605303
128	Chr1	899748	900031	1_899748_900031_899922	48	.	3.92817	6.8069	4.84538	899922	283	41	0	48	0	32	FALSE	FALSE	FALSE	FALSE	TRUE	FALSE	FALSE	TRUE	FALSE	FALSE	FALSE	TRUE	-0.326073	0.000299776	0.00108534	-0.023135	0.790093	0.899207	-0.0943442	0.290251	0.43748	-0.00270808	0.976599	0.997835	-0.0247602	0.784859	0.917784	-0.0589397	0.498565	0.776484	-0.146282	0.791428	0.901122
129	Chr1	903435	903855	1_903435_903855_903770	42	.	3.60611	6.10903	4.21381	903770	420	21	0	42	0	0	FALSE	FALSE	FALSE	FALSE	FALSE	TRUE	FALSE	TRUE	FALSE	FALSE	FALSE	TRUE	0.00176424	0.987516	0.990735	-0.0621909	0.575989	0.769714	0.227134	0.0419956	0.104562	-0.0573205	0.611991	0.890689	0.0799974	0.475356	0.753752	0.142319	0.208388	0.517176	-1.31651	0.006416	0.051882
130	Chr1	907467	907666	1_907467_907666_907617	16	.	2.78	3.41586	1.62045	907617	199	0	0	0	0	16	FALSE	FALSE	FALSE	FALSE	FALSE	FALSE	FALSE	FALSE	TRUE	FALSE	FALSE	TRUE	-0.435254	7.13991e-05	0.000307002	0.0330465	0.752251	0.877985	-0.172361	0.111035	0.218799	-0.00464203	0.967027	0.996834	0.00618718	0.955539	0.983855	-0.097969	0.347983	0.66259	0.355458	0.648991	0.827742
131	Chr1	930744	930960	1_930744_930960_930807	24	.	3.01566	4.17492	2.46843	930807	216	0	0	24	0	0	FALSE	FALSE	FALSE	FALSE	FALSE	FALSE	FALSE	FALSE	TRUE	FALSE	FALSE	TRUE	-0.40418	0.00794188	0.0186447	-0.218778	0.138501	0.333585	-0.124506	0.406918	0.552564	0.151253	0.335796	0.757286	0.00197107	0.989782	0.996247	0.183026	0.227856	0.540699	-0.961217	0.153266	0.386158
132	Chr1	931588	932427	1_931588_932427_932179	154	.	6.44623	18.1385	15.4444	932179	839	27	120	154	0	106	FALSE	FALSE	FALSE	FALSE	FALSE	TRUE	FALSE	TRUE	FALSE	FALSE	FALSE	TRUE	0.00189206	0.980988	0.986391	-0.204823	0.00954044	0.0531884	-0.0826282	0.302604	0.450061	0.0549469	0.50822	0.853161	0.00395305	0.959946	0.985378	0.115096	0.154106	0.443343	0.248389	0.455362	0.691485
133	Chr1	932871	933071	1_932871_933071_932998	24	.	3.06934	4.17492	2.46843	932998	200	0	0	24	0	0	FALSE	FALSE	FALSE	FALSE	FALSE	FALSE	FALSE	FALSE	TRUE	FALSE	FALSE	TRUE	0.0446945	0.765389	0.823906	-0.629906	4.46659e-05	0.00083961	-0.328169	0.0344142	0.0896435	0.0885191	0.592924	0.882701	-0.00734366	0.960357	0.985378	0.0195722	0.904029	0.973438	-1.98382	0.00167573	0.0207701
134	Chr1	933414	933770	1_933414_933770_933577	55	.	4.19655	7.52895	5.51233	933577	356	27	25	55	0	0	FALSE	FALSE	FALSE	FALSE	TRUE	FALSE	FALSE	TRUE	FALSE	FALSE	FALSE	TRUE	-0.656634	3.29838e-07	2.66919e-06	-0.463023	0.000209984	0.00288855	-0.631162	1.00572e-06	1.6463e-05	0.281505	0.0438991	0.312862	-0.16575	0.202965	0.499687	0.265836	0.0409674	0.2107	-0.00476967	0.99399	0.996674
135	Chr1	956452	956841	1_956452_956841_956605	48	.	4.03552	6.8069	4.84538	956605	389	0	0	48	0	0	FALSE	FALSE	FALSE	FALSE	FALSE	FALSE	FALSE	FALSE	TRUE	FALSE	FALSE	TRUE	0.172714	0.270302	0.366355	0.284455	0.0644213	0.203838	-0.0774206	0.627436	0.743876	0.0283799	0.863281	0.970926	0.323502	0.0385708	0.18455	0.284815	0.0651056	0.275413	-1.17778	0.0135299	0.0851228
136	Chr1	957848	958192	1_957848_958192_958013	37	.	3.57341	5.85904	3.70984	958013	344	0	30	36	0	37	FALSE	FALSE	FALSE	FALSE	FALSE	FALSE	FALSE	FALSE	TRUE	FALSE	FALSE	TRUE	-0.332764	0.0153449	0.0329571	0.0950268	0.46718	0.685309	-0.560018	7.24908e-05	0.000610476	-0.0508497	0.736844	0.940675	-0.105994	0.440944	0.728884	0.248894	0.060656	0.262275	2.0355	0.0502648	0.19809
137	Chr1	978853	979513	1_978853_979513_979086	48	.	3.98184	6.8069	4.84538	979086	660	0	0	48	35	42	FALSE	FALSE	FALSE	FALSE	FALSE	FALSE	FALSE	FALSE	TRUE	FALSE	TRUE	FALSE	-0.136272	0.130708	0.200836	-0.152527	0.0850864	0.244261	0.163637	0.0654863	0.146552	0.121184	0.184589	0.608498	-0.0428581	0.632818	0.845751	0.0639696	0.478048	0.761582	-0.276296	0.482638	0.712239
138	Chr1	983356	984400	1_983356_984400_983841	81	.	5.78824	10.6685	8.18013	983841	1044	81	32	63	49	42	FALSE	FALSE	FALSE	FALSE	FALSE	TRUE	FALSE	TRUE	FALSE	FALSE	TRUE	FALSE	-0.0281405	0.731245	0.797191	-0.00563682	0.944758	0.974245	0.154379	0.0588047	0.135122	0.206978	0.0123719	0.162333	0.0563531	0.490692	0.764758	0.0847867	0.298984	0.618286	-0.175975	0.552537	0.764438
139	Chr1	1000610	1000839	1_1000610_1000839_1000722	24	.	3.12302	4.17492	2.46843	1000722	229	0	0	24	0	0	FALSE	FALSE	FALSE	FALSE	FALSE	FALSE	FALSE	FALSE	TRUE	FALSE	FALSE	TRUE	0.283002	0.122974	0.191272	-0.156253	0.398066	0.626929	-0.155233	0.411582	0.556666	-0.141947	0.465258	0.837131	-0.0190927	0.915281	0.971268	0.0448741	0.811078	0.938698	-0.375282	0.631585	0.815877
140	Chr1	1004813	1005061	1_1004813_1005061_1005018	30	.	3.28405	4.79141	3.01951	1005018	248	0	0	30	0	0	FALSE	FALSE	FALSE	FALSE	FALSE	FALSE	FALSE	FALSE	TRUE	FALSE	FALSE	TRUE	0.923685	2.83795e-05	0.000136268	0.792027	0.000288944	0.00366387	0.836861	0.00017832	0.00130128	-0.083037	0.698177	0.929787	-0.0409563	0.83834	0.941047	0.016991	0.933836	0.982576	-1.20161	0.0137175	0.0860522
141	Chr1	1024426	1024639	1_1024426_1024639_1024512	24	.	3.01566	4.17492	2.46843	1024512	213	0	0	24	0	0	FALSE	FALSE	FALSE	FALSE	FALSE	FALSE	FALSE	FALSE	TRUE	FALSE	FALSE	TRUE	0.375537	0.000768796	0.00247925	0.193325	0.0812054	0.2371	0.300628	0.0077331	0.0277829	-0.0203774	0.85844	0.969891	0.171952	0.113687	0.359941	-0.0108594	0.921227	0.978773	0.0525146	0.946073	0.972887
142	Chr1	1028265	1029107	1_1028265_1029107_1028564	55	.	4.12269	7.96583	5.5767	1028564	842	0	31	30	0	55	FALSE	FALSE	FALSE	FALSE	FALSE	FALSE	FALSE	FALSE	TRUE	FALSE	FALSE	TRUE	0.449314	1.87594e-06	1.2331e-05	0.129024	0.17149	0.381399	0.359023	0.000154606	0.00115243	0.00767368	0.935939	0.991084	-0.0395341	0.66704	0.863042	-0.0617808	0.510435	0.783482	0.0315568	0.92759	0.966368
143	Chr1	1030565	1030915	1_1030565_1030915_1030764	42	.	3.71346	6.10903	4.21381	1030764	350	0	25	42	0	0	FALSE	FALSE	FALSE	FALSE	FALSE	FALSE	FALSE	FALSE	TRUE	FALSE	FALSE	TRUE	0.311762	0.0319131	0.0613049	-0.115898	0.42969	0.655179	0.0225331	0.880078	0.923773	-0.124411	0.416268	0.80817	0.245337	0.0859252	0.30499	-0.0400547	0.787175	0.929907	1.2695	0.227598	0.482701
144	Chr1	1036076	1036375	1_1036076_1036375_1036170	31	.	3.45134	5.20598	3.13213	1036170	299	0	0	0	0	31	FALSE	FALSE	FALSE	FALSE	FALSE	FALSE	FALSE	FALSE	TRUE	FALSE	FALSE	TRUE	-0.304976	0.00929907	0.0214119	0.216419	0.050908	0.174184	-0.251245	0.0325589	0.0858907	-0.251314	0.0384372	0.293742	-0.00664569	0.955097	0.983707	0.131608	0.234825	0.548417	-0.333092	0.564195	0.769834
145	Chr1	1070933	1071542	1_1070933_1071542_1071072	69	.	4.57229	9.04069	6.90843	1071072	609	34	0	69	0	37	TRUE	FALSE	FALSE	FALSE	FALSE	FALSE	TRUE	FALSE	FALSE	FALSE	FALSE	TRUE	0.564873	2.7539e-06	1.72857e-05	0.0986409	0.415644	0.642025	0.116611	0.342698	0.490487	0.0267794	0.830427	0.962681	0.214608	0.0695326	0.269014	-0.0110367	0.927328	0.980523	0.822504	0.179533	0.421572
146	Chr1	1072463	1072754	1_1072463_1072754_1072554	19	.	2.85463	3.58913	1.95179	1072554	291	0	0	19	0	0	FALSE	FALSE	FALSE	FALSE	FALSE	FALSE	FALSE	FALSE	TRUE	FALSE	FALSE	TRUE	0.60682	4.83017e-06	2.84917e-05	0.250766	0.0598148	0.194486	0.439313	0.00110813	0.00575212	-0.162606	0.223484	0.657579	0.291007	0.0235537	0.134802	0.175793	0.187006	0.491757	-0.636187	0.331708	0.587887
147	Chr1	1072829	1073259	1_1072829_1073259_1073049	55	.	4.19655	7.52895	5.51233	1073049	430	21	0	55	0	42	FALSE	FALSE	FALSE	FALSE	FALSE	TRUE	FALSE	TRUE	FALSE	FALSE	FALSE	TRUE	-0.0311072	0.711976	0.780529	0.0794859	0.334815	0.567562	0.0837612	0.318938	0.466687	0.0328287	0.703203	0.932266	0.192644	0.0224545	0.130875	0.132441	0.11054	0.368615	-0.28761	0.557743	0.767627
148	Chr1	1084470	1084918	1_1084470_1084918_1084676	115	.	5.91421	14.0478	11.5839	1084676	448	64	54	115	80	84	FALSE	FALSE	FALSE	FALSE	FALSE	TRUE	FALSE	TRUE	FALSE	FALSE	TRUE	FALSE	-0.0404295	0.608037	0.693365	0.091313	0.234803	0.460835	0.0135779	0.863446	0.913574	-0.0169707	0.834484	0.962992	0.151571	0.0545188	0.230735	-0.0223993	0.770208	0.922056	0.56143	0.243938	0.496965
149	Chr1	1121200	1121574	1_1121200_1121574_1121379	109	.	6.70022	13.5739	10.9232	1121379	374	109	62	83	0	11	TRUE	FALSE	FALSE	FALSE	FALSE	FALSE	TRUE	FALSE	FALSE	FALSE	FALSE	TRUE	0.397199	0.0619611	0.107973	0.0784351	0.712903	0.854451	0.179077	0.408876	0.554311	-0.148923	0.496527	0.84942	0.532776	0.0119809	0.084179	-0.0049919	0.981306	0.994397	-1.14448	0.0066709	0.0532
150	Chr1	1129399	1129841	1_1129399_1129841_1129574	128	.	7.35164	15.6126	12.8474	1129574	442	128	75	116	35	99	FALSE	FALSE	FALSE	FALSE	TRUE	FALSE	FALSE	TRUE	FALSE	FALSE	TRUE	FALSE	-0.517641	6.60479e-10	1.01339e-08	-0.204778	0.0108414	0.0583865	0.206521	0.00997757	0.0339982	0.0935381	0.253512	0.688328	-0.4147	6.76821e-07	3.73848e-05	-0.295406	0.000234592	0.00555338	0.0469881	0.90956	0.956725
151	Chr1	1130082	1130446	1_1130082_1130446_1130332	42	.	3.65978	6.10903	4.21381	1130332	364	21	0	42	0	0	FALSE	FALSE	FALSE	FALSE	TRUE	FALSE	FALSE	TRUE	FALSE	FALSE	FALSE	TRUE	-0.383428	0.00116327	0.0035314	-0.0764359	0.499689	0.71249	0.74636	1.47129e-11	8.80401e-10	0.302632	0.00631376	0.106019	-0.704654	9.8969e-10	1.36666e-07	-0.332819	0.00299093	0.0377769	-1.64765	0.00019181	0.00437831
152	Chr1	1131459	1131903	1_1131459_1131903_1131568	26	.	3.14619	4.57993	2.60235	1131568	444	0	0	0	0	26	FALSE	FALSE	FALSE	FALSE	FALSE	FALSE	FALSE	FALSE	TRUE	FALSE	FALSE	TRUE	0.237642	0.0119097	0.026433	0.0302803	0.747461	0.875162	0.451007	1.50045e-06	2.31871e-05	-0.0462959	0.621054	0.895017	0.00630955	0.945572	0.981385	-0.253734	0.0063291	0.0650033	2.16572	0.0370846	0.163771
153	Chr1	1134393	1134772	1_1134393_1134772_1134556	118	.	7.02593	14.5837	11.8713	1134556	379	118	93	115	0	42	FALSE	FALSE	FALSE	FALSE	FALSE	TRUE	FALSE	TRUE	FALSE	FALSE	FALSE	TRUE	-0.0332225	0.775905	0.831652	0.120835	0.288494	0.522598	0.0167739	0.885895	0.927486	-0.526529	6.22019e-06	0.000791537	-0.306119	0.00738195	0.0600536	-0.262622	0.0191254	0.133247	-0.535023	0.25769	0.511265
154	Chr1	1142981	1143212	1_1142981_1143212_1143092	19	.	2.80096	3.58913	1.95179	1143092	231	0	0	19	0	0	FALSE	FALSE	FALSE	FALSE	FALSE	FALSE	FALSE	FALSE	TRUE	FALSE	FALSE	TRUE	0.058414	0.567026	0.657987	0.0590179	0.555614	0.757202	-0.0365798	0.723421	0.81699	-0.142859	0.17778	0.597829	0.114512	0.257918	0.563496	0.0452191	0.652876	0.863824	-0.872984	0.189603	0.43359
155	Chr1	1143633	1144168	1_1143633_1144168_1143887	270	.	7.10059	30.5097	27.0067	1143887	535	270	113	236	125	150	FALSE	FALSE	FALSE	FALSE	FALSE	TRUE	FALSE	TRUE	FALSE	FALSE	TRUE	FALSE	0.0913668	0.27433	0.37102	0.0157141	0.849323	0.930059	0.134419	0.108272	0.215063	-0.0194978	0.818748	0.958397	0.141505	0.08848	0.310227	-0.0278849	0.736387	0.905758	0.14928	0.696929	0.85254
156	Chr1	1157738	1157973	1_1157738_1157973_1157886	46	.	3.78681	6.60524	4.69199	1157886	235	0	30	46	0	0	FALSE	FALSE	FALSE	FALSE	FALSE	FALSE	FALSE	FALSE	TRUE	FALSE	FALSE	TRUE	-0.0904944	0.451047	0.552354	-0.0264639	0.821016	0.916696	-0.5039	6.17368e-05	0.000536263	0.0804966	0.556948	0.867894	0.0135355	0.909745	0.968881	0.227366	0.0579472	0.256429	-0.594552	0.296344	0.551161
157	Chr1	1159038	1159400	1_1159038_1159400_1159216	76	.	3.42377	9.80686	7.63464	1159216	362	0	18	76	0	49	FALSE	FALSE	FALSE	FALSE	FALSE	FALSE	FALSE	FALSE	TRUE	FALSE	FALSE	TRUE	0.387032	0.00424496	0.010845	0.397213	0.00284543	0.0215984	0.0922881	0.506017	0.642725	-0.0505645	0.721902	0.937159	0.610808	6.70756e-06	0.000253966	0.651077	1.83092e-06	0.000113338	-0.284827	0.534106	0.748972
158	Chr1	1169412	1169825	1_1169412_1169825_1169507	32	.	3.91196	5.32185	3.25134	1169507	413	27	32	29	0	0	FALSE	FALSE	FALSE	FALSE	FALSE	TRUE	FALSE	TRUE	FALSE	FALSE	FALSE	TRUE	-0.152808	0.156896	0.23335	-0.270767	0.0111609	0.0596594	0.140873	0.185387	0.315601	0.0752627	0.490702	0.848198	-0.157916	0.139464	0.405116	-0.104249	0.335541	0.651544	1.66987	0.109698	0.320466
159	Chr1	1171509	1171848	1_1171509_1171848_1171682	169	.	8.78475	19.9044	16.9228	1171682	339	169	59	107	0	0	FALSE	FALSE	TRUE	FALSE	FALSE	FALSE	TRUE	FALSE	FALSE	FALSE	FALSE	TRUE	0.0468449	0.790023	0.842842	-0.122361	0.483358	0.699201	0.0963719	0.58449	0.708081	0.126029	0.48954	0.847671	0.0685759	0.693957	0.875125	-0.119993	0.493869	0.772841	0.579529	0.447663	0.686055
160	Chr1	1172779	1173666	1_1172779_1173666_1173366	294	.	9.34326	32.9631	29.4173	1173366	887	257	195	294	38	107	FALSE	FALSE	TRUE	FALSE	FALSE	FALSE	TRUE	FALSE	FALSE	TRUE	FALSE	FALSE	0.0642899	0.621324	0.705193	-0.193295	0.136884	0.330873	-0.341182	0.0102412	0.0346336	0.156114	0.2604	0.693912	0.480845	0.000247616	0.00469554	0.321424	0.0157217	0.118006	-0.0533361	0.862166	0.936411
161	Chr1	1188093	1188892	1_1188093_1188892_1188334	150	.	6.82671	17.7202	15.0416	1188334	799	99	53	150	0	42	FALSE	FALSE	FALSE	FALSE	FALSE	FALSE	FALSE	TRUE	FALSE	FALSE	FALSE	TRUE	-0.22561	0.0294044	0.0572618	-0.150815	0.140444	0.33676	0.0214863	0.834633	0.893888	0.0178119	0.864644	0.971529	0.0539006	0.603707	0.830943	0.130188	0.208125	0.51712	-0.0850685	0.816202	0.911702
162	Chr1	1197846	1198362	1_1197846_1198362_1198117	142	.	5.33519	16.8787	14.249	1198117	516	37	43	142	0	132	FALSE	FALSE	TRUE	FALSE	FALSE	FALSE	TRUE	FALSE	FALSE	FALSE	FALSE	TRUE	0.127136	0.259044	0.353812	0.320657	0.0033409	0.0244795	0.574475	1.74627e-07	3.68083e-06	0.22755	0.040404	0.30095	-0.203381	0.0628031	0.251656	0.0138388	0.897662	0.971441	0.372413	0.39762	0.643832
163	Chr1	1202166	1202436	1_1202166_1202436_1202284	49	.	4.06165	7.24026	4.93512	1202284	270	0	0	48	0	49	FALSE	FALSE	FALSE	FALSE	FALSE	FALSE	FALSE	FALSE	TRUE	FALSE	FALSE	TRUE	0.0678858	0.628426	0.711604	0.0725515	0.597152	0.783137	-0.0220708	0.876767	0.921561	0.0318733	0.830139	0.962681	0.149451	0.283003	0.590284	-0.116103	0.39377	0.700925	0.379991	0.544823	0.759453
164	Chr1	1207107	1207356	1_1207107_1207356_1207246	42	.	3.76714	6.10903	4.21381	1207246	249	0	0	42	0	0	FALSE	FALSE	FALSE	FALSE	FALSE	FALSE	FALSE	FALSE	TRUE	FALSE	FALSE	TRUE	1.2446	3.68826e-09	4.75194e-08	0.360532	0.0966584	0.264173	0.418149	0.0586536	0.134847	0.294594	0.195221	0.624928	0.695152	0.000550124	0.00892378	0.398032	0.0690013	0.284211	-1.99557	0.000400563	0.00740045
165	Chr1	1215567	1215933	1_1215567_1215933_1215737	55	.	4.19935	7.99138	5.59224	1215737	366	0	0	14	0	55	FALSE	FALSE	FALSE	FALSE	FALSE	FALSE	FALSE	FALSE	TRUE	FALSE	FALSE	TRUE	-0.178558	0.0665408	0.114747	0.13068	0.166269	0.374115	-0.0667966	0.491481	0.631334	0.00290751	0.976799	0.997835	0.027477	0.777833	0.915278	-0.0673606	0.472993	0.75745	0.163015	0.738117	0.874038
166	Chr1	1223217	1223658	1_1223217_1223658_1223477	171	.	6.76812	19.9709	17.1763	1223477	441	88	37	171	0	62	TRUE	FALSE	FALSE	FALSE	FALSE	FALSE	TRUE	FALSE	FALSE	FALSE	FALSE	TRUE	2.23926	2.13111e-09	2.8946e-08	1.50929	7.22419e-05	0.00124031	0.531415	0.200902	0.334817	-0.258469	0.521137	NA	1.15118	0.000475103	0.00792776	0.902092	0.0117483	0.0978663	0.64035	0.296145	0.551145
167	Chr1	1224603	1224870	1_1224603_1224870_1224740	36	.	3.49875	5.43669	3.60236	1224740	267	0	0	36	0	0	FALSE	FALSE	FALSE	FALSE	FALSE	FALSE	FALSE	FALSE	TRUE	FALSE	FALSE	TRUE	-0.00276582	0.982983	0.988028	0.215253	0.0860348	0.245935	-0.264981	0.0470678	0.113721	-0.3056	0.0262953	0.241053	0.0992824	0.441337	0.729421	0.0323014	0.795256	0.933083	-1.53466	0.00197554	0.0236692
168	Chr1	1235821	1236754	1_1235821_1236754_1236472	266	.	9.6179	29.9979	26.6322	1236472	933	193	78	266	94	225	FALSE	FALSE	FALSE	FALSE	FALSE	TRUE	FALSE	TRUE	FALSE	FALSE	TRUE	FALSE	0.0239576	0.767556	0.825646	-0.0707053	0.377908	0.609713	0.0209546	0.796891	0.866948	-0.0773261	0.352385	0.767401	-0.143986	0.0710692	0.272181	-0.15441	0.0540342	0.24745	0.651807	0.0356763	0.16044
169	Chr1	1240268	1240467	1_1240268_1240467_1240371	26	.	3.20722	4.57993	2.60235	1240371	199	0	0	0	0	26	FALSE	FALSE	FALSE	FALSE	FALSE	FALSE	FALSE	FALSE	TRUE	FALSE	FALSE	TRUE	-0.513942	0.0109717	0.0246253	0.0713264	0.713039	0.854488	-0.417828	0.0383721	0.09734	-0.16205	0.437077	0.819583	-0.224196	0.268908	0.574736	0.203053	0.299165	0.618413	-0.404559	0.534035	0.748972
170	Chr1	1274112	1274378	1_1274112_1274378_1274254	36	.	3.49875	5.43669	3.60236	1274254	266	0	0	36	0	0	FALSE	FALSE	FALSE	FALSE	FALSE	FALSE	FALSE	FALSE	TRUE	FALSE	FALSE	TRUE	-0.142602	0.336339	0.436945	-0.0211995	0.882985	0.946049	-0.193336	0.197297	0.330188	-0.527104	0.000496123	0.0189224	-0.124946	0.394752	0.691924	-0.185342	0.195588	0.502871	-0.968181	0.0622292	0.227365
171	Chr1	1280851	1281058	1_1280851_1281058_1281027	14	.	2.58625	3.03623	1.46912	1281027	207	0	0	14	0	0	FALSE	FALSE	FALSE	FALSE	FALSE	FALSE	FALSE	FALSE	TRUE	FALSE	FALSE	TRUE	0.301175	0.208388	0.295802	0.0872988	0.714016	0.855048	-0.265539	0.293518	0.440686	-0.450453	0.0810067	0.423981	0.0185155	0.936444	0.978411	-0.181169	0.440725	0.735422	-1.37347	0.0118901	0.0778686
172	Chr1	1307922	1308423	1_1307922_1308423_1308099	42	.	3.71346	6.10903	4.21381	1308099	501	0	0	42	0	0	FALSE	FALSE	FALSE	FALSE	FALSE	FALSE	FALSE	FALSE	TRUE	FALSE	FALSE	TRUE	-0.127715	0.243166	0.336261	-0.250426	0.0207962	0.0936803	0.115576	0.285968	0.432789	-0.0124183	0.910478	0.985799	-0.2128	0.0489657	0.215121	-0.204509	0.0606327	0.262275	-0.655931	0.156774	0.391063
173	Chr1	1310798	1311241	1_1310798_1311241_1310974	279	.	10.2198	31.4574	27.9167	1310974	443	279	119	268	0	31	FALSE	FALSE	TRUE	FALSE	FALSE	FALSE	TRUE	FALSE	FALSE	FALSE	FALSE	TRUE	0.0895066	0.49037	0.589286	-0.0149316	0.907462	0.95845	-0.0475045	0.717807	0.813842	0.117916	0.388432	0.792722	0.113868	0.376342	0.676611	0.0542782	0.675045	0.874869	0.533417	0.386784	0.637596
174	Chr1	1312829	1313390	1_1312829_1313390_1313056	106	.	4.68615	13.0386	10.6548	1313056	561	73	59	106	56	76	FALSE	FALSE	FALSE	FALSE	FALSE	FALSE	FALSE	TRUE	FALSE	FALSE	TRUE	FALSE	-0.139159	0.0701494	0.119838	-0.0920803	0.222769	0.447156	0.0820127	0.281968	0.428704	0.0164784	0.832286	0.962826	-0.130801	0.0863758	0.305644	-0.139564	0.064934	0.274923	0.389598	0.376222	0.628847
175	Chr1	1333575	1333815	1_1333575_1333815_1333706	24	.	3.12302	4.17492	2.46843	1333706	240	0	0	24	0	0	FALSE	FALSE	FALSE	FALSE	FALSE	FALSE	FALSE	FALSE	TRUE	FALSE	FALSE	TRUE	-0.363793	0.00198616	0.00559294	0.038953	0.727299	0.863628	-0.143795	0.21608	0.353063	-0.105396	0.382012	0.788512	-0.208296	0.0760167	0.283215	0.0312171	0.780845	0.927387	-0.102337	0.87566	0.939602
176	Chr1	1337786	1338119	1_1337786_1338119_1337939	42	.	3.76714	6.10903	4.21381	1337939	333	15	12	42	0	31	FALSE	FALSE	FALSE	FALSE	FALSE	TRUE	FALSE	TRUE	FALSE	FALSE	FALSE	TRUE	-0.126742	0.18941	0.27333	0.0451249	0.63131	0.805573	-0.100053	0.301771	0.44932	-0.00567088	0.954905	0.993536	-0.0912006	0.341364	0.646306	-0.0359882	0.701823	0.89013	0.871545	0.251924	0.506434
177	Chr1	1343194	1343515	1_1343194_1343515_1343319	73	.	4.68625	9.90817	7.36349	1343319	321	41	0	0	0	73	TRUE	FALSE	FALSE	FALSE	FALSE	FALSE	TRUE	FALSE	FALSE	FALSE	FALSE	TRUE	1.33249	0.000120981	0.000489718	0.27727	0.444321	0.66768	0.518857	0.156075	0.278434	-0.168612	0.639058	NA	0.636893	0.0488331	0.214914	0.14223	0.693231	0.885576	-0.631657	0.132091	0.356458
178	Chr1	1355638	1355863	1_1355638_1355863_1355744	26	.	3.14619	4.57993	2.60235	1355744	225	0	0	0	0	26	FALSE	FALSE	FALSE	FALSE	FALSE	FALSE	FALSE	FALSE	TRUE	FALSE	FALSE	TRUE	-0.144876	0.133703	0.20494	0.121819	0.189313	0.406194	-0.0610536	0.527314	0.660277	-0.062895	0.529576	0.85841	0.0112068	0.907441	0.968015	0.00737969	0.936446	0.983182	0.324975	0.671694	0.841355
179	Chr1	1358660	1358860	1_1358660_1358860_1358712	42	.	3.60611	6.10903	4.21381	1358712	200	0	0	42	0	0	FALSE	FALSE	FALSE	FALSE	FALSE	FALSE	FALSE	FALSE	TRUE	FALSE	FALSE	TRUE	0.868537	0.00713396	0.0170037	0.679956	0.0344165	0.133421	0.41	0.215285	0.352193	0.195682	0.560803	0.869142	0.253421	0.414279	0.707387	0.577171	0.0720903	0.290916	0.117659	0.879348	0.940498
180	Chr1	1418284	1418881	1_1418284_1418881_1418533	76	.	4.84067	9.82824	7.63464	1418533	597	34	17	76	0	49	FALSE	FALSE	TRUE	FALSE	FALSE	FALSE	TRUE	FALSE	FALSE	FALSE	FALSE	TRUE	-0.137906	0.190124	0.274176	-0.0170587	0.868121	0.938902	-0.116284	0.270975	0.416655	-0.122789	0.258108	0.693631	-0.103274	0.322836	0.628017	-0.102065	0.320198	0.636923	0.624115	0.251817	0.506314
181	Chr1	1422042	1422434	1_1422042_1422434_1422330	42	.	3.69547	6.53759	4.29836	1422330	392	0	0	0	0	42	FALSE	FALSE	FALSE	FALSE	FALSE	FALSE	FALSE	FALSE	TRUE	FALSE	FALSE	TRUE	0.265706	0.000128994	0.000517271	0.0229892	0.739729	0.871138	0.301709	1.45608e-05	0.000160691	-0.0186906	0.790572	0.950119	0.0591419	0.382703	0.683712	-0.00670622	0.923035	0.978773	1.25463	0.0933246	0.290101
182	Chr1	1423244	1424338	1_1423244_1424338_1423804	69	.	4.67964	9.04069	6.90843	1423804	1094	41	52	69	0	18	TRUE	FALSE	FALSE	FALSE	FALSE	FALSE	TRUE	FALSE	FALSE	FALSE	FALSE	TRUE	0.454961	5.26916e-08	5.1783e-07	-0.136926	0.107053	0.281924	-0.132255	0.128395	0.242665	-0.135971	0.128834	0.527216	0.191492	0.0191185	0.117941	-0.0706525	0.409448	0.714659	-1.09769	6.64159e-05	0.00206157
183	Chr1	1426348	1426953	1_1426348_1426953_1426595	261	.	6.99763	29.6055	26.1603	1426595	605	261	185	167	35	37	FALSE	TRUE	FALSE	FALSE	FALSE	FALSE	TRUE	FALSE	FALSE	TRUE	FALSE	FALSE	-0.441496	0.00245068	0.00672003	-0.302545	0.0339549	0.132223	-0.0784045	0.584992	0.708529	0.253522	0.0889605	0.445078	-0.290156	0.0461964	0.208225	-0.00451642	0.975124	0.993573	-0.443282	0.262779	0.516306
184	Chr1	1430064	1430418	1_1430064_1430418_1430238	138	.	7.87277	16.6598	13.8415	1430238	354	138	38	107	0	49	FALSE	FALSE	TRUE	FALSE	FALSE	FALSE	TRUE	FALSE	FALSE	FALSE	FALSE	TRUE	-0.00941189	0.959105	0.97137	0.270968	0.123391	0.309009	0.109211	0.55062	0.680598	0.147788	0.439685	0.821973	-0.52079	0.00305722	0.0319702	-0.0184136	0.915245	0.977568	0.983591	0.190811	0.435415
185	Chr1	1432822	1433108	1_1432822_1433108_1433019	19	.	3.148	3.81469	1.95968	1433019	286	0	19	19	0	0	FALSE	FALSE	FALSE	FALSE	FALSE	FALSE	FALSE	FALSE	TRUE	FALSE	FALSE	TRUE	-0.421699	0.000603647	0.00200054	-0.430401	0.000350312	0.00422532	0.00219718	0.98537	0.990982	0.342487	0.00691296	0.112503	-0.449085	0.000222877	0.00434893	-0.0788781	0.523241	0.79244	-1.08183	0.0426623	0.178661
186	Chr1	1433715	1434857	1_1433715_1434857_1434632	102	.	5.365	12.6201	10.2485	1434632	1142	56	52	102	56	49	FALSE	FALSE	FALSE	FALSE	TRUE	FALSE	FALSE	TRUE	FALSE	FALSE	TRUE	FALSE	-0.524966	2.67108e-16	1.55515e-14	-0.374255	2.1345e-09	1.81029e-07	-0.0833271	0.18417	0.313987	0.184989	0.00452518	0.0848934	-0.332606	2.13785e-07	1.3466e-05	-0.0243404	0.702547	0.890455	0.471192	0.213553	0.464495
187	Chr1	1458627	1458950	1_1458627_1458950_1458686	11	.	2.53588	2.88191	1.16941	1458686	323	0	0	0	0	11	FALSE	FALSE	FALSE	FALSE	FALSE	FALSE	FALSE	FALSE	TRUE	FALSE	FALSE	TRUE	-0.537252	6.56446e-09	7.90892e-08	-0.0666567	0.451043	0.673438	-0.365046	7.20439e-05	0.000607662	-0.217869	0.0219487	0.221628	-0.0331473	0.724352	0.889481	-0.05279	0.552291	0.810973	-0.309509	0.585764	0.787376
188	Chr1	1469019	1469582	1_1469019_1469582_1469272	225	.	8.51692	26.0733	22.6	1469272	563	141	112	214	80	225	TRUE	FALSE	FALSE	FALSE	FALSE	FALSE	TRUE	FALSE	FALSE	TRUE	FALSE	FALSE	0.67961	7.89769e-11	1.46666e-09	0.419975	5.70717e-05	0.00102796	0.224973	0.0361297	0.0930766	-0.241691	0.0244884	0.233436	0.376258	0.000222364	0.0043468	0.0270846	0.791742	0.930898	1.11284	0.0101745	0.0707483
189	Chr1	1478769	1479299	1_1478769_1479299_1479099	61	.	4.41126	8.27391	6.19663	1479099	530	34	54	61	35	39	FALSE	FALSE	FALSE	FALSE	TRUE	FALSE	FALSE	TRUE	FALSE	FALSE	TRUE	FALSE	-0.339523	0.0009262	0.00290679	-0.453462	7.66477e-06	0.000190663	-0.032286	0.749202	0.83459	0.10561	0.312676	0.743237	0.014949	0.884961	0.959822	-0.189648	0.0659558	0.277287	-0.1371	0.742252	0.87595
190	Chr1	1496127	1496420	1_1496127_1496420_1496278	42	.	3.65978	6.10903	4.21381	1496278	293	0	0	42	0	0	FALSE	FALSE	FALSE	FALSE	FALSE	FALSE	FALSE	FALSE	TRUE	FALSE	FALSE	TRUE	0.916468	0.000127971	0.000513744	0.435013	0.0721702	0.219837	0.622306	0.0109867	0.0366597	-0.265527	0.263311	0.696666	0.386765	0.0886442	0.3105	-0.188898	0.416227	0.719611	-0.568585	0.382251	0.63427
191	Chr1	1503891	1505083	1_1503891_1505083_1504106	132	.	6.3973	15.8538	13.2835	1504106	1192	54	97	132	35	79	FALSE	FALSE	FALSE	FALSE	FALSE	TRUE	FALSE	TRUE	FALSE	FALSE	TRUE	FALSE	0.0219373	0.777172	0.832596	-0.234389	0.00245504	0.0193016	-0.00471745	0.951661	0.969208	0.0183689	0.81711	0.957872	-0.0234004	0.760978	0.906511	0.0024779	0.97476	0.99343	0.279297	0.412978	0.657219
192	Chr1	1516025	1516258	1_1516025_1516258_1516170	36	.	3.55243	5.43669	3.60236	1516170	233	0	0	36	0	0	FALSE	FALSE	FALSE	FALSE	FALSE	FALSE	FALSE	FALSE	TRUE	FALSE	FALSE	TRUE	1.57977	1.31289e-06	9.03587e-06	0.607317	0.0707967	0.217251	-0.0578975	0.872751	0.918886	-0.332735	0.364647	NA	0.681859	0.0249856	0.140459	0.433347	0.193791	0.499599	-1.43956	0.051381	0.200953
193	Chr1	1520477	1520704	1_1520477_1520704_1520589	41	.	4.22484	6.31009	4.14382	1520589	227	41	0	0	0	0	FALSE	FALSE	FALSE	FALSE	FALSE	FALSE	TRUE	FALSE	FALSE	FALSE	FALSE	TRUE	0.26528	0.150084	0.224678	-0.0314854	0.864412	0.936806	-0.176268	0.355598	0.503901	-0.194734	0.32142	0.748294	0.0863373	0.632914	0.845751	0.172918	0.356851	0.669911	-1.63796	0.0175388	0.100559
194	Chr1	1548659	1548893	1_1548659_1548893_1548698	36	.	3.55243	5.43669	3.60236	1548698	234	0	0	36	0	31	FALSE	FALSE	FALSE	FALSE	FALSE	FALSE	FALSE	FALSE	TRUE	FALSE	FALSE	TRUE	-0.420869	0.00461895	0.0116813	-0.650147	1.1131e-05	0.000262275	-0.866942	2.42701e-08	6.51902e-07	0.0416458	0.806709	0.954273	0.201609	0.184864	0.475674	-0.0883127	0.564965	0.816668	1.45971	0.167299	0.404394
195	Chr1	1559694	1560096	1_1559694_1560096_1559845	22	.	2.84746	4.11731	2.20782	1559845	402	0	19	19	0	22	FALSE	FALSE	FALSE	FALSE	FALSE	FALSE	FALSE	FALSE	TRUE	FALSE	FALSE	TRUE	-0.106568	0.338268	0.439132	-0.0187566	0.863896	0.936496	-0.0569346	0.609279	0.728767	0.0429838	0.707183	0.933945	-0.0199131	0.857443	0.94957	0.0335394	0.760433	0.917511	-0.930161	0.0166695	0.0975272
196	Chr1	1560268	1560596	1_1560268_1560596_1560449	42	.	3.60611	6.10903	4.21381	1560449	328	0	0	42	0	0	FALSE	FALSE	FALSE	FALSE	FALSE	FALSE	FALSE	FALSE	TRUE	FALSE	FALSE	TRUE	0.708759	3.80784e-05	0.000175812	0.0826521	0.638238	0.809427	0.362781	0.0402293	0.100958	0.00320581	0.98567	0.998227	0.449262	0.00704594	0.058316	0.0526748	0.765232	0.919001	-1.0811	0.0381308	0.166954
197	Chr1	1567857	1568069	1_1567857_1568069_1567959	34	.	4.02942	5.52493	3.43523	1567959	212	34	0	0	0	0	FALSE	FALSE	FALSE	FALSE	FALSE	FALSE	TRUE	FALSE	FALSE	FALSE	FALSE	TRUE	0.30691	0.178904	0.260437	0.0756909	0.739345	0.871138	-0.0117043	0.960311	0.9747	-0.133343	0.5807	0.878377	0.15839	0.478414	0.75657	0.0198817	0.930449	0.981765	-1.20624	0.144299	0.374155
198	Chr1	1569629	1570192	1_1569629_1570192_1569807	43	.	3.74872	6.60524	4.35821	1569807	563	0	0	0	29	43	FALSE	FALSE	FALSE	FALSE	FALSE	FALSE	FALSE	FALSE	TRUE	FALSE	TRUE	FALSE	0.0777768	0.325736	0.425635	-0.0143534	0.854839	0.933048	0.116334	0.142118	0.261138	-0.0340368	0.672145	0.918515	0.0376002	0.631777	0.84528	-0.144524	0.0648518	0.274683	-0.245386	0.533255	0.748559
199	Chr1	1570540	1570746	1_1570540_1570746_1570628	31	.	3.39031	5.20598	3.13213	1570628	206	0	0	11	0	31	FALSE	FALSE	FALSE	FALSE	FALSE	FALSE	FALSE	FALSE	TRUE	FALSE	FALSE	TRUE	0.319299	0.011479	0.0256038	0.0671881	0.593922	0.780424	0.379589	0.0026946	0.0119438	0.178117	0.169057	0.589728	-0.0276176	0.820537	0.932574	0.110396	0.38561	0.695363	-1.23273	0.0108183	0.0737958
200	Chr1	1572351	1572639	1_1572351_1572639_1572510	88	.	6.35662	11.6305	8.83013	1572510	288	41	88	87	0	0	TRUE	FALSE	FALSE	FALSE	FALSE	FALSE	TRUE	FALSE	FALSE	FALSE	FALSE	TRUE	0.646375	0.000228209	0.00085646	0.0114732	0.949057	0.975957	0.214244	0.238741	0.380509	-0.0452266	0.806945	0.954273	0.100198	0.548397	0.803052	0.0936744	0.606495	0.838835	-1.84965	4.17377e-05	0.00149354
201	Chr1	1576631	1576857	1_1576631_1576857_1576703	24	.	3.12302	4.17492	2.46843	1576703	226	0	0	24	0	0	FALSE	FALSE	FALSE	FALSE	FALSE	FALSE	FALSE	FALSE	TRUE	FALSE	FALSE	TRUE	-0.365937	0.00117604	0.0035652	0.0749526	0.482286	0.698025	-0.200684	0.0730241	0.159769	0.0550706	0.641795	0.906184	-0.109567	0.333251	0.638238	0.219025	0.0432806	0.217553	-0.994052	0.05769	0.217266
202	Chr1	1587753	1588415	1_1587753_1588415_1587954	206	.	8.02868	24.0164	20.6245	1587954	662	148	82	130	106	206	FALSE	FALSE	FALSE	FALSE	FALSE	FALSE	FALSE	TRUE	FALSE	FALSE	TRUE	FALSE	-0.285412	2.57172e-05	0.000124944	-0.0348021	0.597514	0.783137	0.0323393	0.628695	0.744517	0.0946846	0.16857	0.589446	0.208889	0.00238996	0.0263753	0.0195534	0.768092	0.920915	2.01783	0.000109475	0.00292423
203	Chr1	1612500	1612852	1_1612500_1612852_1612633	61	.	4.41126	8.27391	6.19663	1612633	352	0	0	61	0	0	FALSE	FALSE	FALSE	FALSE	FALSE	FALSE	FALSE	FALSE	TRUE	FALSE	FALSE	TRUE	0.889053	5.29379e-05	0.000235229	0.329447	0.139261	0.334966	0.0198494	0.932031	0.957545	-0.111851	0.638939	0.904257	0.566098	0.0079113	0.0624726	0.700961	0.00237232	0.0321412	-1.44789	0.00595748	0.0495616
204	Chr1	1616218	1616577	1_1616218_1616577_1616393	222	.	10.358	25.5186	22.2925	1616393	359	222	144	187	0	0	TRUE	FALSE	FALSE	FALSE	FALSE	FALSE	TRUE	FALSE	FALSE	FALSE	FALSE	TRUE	1.36254	7.25007e-06	4.07145e-05	0.589467	0.0574426	0.189267	0.446492	0.162649	0.287104	0.284458	0.386006	NA	0.482269	0.0895244	0.311758	0.271916	0.372169	0.682789	-1.67275	0.000634892	0.0102219
205	Chr1	1623423	1623715	1_1623423_1623715_1623590	55	.	4.25023	7.52895	5.51233	1623590	292	0	0	55	0	0	FALSE	FALSE	FALSE	FALSE	FALSE	FALSE	FALSE	FALSE	TRUE	FALSE	FALSE	TRUE	0.0861909	0.709483	0.778667	-0.0558073	0.807706	0.909317	0.023525	0.919732	0.949347	0.188616	0.439034	0.821304	0.113491	0.620669	0.839538	0.581567	0.0158683	0.118528	-2.79031	9.41278e-10	3.49604e-07
206	Chr1	1637797	1638070	1_1637797_1638070_1637926	61	.	4.35758	8.27391	6.19663	1637926	273	21	0	61	0	27	FALSE	FALSE	TRUE	FALSE	FALSE	FALSE	TRUE	FALSE	FALSE	FALSE	FALSE	TRUE	-0.033284	0.86071	0.89811	0.220944	0.227023	0.451883	-0.159278	0.409069	0.554503	-0.308361	0.118179	0.506613	0.104431	0.580652	0.817436	-0.0294127	0.870751	0.960456	-0.493075	0.382278	0.63427
207	Chr1	1642559	1643200	1_1642559_1643200_1642802	235	.	8.75907	26.7722	23.5955	1642802	641	167	139	235	0	124	FALSE	FALSE	TRUE	FALSE	FALSE	FALSE	TRUE	FALSE	FALSE	FALSE	FALSE	TRUE	0.183814	0.13042	0.200622	0.173026	0.148234	0.348342	-0.0322665	0.79444	0.864981	-0.220645	0.0799741	0.42108	0.148854	0.215095	0.515463	0.00258911	0.982644	0.994417	-0.00832864	0.98281	0.990623
208	Chr1	1647046	1647861	1_1647046_1647861_1647688	69	.	4.57229	9.04069	6.90843	1647688	815	0	25	69	0	0	FALSE	FALSE	FALSE	FALSE	FALSE	FALSE	FALSE	FALSE	TRUE	FALSE	FALSE	TRUE	0.0677443	0.429005	0.531067	-0.0867082	0.308222	0.541665	-0.305462	0.000502549	0.00304441	-0.0654396	0.472469	0.841803	0.176732	0.0384181	0.184157	0.130613	0.13008	0.403425	-0.904998	0.00478701	0.0429414
209	Chr1	1659301	1660829	1_1659301_1660829_1659985	124	.	6.12891	14.943	12.4261	1659985	1528	64	59	124	0	49	TRUE	FALSE	FALSE	FALSE	FALSE	FALSE	TRUE	FALSE	FALSE	FALSE	FALSE	TRUE	0.5366	1.47742e-13	4.89174e-12	0.109787	0.132635	0.324316	0.222896	0.00254518	0.0114369	0.156559	0.0380815	0.291999	0.374366	1.65368e-07	1.06657e-05	0.384619	2.31557e-07	2.04435e-05	0.2204	0.473337	0.707031
210	Chr1	1661098	1661325	1_1661098_1661325_1661283	24	.	3.41717	4.33257	2.42574	1661283	227	0	24	14	0	0	FALSE	FALSE	FALSE	FALSE	FALSE	FALSE	FALSE	FALSE	TRUE	FALSE	FALSE	TRUE	-0.0307481	0.842557	0.884521	-0.215587	0.160672	0.366263	0.125315	0.41559	0.560171	0.244222	0.128952	0.527494	0.0726866	0.63692	0.848077	0.350771	0.0295773	0.172764	-0.180374	0.779031	0.898722
211	Chr1	1662115	1662514	1_1662115_1662514_1662429	34	.	3.89913	5.52493	3.43523	1662429	399	34	19	19	0	0	FALSE	FALSE	FALSE	FALSE	TRUE	FALSE	FALSE	TRUE	FALSE	FALSE	FALSE	TRUE	-0.499302	2.49774e-05	0.000121954	-0.374685	0.0011811	0.0109815	-0.668715	2.93084e-08	7.71835e-07	0.422127	0.00154161	0.0418059	-0.0209943	0.861093	0.951254	0.36286	0.00266086	0.0346069	-0.916415	0.0359967	0.160946
212	Chr1	1704654	1705357	1_1704654_1705357_1704818	69	.	4.0723	9.09299	6.9556	1704818	703	48	32	69	0	62	FALSE	FALSE	FALSE	FALSE	FALSE	FALSE	FALSE	TRUE	FALSE	FALSE	FALSE	TRUE	-0.256033	0.00284159	0.00765081	0.0344847	0.679311	0.833356	-0.415039	1.83896e-06	2.74721e-05	-0.320638	0.000333537	0.0144378	0.0456176	0.59661	0.827677	-0.0563816	0.498796	0.776484	-0.127417	0.744494	0.877635
213	Chr1	1713296	1713803	1_1713296_1713803_1713550	187	.	7.32579	21.584	18.709	1713550	507	27	84	187	80	82	FALSE	FALSE	FALSE	FALSE	FALSE	TRUE	FALSE	TRUE	FALSE	FALSE	TRUE	FALSE	0.0407379	0.638871	0.720402	0.083994	0.326344	0.559811	0.109686	0.206388	0.341162	-0.0481465	0.584591	0.878937	-0.0226865	0.791913	0.920063	-0.0507307	0.552325	0.810973	-0.37275	0.244155	0.49722
214	Chr1	1713948	1714509	1_1713948_1714509_1714139	115	.	5.91421	14.0478	11.5839	1714139	561	73	32	115	0	49	TRUE	FALSE	FALSE	FALSE	FALSE	FALSE	TRUE	FALSE	FALSE	FALSE	FALSE	TRUE	0.739156	3.37982e-11	6.70424e-10	0.279399	0.0127253	0.0655694	0.570862	3.8521e-07	7.20329e-06	0.117548	0.296561	0.730851	0.00678188	0.949843	0.982061	-0.0354563	0.749331	0.913133	-0.022363	0.956913	0.977792
215	Chr1	1714797	1715043	1_1714797_1715043_1714920	48	.	4.59763	7.13901	4.83722	1714920	246	34	48	45	0	0	TRUE	FALSE	FALSE	FALSE	FALSE	FALSE	TRUE	FALSE	FALSE	FALSE	FALSE	TRUE	0.941992	1.08803e-08	1.24672e-07	0.349846	0.0373675	0.14167	0.389617	0.0237312	0.0670538	0.0354197	0.838901	0.963828	-0.187308	0.213461	0.513302	0.0512938	0.75565	0.915671	-0.286729	0.652131	0.829755
216	Chr1	1715267	1715608	1_1715267_1715608_1715427	57	.	3.67377	7.73977	5.7122	1715427	341	15	0	57	0	0	TRUE	FALSE	FALSE	FALSE	FALSE	FALSE	TRUE	FALSE	FALSE	FALSE	FALSE	TRUE	2.05169	2.16317e-13	6.87301e-12	0.81075	0.00573615	0.0369301	0.690003	0.0234606	0.066516	0.261267	0.393496	NA	0.644179	0.00760041	0.0609561	0.502961	0.0784758	0.305759	0.458734	0.546957	0.760408
217	Chr1	1732239	1732671	1_1732239_1732671_1732438	226	.	7.49969	25.7904	22.6715	1732438	432	132	68	226	80	62	TRUE	FALSE	FALSE	FALSE	FALSE	FALSE	TRUE	FALSE	FALSE	TRUE	FALSE	FALSE	0.771417	0.000404562	0.00140656	0.221055	0.317381	0.550397	-0.100363	0.665155	0.774444	0.35526	0.15541	0.571531	0.458568	0.0301256	0.156895	0.361889	0.107071	0.362402	-0.453741	0.279604	0.533218
218	Chr1	1744766	1744978	1_1744766_1744978_1744941	16	.	2.65794	3.41586	1.62045	1744941	212	0	0	0	0	16	FALSE	FALSE	FALSE	FALSE	FALSE	FALSE	FALSE	FALSE	TRUE	FALSE	FALSE	TRUE	0.111313	0.466174	0.566914	-0.0828396	0.58507	0.774796	-0.0790187	0.612956	0.731783	-0.27889	0.0801908	0.4218	0.0841588	0.576183	0.815116	-0.300587	0.045426	0.223724	0.180047	0.81455	0.91132
219	Chr1	1745504	1745995	1_1745504_1745995_1745817	87	.	4.93458	11.0053	8.73578	1745817	491	34	51	87	42	55	FALSE	FALSE	FALSE	FALSE	TRUE	FALSE	FALSE	TRUE	FALSE	FALSE	TRUE	FALSE	-0.619079	6.95749e-16	3.76578e-14	-0.150181	0.0400847	0.148369	-0.0578577	0.435793	0.579127	-0.0129776	0.864999	0.971541	-0.0628976	0.420236	0.711504	-0.0711796	0.334164	0.65016	1.19113	0.0512197	0.200468
220	Chr1	1768740	1769073	1_1768740_1769073_1768796	37	.	3.41074	5.94584	3.78549	1768796	333	15	19	29	0	37	FALSE	FALSE	FALSE	FALSE	TRUE	FALSE	FALSE	TRUE	FALSE	FALSE	FALSE	TRUE	-0.372456	2.97601e-05	0.000141835	0.251632	0.00298189	0.0223041	-0.125952	0.153122	0.274925	0.111134	0.227184	0.662485	-0.0720807	0.421545	0.71223	0.12567	0.137006	0.414176	-0.360563	0.431771	0.674
221	Chr1	1773212	1773519	1_1773212_1773519_1773378	61	.	4.41126	8.27391	6.19663	1773378	307	0	0	61	42	42	FALSE	FALSE	FALSE	FALSE	FALSE	FALSE	FALSE	FALSE	TRUE	TRUE	FALSE	FALSE	0.694158	2.22746e-08	2.3992e-07	0.216613	0.0845252	0.243298	0.617136	8.37771e-07	1.40119e-05	-0.0537207	0.66356	0.914238	0.085731	0.466854	0.748286	0.00842095	0.945991	0.985327	0.399887	0.525702	0.746026
222	Chr1	1773662	1774056	1_1773662_1774056_1773859	107	.	5.77052	13.6033	10.7464	1773859	394	0	51	69	0	107	FALSE	FALSE	FALSE	FALSE	FALSE	FALSE	FALSE	FALSE	TRUE	FALSE	FALSE	TRUE	-0.124888	0.150244	0.224886	0.00077025	0.992799	0.997918	0.139243	0.105726	0.211511	-0.0903256	0.298737	0.732428	-0.0256095	0.767277	0.909569	-0.0557983	0.513494	0.786414	0.464121	0.334712	0.590082
223	Chr1	1807604	1807837	1_1807604_1807837_1807730	14	.	2.6936	3.03623	1.46912	1807730	233	0	0	14	0	0	FALSE	FALSE	FALSE	FALSE	FALSE	FALSE	FALSE	FALSE	TRUE	FALSE	FALSE	TRUE	-0.134918	0.271076	0.36722	-0.0255395	0.830763	0.920781	-0.125619	0.307886	0.455715	-0.0114914	0.928486	0.989947	0.0117146	0.923685	0.974247	0.0818608	0.498109	0.776206	-0.0896446	0.908047	0.956238
224	Chr1	1815483	1815722	1_1815483_1815722_1815643	29	.	3.06945	4.70046	2.97749	1815643	239	0	0	29	0	0	FALSE	FALSE	FALSE	FALSE	FALSE	FALSE	FALSE	FALSE	TRUE	FALSE	FALSE	TRUE	-0.46498	5.37838e-05	0.000238397	0.00969551	0.929085	0.967438	-0.303307	0.00798445	0.0284959	-0.164985	0.165977	0.586412	-0.187291	0.105477	0.344271	0.181155	0.101759	0.351184	1.23802	0.243077	0.496109
225	Chr1	1829731	1830474	1_1829731_1830474_1830257	69	.	4.11215	9.09299	6.9556	1830257	743	64	0	69	0	62	FALSE	FALSE	FALSE	FALSE	TRUE	FALSE	FALSE	TRUE	FALSE	FALSE	FALSE	TRUE	-0.542803	2.74231e-11	5.5626e-10	0.108208	0.162924	0.369478	0.0807781	0.306019	0.453637	-0.12583	0.115383	0.50007	0.0689209	0.406719	0.70025	-0.00169181	0.982568	0.994417	-0.0283698	0.938306	0.972152
226	Chr1	1840981	1841226	1_1840981_1841226_1841076	24	.	3.12302	4.17492	2.46843	1841076	245	0	0	24	0	0	FALSE	FALSE	FALSE	FALSE	FALSE	FALSE	FALSE	FALSE	TRUE	FALSE	FALSE	TRUE	0.555188	0.0014663	0.00430458	0.228415	0.191637	0.409385	0.522918	0.00291909	0.012769	0.0608113	0.729609	0.938857	0.15443	0.357953	0.661546	0.476474	0.00798518	0.0749855	-0.789128	0.32263	0.578211
227	Chr1	1845311	1845510	1_1845311_1845510_1845429	27	.	3.57342	4.7735	2.77388	1845429	199	27	0	0	0	0	TRUE	FALSE	FALSE	FALSE	FALSE	FALSE	TRUE	FALSE	FALSE	FALSE	FALSE	TRUE	0.721115	0.00683612	0.0163808	0.25566	0.343599	0.577455	0.242516	0.38347	0.530553	0.0799938	0.77998	NA	0.508019	0.048845	0.214914	-0.269903	0.300104	0.618763	-1.25739	0.0658517	0.235391
228	Chr1	1860949	1861222	1_1860949_1861222_1861068	56	.	4.9414	7.97242	5.67485	1861068	273	56	0	55	0	0	FALSE	FALSE	TRUE	FALSE	FALSE	FALSE	TRUE	FALSE	FALSE	FALSE	FALSE	TRUE	0.218469	0.10797	0.171249	-0.241329	0.0798239	0.234785	0.0340664	0.806095	0.873398	0.0144771	0.919858	0.988413	0.22452	0.0943074	0.322472	-0.170978	0.219464	0.5322	-0.98206	0.0878801	0.279932
229	Chr1	1874459	1874667	1_1874459_1874667_1874563	24	.	3.66192	4.33257	2.42574	1874563	208	12	24	15	0	0	FALSE	FALSE	FALSE	FALSE	FALSE	TRUE	FALSE	TRUE	FALSE	FALSE	FALSE	TRUE	0.106023	0.454131	0.554837	0.0214869	0.877655	0.943153	-0.0852805	0.556116	0.685072	-0.041629	0.782635	0.949864	-0.079836	0.56372	0.809573	-0.0695749	0.617734	0.844696	0.0843908	0.912551	0.957347
230	Chr1	1878578	1879055	1_1878578_1879055_1878803	142	.	6.32148	16.9306	14.2922	1878803	477	100	82	142	0	55	FALSE	FALSE	FALSE	FALSE	TRUE	FALSE	FALSE	TRUE	FALSE	FALSE	FALSE	TRUE	-0.469375	0.000395024	0.00137919	-0.567251	1.55742e-05	0.00035094	-0.520343	9.41421e-05	0.000760123	0.261606	0.0629726	0.373976	0.02987	0.823314	0.933956	0.0361967	0.787972	0.929907	1.48345	0.0447638	0.183676
231	Chr1	1879249	1879752	1_1879249_1879752_1879551	107	.	5.80685	13.1688	10.7559	1879551	503	48	79	107	42	0	FALSE	FALSE	FALSE	FALSE	TRUE	FALSE	FALSE	TRUE	FALSE	FALSE	TRUE	FALSE	-0.626291	7.45239e-11	1.39357e-09	-0.461563	8.81912e-07	3.05437e-05	-0.316074	0.000866767	0.00468907	0.0959654	0.331368	0.753498	-0.268466	0.00552161	0.0486115	0.085897	0.372784	0.682983	0.0497404	0.92761	0.966368
232	Chr1	1880013	1880346	1_1880013_1880346_1880164	48	.	4.55055	7.1266	4.8965	1880164	333	48	0	24	0	0	FALSE	FALSE	TRUE	FALSE	FALSE	FALSE	TRUE	FALSE	FALSE	FALSE	FALSE	TRUE	-0.163602	0.27454	0.371165	-0.573329	0.000143661	0.00211679	-0.208193	0.167385	0.292964	0.135807	0.389745	0.792752	-0.382794	0.00938206	0.0713167	0.0260589	0.867609	0.959447	-0.0521051	0.94633	0.972887
233	Chr1	1880662	1880981	1_1880662_1880981_1880831	64	.	5.0898	9.43691	6.42892	1880831	319	41	54	61	64	42	FALSE	FALSE	FALSE	FALSE	TRUE	FALSE	FALSE	TRUE	FALSE	FALSE	TRUE	FALSE	-0.588249	4.64093e-09	5.82605e-08	-0.397209	4.54202e-05	0.000852302	-0.413136	3.41423e-05	0.000324006	0.179046	0.091148	0.45155	-0.221852	0.0282796	0.151605	0.080963	0.418969	0.721572	-0.850874	0.0407545	0.173848
234	Chr1	1881040	1881467	1_1881040_1881467_1881329	59	.	5.27726	8.41215	5.97027	1881329	427	48	59	21	0	0	FALSE	FALSE	FALSE	FALSE	TRUE	FALSE	FALSE	TRUE	FALSE	FALSE	FALSE	TRUE	-0.479756	0.000137598	0.000546764	-0.603085	1.23842e-06	4.15545e-05	-0.679327	1.30791e-07	2.8494e-06	0.309345	0.0297243	0.25793	-0.116804	0.357296	0.661155	0.268071	0.0421418	0.214108	-1.76204	1.42993e-05	0.000692601
235	Chr1	1882534	1883102	1_1882534_1883102_1882770	158	.	6.10482	18.5163	15.8089	1882770	568	92	149	158	29	76	FALSE	FALSE	FALSE	FALSE	TRUE	FALSE	FALSE	TRUE	FALSE	FALSE	TRUE	FALSE	-0.689756	9.86854e-12	2.19163e-10	-0.263915	0.00722235	0.0437771	-0.43838	1.26205e-05	0.000143338	0.294605	0.00527282	0.0942327	-0.027676	0.78786	0.918999	0.048455	0.626281	0.848406	0.636709	0.186678	0.431021
236	Chr1	1887344	1887639	1_1887344_1887639_1887500	69	.	4.57229	9.04069	6.90843	1887500	295	56	0	69	0	42	TRUE	FALSE	FALSE	FALSE	FALSE	FALSE	TRUE	FALSE	FALSE	FALSE	FALSE	TRUE	0.679201	7.40635e-07	5.43789e-06	0.320052	0.0202593	0.0917176	0.663128	1.56102e-06	2.39854e-05	0.00916293	0.946317	0.992654	-0.0588124	0.647734	0.854783	-0.0634343	0.637198	0.856515	0.733583	0.331457	0.587619
237	Chr1	1887992	1888502	1_1887992_1888502_1888230	55	.	4.0892	7.52895	5.51233	1888230	510	0	17	55	0	31	FALSE	FALSE	FALSE	FALSE	FALSE	FALSE	FALSE	FALSE	TRUE	FALSE	FALSE	TRUE	-0.0962363	0.218731	0.308331	-0.0199381	0.795096	0.902833	0.101312	0.192301	0.323991	-0.0423221	0.592364	0.882572	-0.0488578	0.529814	0.790692	-0.122418	0.110348	0.368204	-0.516008	0.196913	0.443529
238	Chr1	1889104	1889491	1_1889104_1889491_1889316	102	.	5.26935	12.6201	10.2485	1889316	387	56	53	102	0	55	TRUE	FALSE	FALSE	FALSE	FALSE	FALSE	TRUE	FALSE	FALSE	FALSE	FALSE	TRUE	0.571408	8.97188e-05	0.000374849	0.144368	0.326094	0.559647	0.222145	0.137908	0.25593	-0.117428	0.437219	0.819583	0.044516	0.75077	0.902588	0.0941449	0.522599	0.791802	0.770788	0.215518	0.467072
239	Chr1	1919648	1919883	1_1919648_1919883_1919763	30	.	3.28405	4.79141	3.01951	1919763	235	0	0	30	0	0	FALSE	FALSE	FALSE	FALSE	FALSE	FALSE	FALSE	FALSE	TRUE	FALSE	FALSE	TRUE	0.671644	0.00826502	0.0193024	0.187217	0.466474	0.684669	0.0625105	0.814092	0.879056	-0.273132	0.30893	0.742092	0.336011	0.172305	0.455874	-0.0637952	0.801759	0.935399	-1.83916	0.000970738	0.0139597
240	Chr1	1922137	1922384	1_1922137_1922384_1922222	34	.	4.02942	5.52493	3.43523	1922222	247	34	0	0	0	0	FALSE	FALSE	FALSE	FALSE	FALSE	TRUE	FALSE	TRUE	FALSE	FALSE	FALSE	TRUE	-0.140923	0.319606	0.419047	-0.0308554	0.824186	0.917931	-0.217829	0.127079	0.240951	0.0947698	0.52401	0.856881	0.216	0.129876	0.389881	0.0627477	0.653862	0.864272	0.149174	0.84646	0.925066
241	Chr1	1941099	1941455	1_1941099_1941455_1941287	128	.	7.48192	15.6126	12.8474	1941287	356	128	38	55	0	0	TRUE	FALSE	FALSE	FALSE	FALSE	FALSE	TRUE	FALSE	FALSE	FALSE	FALSE	TRUE	0.904483	3.63286e-08	3.70896e-07	0.191804	0.25504	0.484913	0.848402	2.91448e-07	5.70762e-06	-0.0435721	0.785867	0.950119	0.182235	0.238145	0.543422	0.107815	0.521994	0.791218	-0.372737	0.559487	0.76815
242	Chr1	1942767	1943017	1_1942767_1943017_1942874	36	.	3.55243	5.43669	3.60236	1942874	250	21	0	36	0	20	FALSE	FALSE	FALSE	FALSE	TRUE	FALSE	FALSE	TRUE	FALSE	FALSE	FALSE	TRUE	-0.481048	0.00010234	0.00042121	-0.240713	0.041532	0.152105	0.0768661	0.516712	0.651698	0.251606	0.0442752	0.313975	-0.589467	1.27309e-06	6.17677e-05	-0.194498	0.102535	0.352984	0.044109	0.946035	0.972887
243	Chr1	1952599	1952828	1_1952599_1952828_1952669	26	.	3.08516	4.57993	2.60235	1952669	229	0	0	0	0	26	FALSE	FALSE	FALSE	FALSE	FALSE	FALSE	FALSE	FALSE	TRUE	FALSE	FALSE	TRUE	1.12355	8.41613e-08	7.82141e-07	0.61795	0.00354856	0.0257211	0.764351	0.000367513	0.00235064	-0.0982871	0.637501	0.903827	0.021389	0.912099	0.969567	0.19664	0.340716	0.655639	-0.42246	0.465908	0.701129
244	Chr1	1953456	1954198	1_1953456_1954198_1953833	214	.	7.20777	24.8447	21.4406	1953833	742	81	62	82	49	214	FALSE	FALSE	FALSE	FALSE	FALSE	TRUE	FALSE	TRUE	FALSE	FALSE	TRUE	FALSE	-0.021856	0.74154	0.8051	0.164912	0.0115893	0.0614132	0.313816	1.78688e-06	2.67913e-05	0.0125518	0.849323	0.967233	0.0697315	0.291377	0.600884	0.00660259	0.919304	0.978485	0.183412	0.508499	0.731247
245	Chr1	1954579	1954866	1_1954579_1954866_1954710	48	.	4.03552	6.8069	4.84538	1954710	287	0	0	48	0	20	FALSE	FALSE	FALSE	FALSE	FALSE	FALSE	FALSE	FALSE	TRUE	FALSE	FALSE	TRUE	0.761196	4.93941e-11	9.53448e-10	0.133421	0.257892	0.488299	0.905823	4.18276e-15	6.72426e-13	0.030073	0.789358	0.950119	0.0948699	0.390472	0.68839	-0.0350691	0.764775	0.918919	0.408194	0.592722	0.790769
246	Chr1	1969563	1969765	1_1969563_1969765_1969651	20	.	2.90206	3.98259	2.08224	1969651	202	0	0	0	0	20	FALSE	FALSE	FALSE	FALSE	FALSE	FALSE	FALSE	FALSE	TRUE	FALSE	FALSE	TRUE	-0.528736	0.00219323	0.00609947	-0.523129	0.00187193	0.0156299	-0.503469	0.00373954	0.0155037	-0.390458	0.0307125	0.260939	-0.147424	0.398557	0.694405	-0.220077	0.202136	0.509581	1.35418	0.199225	0.445141
247	Chr1	1974376	1974855	1_1974376_1974855_1974474	80	.	4.64764	10.2238	8.01521	1974474	479	34	32	80	23	55	FALSE	FALSE	FALSE	FALSE	FALSE	TRUE	FALSE	TRUE	FALSE	FALSE	TRUE	FALSE	0.0445182	0.635506	0.717248	0.166444	0.0713645	0.21862	0.159229	0.0893236	0.186418	0.0741507	0.437261	0.819583	0.118264	0.205884	0.503691	0.253167	0.0064655	0.0658845	-0.0416189	0.920173	0.9629
248	Chr1	1997245	1997539	1_1997245_1997539_1997380	76	.	4.73332	9.82824	7.63464	1997380	294	0	0	76	0	0	FALSE	FALSE	FALSE	FALSE	FALSE	FALSE	FALSE	FALSE	TRUE	FALSE	FALSE	TRUE	0.73557	0.00331453	0.00874591	0.638638	0.00985689	0.0545013	0.209772	0.424818	0.56926	-0.0395639	0.8828	0.977211	0.396596	0.0980184	0.330027	0.382633	0.115846	0.377656	-1.98177	7.92914e-06	0.000466693
249	Chr1	1998408	1998750	1_1998408_1998750_1998590	76	.	4.787	9.82824	7.63464	1998590	342	0	32	76	0	0	FALSE	FALSE	FALSE	FALSE	FALSE	FALSE	FALSE	FALSE	TRUE	FALSE	FALSE	TRUE	1.07742	7.2241e-07	5.31858e-06	0.421233	0.0559285	0.185584	0.124286	0.585559	0.708658	0.0319181	0.891186	0.980286	0.737082	0.000496589	0.00819105	0.312603	0.155199	0.444943	-1.09886	0.022288	0.118182
250	Chr1	1998928	1999577	1_1998928_1999577_1999366	158	.	6.10482	18.5163	15.8089	1999366	649	29	49	158	0	79	TRUE	FALSE	FALSE	FALSE	FALSE	FALSE	TRUE	FALSE	FALSE	FALSE	FALSE	TRUE	0.791803	7.09579e-09	8.43585e-08	0.540672	7.50869e-05	0.00127217	0.163873	0.246125	0.389111	0.395093	0.00750109	0.116681	0.874545	1.27483e-10	2.1125e-08	0.593729	1.58288e-05	0.000645804	-0.763937	0.0120717	0.0786118
251	Chr1	2013478	2013897	1_2013478_2013897_2013718	99	.	5.23983	12.2782	9.94653	2013718	419	56	28	99	56	42	FALSE	FALSE	FALSE	FALSE	FALSE	FALSE	FALSE	TRUE	FALSE	FALSE	TRUE	FALSE	-0.30704	0.000129658	0.000519162	0.218656	0.00397735	0.0280809	0.0130502	0.868333	0.916321	-0.0409362	0.613368	0.891113	-0.00815593	0.919541	0.972543	0.211952	0.00544763	0.0585009	0.11804	0.82858	0.919494
252	Chr1	2032153	2032386	1_2032153_2032386_2032214	24	.	2.96199	4.17492	2.46843	2032214	233	0	0	24	0	0	FALSE	FALSE	FALSE	FALSE	FALSE	FALSE	FALSE	FALSE	TRUE	FALSE	FALSE	TRUE	-0.448561	0.000455048	0.00156043	-0.0113417	0.925157	0.965146	-0.175302	0.163234	0.287615	0.000263607	0.998407	0.99967	-0.0201121	0.876966	0.956642	0.241786	0.0506215	0.237994	0.670661	0.530408	0.747616
253	Chr1	2033982	2034229	1_2033982_2034229_2034085	42	.	4.42621	6.97273	4.22488	2034085	247	27	32	0	42	37	FALSE	FALSE	TRUE	FALSE	FALSE	FALSE	TRUE	FALSE	FALSE	TRUE	FALSE	FALSE	0.126228	0.381265	0.483187	0.212703	0.129927	0.319496	0.0425937	0.770642	0.848991	-0.0415967	0.782469	0.949864	-0.139786	0.318243	0.625623	0.120218	0.391399	0.699745	-0.710791	0.128199	0.350464
254	Chr1	2035569	2035812	1_2035569_2035812_2035681	30	.	3.23037	4.79141	3.01951	2035681	243	0	25	30	0	20	FALSE	FALSE	FALSE	FALSE	FALSE	FALSE	FALSE	FALSE	TRUE	FALSE	FALSE	TRUE	-0.498278	9.42922e-06	5.1476e-05	-0.0285585	0.791984	0.900682	-0.352125	0.00166396	0.00807321	-0.149556	0.195649	0.625329	-0.0776782	0.493778	0.766374	-0.158178	0.143208	0.426131	0.351101	0.649131	0.827823
255	Chr1	2047629	2047958	1_2047629_2047958_2047818	55	.	4.14287	7.52895	5.51233	2047818	329	27	37	55	0	37	FALSE	FALSE	FALSE	FALSE	TRUE	FALSE	FALSE	TRUE	FALSE	FALSE	FALSE	TRUE	-0.401336	6.25544e-05	0.000272911	0.186586	0.0489248	0.16988	-0.0784898	0.425117	0.56932	0.0879288	0.391725	0.792898	0.0866747	0.395323	0.692052	-0.0397846	0.671942	0.872514	0.948457	0.207107	0.455442
256	Chr1	2082796	2083248	1_2082796_2083248_2082971	124	.	6.07524	14.943	12.4261	2082971	452	0	39	124	0	26	FALSE	FALSE	FALSE	FALSE	FALSE	FALSE	FALSE	FALSE	TRUE	FALSE	FALSE	TRUE	-0.140096	0.194432	0.279379	0.0497643	0.637102	0.808699	-0.173433	0.11031	0.21777	-0.173174	0.119302	0.508306	0.0798941	0.459871	0.743757	0.106245	0.31676	0.634464	-0.0900316	0.869098	0.938733
257	Chr1	2086882	2087254	1_2086882_2087254_2087074	354	.	12.142	39.4676	35.4571	2087074	372	354	175	237	0	84	FALSE	FALSE	FALSE	FALSE	FALSE	FALSE	FALSE	TRUE	FALSE	FALSE	FALSE	TRUE	-0.227079	0.0653155	0.112827	0.0280507	0.814529	0.913409	-0.170308	0.167349	0.292949	0.0459319	0.720363	0.936609	-0.0543498	0.658854	0.860183	-0.0839131	0.482024	0.764177	0.960259	0.116647	0.329852
258	Chr1	2103282	2103914	1_2103282_2103914_2103363	42	.	3.65978	6.10903	4.21381	2103363	632	15	39	42	0	0	FALSE	FALSE	TRUE	FALSE	FALSE	FALSE	TRUE	FALSE	FALSE	FALSE	FALSE	TRUE	-0.0230583	0.847737	0.888227	-0.305141	0.011011	0.0590636	-0.0328386	0.785498	0.859904	0.237875	0.0591156	0.36124	-0.0332872	0.779747	0.916004	0.0215221	0.86064	0.95805	-0.245449	0.587354	0.787817
259	Chr1	2108468	2108723	1_2108468_2108723_2108564	19	.	2.74728	3.58913	1.95179	2108564	255	0	0	19	0	0	FALSE	FALSE	FALSE	FALSE	FALSE	FALSE	FALSE	FALSE	TRUE	FALSE	FALSE	TRUE	0.770487	2.32344e-05	0.000114587	0.0629562	0.736368	0.869522	0.631166	0.000621326	0.00358644	0.0678031	0.711384	0.93523	0.019133	0.911224	0.969386	0.286227	0.13536	0.412671	0.711102	0.50675	0.729894
260	Chr1	2141020	2141477	1_2141020_2141477_2141276	132	.	6.34362	15.8538	13.2835	2141276	457	34	39	132	0	26	TRUE	FALSE	FALSE	FALSE	FALSE	FALSE	TRUE	FALSE	FALSE	FALSE	FALSE	TRUE	0.371254	0.00571706	0.0140558	0.0185131	0.89095	0.9491	0.298285	0.0281981	0.0768055	-0.132973	0.329767	0.753154	-0.0232871	0.856779	0.949323	-0.272882	0.0399701	0.207279	-1.02038	0.00867592	0.0636569
261	Chr1	2141805	2142160	1_2141805_2142160_2142058	42	.	3.71346	6.10903	4.21381	2142058	355	0	0	42	0	0	FALSE	FALSE	FALSE	FALSE	FALSE	FALSE	FALSE	FALSE	TRUE	FALSE	FALSE	TRUE	-0.163121	0.15679	0.233226	-0.205376	0.0687797	0.212881	0.437245	7.58668e-05	0.000634442	0.0211481	0.848949	0.967233	-0.312913	0.00551018	0.0486078	-0.258004	0.0224567	0.14713	-0.205594	0.710882	0.8629
262	Chr1	2152241	2152669	1_2152241_2152669_2152385	37	.	3.63444	5.85904	3.70984	2152385	428	27	0	24	0	37	FALSE	FALSE	FALSE	FALSE	FALSE	FALSE	FALSE	TRUE	FALSE	FALSE	FALSE	TRUE	-0.291117	0.00982143	0.0224143	-0.0293485	0.788756	0.898375	-0.103976	0.353168	0.501513	-0.00711937	0.950775	0.993479	-0.186397	0.0971007	0.328501	0.0902893	0.414067	0.718206	0.110924	0.820787	0.913735
263	Chr1	2163845	2164555	1_2163845_2164555_2164082	455	.	12.4234	49.8789	45.5235	2164082	710	428	173	323	317	455	FALSE	FALSE	FALSE	FALSE	FALSE	FALSE	FALSE	TRUE	FALSE	FALSE	TRUE	FALSE	0.239977	0.00475743	0.0119725	-0.437505	4.70392e-07	1.82909e-05	0.0330353	0.70182	0.802048	-0.141326	0.107003	0.487876	-0.125188	0.131724	0.39215	0.078993	0.378941	0.689273	0.893349	0.0028319	0.0303406
264	Chr1	2165207	2165488	1_2165207_2165488_2165325	42	.	3.65978	6.10903	4.21381	2165325	281	0	32	42	0	26	FALSE	FALSE	FALSE	FALSE	FALSE	FALSE	FALSE	FALSE	TRUE	FALSE	FALSE	TRUE	0.691659	1.76622e-11	3.70837e-10	-0.517514	2.60858e-06	7.71897e-05	-0.199072	0.0718637	0.157872	-0.0889423	0.442558	0.822263	0.0683555	0.484578	0.760733	-0.283345	0.0118888	0.0983517	1.71973	0.107679	0.316976
265	Chr1	2165979	2166216	1_2165979_2166216_2166137	39	.	4.42126	6.13203	3.95426	2166137	237	0	39	36	0	0	FALSE	FALSE	FALSE	FALSE	FALSE	FALSE	FALSE	FALSE	TRUE	FALSE	FALSE	TRUE	0.694423	7.99685e-08	7.47692e-07	-0.426331	0.00196308	0.0161407	-0.302709	0.0318217	0.0842969	-0.0851034	0.568626	0.871489	0.339372	0.00644009	0.0547484	-0.0479709	0.736947	0.906021	2.92864	0.0479773	0.192034
266	Chr1	2172039	2172741	1_2172039_2172741_2172462	91	.	5.37744	11.4621	9.15434	2172462	702	56	54	91	56	31	FALSE	FALSE	FALSE	FALSE	FALSE	TRUE	FALSE	TRUE	FALSE	FALSE	TRUE	FALSE	0.00352766	0.959538	0.971626	-0.352703	4.34358e-07	1.72002e-05	-0.0129663	0.852835	0.906084	0.00376662	0.958197	0.99475	0.017899	0.79524	0.92152	-0.262223	0.000194703	0.00491135	0.297922	0.499505	0.726069
267	Chr1	2174850	2175271	1_2174850_2175271_2175073	166	.	7.08305	19.4049	16.6471	2175073	421	48	135	166	18	91	FALSE	FALSE	FALSE	FALSE	FALSE	FALSE	FALSE	TRUE	FALSE	FALSE	TRUE	FALSE	-0.170418	0.0611378	0.106756	-0.215473	0.0161815	0.0778782	-0.161105	0.0780816	0.168405	0.0388078	0.684154	0.923732	-0.0418217	0.644818	0.852656	-0.0865551	0.33958	0.654704	1.05228	0.0839442	0.272338
268	Chr1	2176160	2176611	1_2176160_2176611_2176419	364	.	11.3854	40.4257	36.4222	2176419	451	333	173	223	106	364	FALSE	FALSE	FALSE	FALSE	FALSE	FALSE	FALSE	TRUE	FALSE	FALSE	TRUE	FALSE	-0.167776	0.0701345	0.119832	-0.25479	0.0053104	0.0348133	-0.207184	0.0265918	0.0734036	-0.0924187	0.340548	0.758811	-0.111752	0.22449	0.526449	-0.196631	0.0327521	0.183832	2.15469	0.000327144	0.00646545
269	Chr1	2177303	2177704	1_2177303_2177704_2177506	244	.	9.56795	27.8561	24.4987	2177506	401	244	162	231	29	107	FALSE	FALSE	FALSE	FALSE	FALSE	FALSE	FALSE	TRUE	FALSE	FALSE	TRUE	FALSE	0.17871	0.0776412	0.130423	-0.162653	0.109077	0.28537	0.0331523	0.746124	0.832885	-0.0962941	0.355455	0.768757	0.102069	0.308087	0.617856	-0.198876	0.0504909	0.237691	0.269037	0.541271	0.756165
270	Chr1	2188115	2188606	1_2188115_2188606_2188311	47	.	3.92043	6.95639	4.70738	2188311	491	15	32	40	0	47	FALSE	FALSE	TRUE	FALSE	FALSE	FALSE	TRUE	FALSE	FALSE	FALSE	FALSE	TRUE	0.0208614	0.857635	0.895635	-0.213526	0.0654259	0.205931	-0.41714	0.000545923	0.00324511	0.114273	0.375967	0.786174	0.0415627	0.718485	0.886867	0.204143	0.0875221	0.322843	-0.467944	0.216752	0.46852
271	Chr1	2190103	2190846	1_2190103_2190846_2190468	95	.	4.56869	12.3086	9.56668	2190468	743	22	39	83	94	95	FALSE	FALSE	FALSE	TRUE	FALSE	FALSE	FALSE	TRUE	FALSE	FALSE	TRUE	FALSE	0.281434	0.00191	0.00541814	-0.0603906	0.506337	0.717977	0.402627	8.53581e-06	0.000102412	0.175884	0.0549907	0.351581	-0.122594	0.166098	0.446926	0.0191565	0.834301	0.946526	-0.434716	0.0832482	0.270942
272	Chr1	2194489	2194807	1_2194489_2194807_2194653	30	.	3.23037	4.79141	3.01951	2194653	318	0	0	30	0	26	FALSE	FALSE	FALSE	FALSE	FALSE	FALSE	FALSE	FALSE	TRUE	FALSE	FALSE	TRUE	0.315124	0.0146589	0.0316986	0.250517	0.0487942	0.169536	0.318469	0.014192	0.044854	0.0157588	0.904773	0.983555	-0.10292	0.406547	0.700198	0.147366	0.245347	0.560876	-0.466565	0.361219	0.614741
273	Chr1	2195687	2195986	1_2195687_2195986_2195841	42	.	3.60611	6.10903	4.21381	2195841	299	34	0	42	0	0	FALSE	FALSE	FALSE	FALSE	FALSE	TRUE	FALSE	TRUE	FALSE	FALSE	FALSE	TRUE	-0.0257748	0.820934	0.867893	-0.104101	0.352976	0.586171	0.0387909	0.733721	0.823921	0.167812	0.16107	0.581018	-0.0802879	0.473879	0.75338	-0.149481	0.183192	0.48781	1.58058	0.131859	0.35613
274	Chr1	2196647	2197032	1_2196647_2197032_2196781	111	.	6.51777	13.7669	11.106	2196781	385	111	32	76	0	76	FALSE	FALSE	FALSE	FALSE	FALSE	TRUE	FALSE	TRUE	FALSE	FALSE	FALSE	TRUE	0.124503	0.214552	0.30339	-0.128753	0.19832	0.417685	-0.120231	0.240557	0.382837	-0.22747	0.0298664	0.25793	-0.116945	0.233771	0.536762	-0.079834	0.428381	0.727288	-0.231027	0.611074	0.804336
275	Chr1	2197285	2197725	1_2197285_2197725_2197496	128	.	7.2865	15.6126	12.8474	2197496	440	128	59	111	0	62	FALSE	FALSE	FALSE	FALSE	FALSE	FALSE	FALSE	TRUE	FALSE	FALSE	FALSE	TRUE	-0.175081	0.0575555	0.101528	-0.389986	2.13221e-05	0.000455675	-0.320772	0.000614497	0.00356422	-0.0409969	0.675919	0.920349	0.0278414	0.762798	0.907218	-0.000460322	0.996103	0.997956	0.28131	0.559776	0.76815
276	Chr1	2199821	2200094	1_2199821_2200094_2200005	30	.	2.73902	4.75456	3.01951	2200005	273	0	28	30	0	27	FALSE	FALSE	FALSE	FALSE	FALSE	FALSE	FALSE	FALSE	TRUE	FALSE	FALSE	TRUE	-0.534544	0.000788492	0.00253518	-0.267688	0.0791407	0.233158	-0.827739	5.5652e-07	9.89155e-06	-0.057587	0.750124	0.94286	-0.0634892	0.694839	0.875232	0.0404385	0.795852	0.933202	-0.718649	0.152763	0.385613
277	Chr1	2201434	2201815	1_2201434_2201815_2201592	105	.	6.12397	13.5895	10.5762	2201592	381	65	105	87	0	49	FALSE	FALSE	TRUE	FALSE	FALSE	FALSE	TRUE	FALSE	FALSE	FALSE	FALSE	TRUE	-0.218342	0.225584	0.316458	-0.492513	0.00621411	0.0391875	-0.620605	0.000849935	0.00463292	-0.157713	0.420178	0.810431	-0.179965	0.31489	0.622441	0.0587774	0.751868	0.914405	-0.673437	0.112726	0.324876
278	Chr1	2203980	2204283	1_2203980_2204283_2204234	27	.	3.56394	4.77685	2.77613	2204234	303	27	0	24	0	19	FALSE	FALSE	FALSE	FALSE	FALSE	FALSE	FALSE	TRUE	FALSE	FALSE	FALSE	TRUE	-0.247668	0.0110711	0.0248223	0.0118693	0.898937	0.953748	-0.0375905	0.69663	0.798659	-0.0851252	0.392442	0.793061	-0.126798	0.191416	0.484319	-0.0548949	0.557154	0.811686	-1.35226	0.00138559	0.0179593
279	Chr1	2212303	2212811	1_2212303_2212811_2212593	107	.	5.64582	13.1688	10.7559	2212593	508	56	59	107	0	55	FALSE	FALSE	TRUE	FALSE	FALSE	FALSE	TRUE	FALSE	FALSE	FALSE	FALSE	TRUE	-0.0431497	0.686786	0.759327	-0.0578016	0.582068	0.773338	-0.149927	0.167327	0.292949	-0.233431	0.0362485	0.286355	-0.135793	0.197267	0.492332	-0.0180006	0.864916	0.95881	0.923535	0.132395	0.356774
280	Chr1	2213254	2213841	1_2213254_2213841_2213438	99	.	5.59215	12.3067	9.94695	2213438	587	34	67	99	0	31	TRUE	FALSE	FALSE	FALSE	FALSE	FALSE	TRUE	FALSE	FALSE	FALSE	FALSE	TRUE	0.543709	1.46344e-07	1.28886e-06	-0.184763	0.0827304	0.240095	-0.106576	0.328104	0.476989	-0.184256	0.100526	0.473722	0.268748	0.00744527	0.0604318	0.0734984	0.500727	0.777838	-0.605432	0.127287	0.348947
281	Chr1	2214060	2214442	1_2214060_2214442_2214200	42	.	3.71346	6.10903	4.21381	2214200	382	0	30	42	0	37	FALSE	FALSE	FALSE	FALSE	FALSE	FALSE	FALSE	FALSE	TRUE	FALSE	FALSE	TRUE	0.29549	0.000403739	0.00140506	0.0282936	0.734465	0.868855	-0.0579091	0.501116	0.63942	-0.0434364	0.625872	0.898311	0.129483	0.113489	0.359712	-0.0846637	0.308927	0.627166	-0.302802	0.510339	0.732817
282	Chr1	2214839	2215202	1_2214839_2215202_2215008	107	.	5.6995	13.1688	10.7559	2215008	363	90	67	107	0	84	FALSE	FALSE	FALSE	FALSE	FALSE	FALSE	FALSE	TRUE	FALSE	FALSE	FALSE	TRUE	0.198569	0.031831	0.0612126	0.0223321	0.807883	0.909365	0.0626186	0.5049	0.642064	0.0378292	0.696541	0.929249	0.124364	0.171962	0.455533	-0.00862148	0.925425	0.979054	0.393025	0.467763	0.702591
283	Chr1	2224503	2224709	1_2224503_2224709_2224530	22	.	2.84746	4.11731	2.20782	2224530	206	0	0	0	0	22	FALSE	FALSE	FALSE	FALSE	FALSE	FALSE	FALSE	FALSE	TRUE	FALSE	FALSE	TRUE	0.100083	0.340231	0.441309	0.0711392	0.491024	0.705082	-0.01809	0.864936	0.914587	0.00442279	0.967916	0.996867	-0.117259	0.253612	0.558656	0.0710064	0.49383	0.772841	-0.28705	0.654586	0.830876
284	Chr1	2233179	2233588	1_2233179_2233588_2233370	266	.	9.56422	29.9979	26.6322	2233370	409	124	105	266	0	62	FALSE	FALSE	FALSE	FALSE	FALSE	TRUE	FALSE	TRUE	FALSE	FALSE	FALSE	TRUE	-0.0503505	0.599771	0.686518	0.0926504	0.322519	0.555817	-0.318899	0.00117559	0.00604696	-0.195363	0.0550569	0.351599	0.164019	0.0877749	0.308675	0.10332	0.27219	0.590722	1.52109	0.0396158	0.170613
285	Chr1	2237479	2237938	1_2237479_2237938_2237584	36	.	3.49875	5.43669	3.60236	2237584	459	0	0	36	0	16	FALSE	FALSE	FALSE	FALSE	FALSE	FALSE	FALSE	FALSE	TRUE	FALSE	FALSE	TRUE	0.190617	0.111086	0.17557	0.211182	0.0738946	0.223024	0.0453449	0.707398	0.806246	-0.0548195	0.655607	0.911505	0.161235	0.17408	0.459451	0.126627	0.283657	0.602229	-0.303224	0.541926	0.756588
286	Chr1	2239783	2240760	1_2239783_2240760_2240238	113	.	4.309	13.7765	11.3444	2240238	977	26	59	113	29	69	FALSE	FALSE	FALSE	FALSE	FALSE	TRUE	FALSE	TRUE	FALSE	FALSE	TRUE	FALSE	-0.0646671	0.526716	0.622835	-0.0460141	0.649044	0.81682	-0.126416	0.218051	0.35526	0.132736	0.207946	0.638467	-0.0300591	0.767614	0.909801	0.142409	0.162479	0.456698	-0.480835	0.100627	0.30354
287	Chr1	2269434	2269837	1_2269434_2269837_2269644	223	.	10.3482	25.6196	22.3681	2269644	403	223	0	59	0	31	FALSE	FALSE	FALSE	FALSE	FALSE	TRUE	FALSE	TRUE	FALSE	FALSE	FALSE	TRUE	0.1502	0.169608	0.249127	-0.177555	0.105249	0.278878	-0.121069	0.279227	0.425637	-0.0635046	0.583165	0.878937	0.0650472	0.54626	0.801276	0.00421381	0.969802	0.992186	0.288532	0.64317	0.824084
288	Chr1	2277470	2277832	1_2277470_2277832_2277627	150	.	6.93012	18.1326	15.0223	2277627	362	50	32	150	42	150	FALSE	FALSE	FALSE	FALSE	FALSE	TRUE	FALSE	TRUE	FALSE	FALSE	TRUE	FALSE	-0.0322378	0.780375	0.835224	-0.270046	0.0190899	0.0877325	-0.0702502	0.546921	0.677407	0.112175	0.358731	0.770105	0.0777884	0.499043	0.769975	0.0810155	0.494527	0.773085	0.550436	0.256807	0.510062
289	Chr1	2280451	2281153	1_2280451_2281153_2280912	301	.	8.81486	33.6887	30.1009	2280912	702	171	56	301	0	91	FALSE	FALSE	FALSE	FALSE	FALSE	FALSE	FALSE	TRUE	FALSE	FALSE	FALSE	TRUE	0.250093	0.00980964	0.0223997	-0.291766	0.00291743	0.02199	0.155889	0.11023	0.217652	-0.106467	0.280434	0.715553	0.0841276	0.378011	0.678489	-0.0930776	0.348766	0.662884	0.0256281	0.940658	0.972887
290	Chr1	2282845	2283341	1_2282845_2283341_2283146	159	.	7.04142	18.6748	15.944	2283146	496	128	105	159	64	122	FALSE	FALSE	FALSE	FALSE	TRUE	FALSE	FALSE	TRUE	FALSE	FALSE	TRUE	FALSE	-0.329249	0.00182728	0.00521783	-0.142882	0.165455	0.372984	-0.177821	0.0907918	0.188897	-0.232753	0.0299788	0.258268	-0.0200416	0.850254	0.945888	-0.265641	0.00977092	0.0860528	-0.0815923	0.815207	0.91132
291	Chr1	2284195	2284497	1_2284195_2284497_2284353	48	.	3.98184	6.8069	4.84538	2284353	302	21	0	48	0	0	FALSE	FALSE	FALSE	FALSE	FALSE	TRUE	FALSE	TRUE	FALSE	FALSE	FALSE	TRUE	0.17346	0.129023	0.198842	-0.0658621	0.563121	0.761624	0.148567	0.19669	0.329479	-0.190266	0.101391	0.474688	0.0761303	0.497992	0.769455	-0.238632	0.0350366	0.19182	-1.40219	0.00204686	0.0242539
292	Chr1	2285117	2285445	1_2285117_2285445_2285284	76	.	4.787	9.82824	7.63464	2285284	328	40	25	76	0	49	FALSE	FALSE	FALSE	FALSE	FALSE	TRUE	FALSE	TRUE	FALSE	FALSE	FALSE	TRUE	-0.0279382	0.781977	0.83622	-0.137755	0.167691	0.376329	-0.141208	0.167297	0.292949	-0.206735	0.048489	0.328506	0.150454	0.135875	0.400163	-0.292915	0.00321569	0.0398117	-0.236913	0.633974	0.817299
293	Chr1	2312066	2312500	1_2312066_2312500_2312252	115	.	5.91421	14.0478	11.5839	2312252	434	64	97	115	0	42	FALSE	FALSE	FALSE	FALSE	FALSE	FALSE	FALSE	TRUE	FALSE	FALSE	FALSE	TRUE	-0.181775	0.0505318	0.0911383	-0.15503	0.0883172	0.249349	-0.354635	0.000185376	0.00134638	-0.0644908	0.518725	0.854469	0.0847673	0.363912	0.666048	-0.00208365	0.981983	0.994397	0.0986928	0.842121	0.924711
294	Chr1	2316422	2316630	1_2316422_2316630_2316548	35	.	3.35639	5.31046	3.52119	2316548	208	21	0	35	0	0	FALSE	FALSE	FALSE	FALSE	FALSE	FALSE	FALSE	TRUE	FALSE	FALSE	FALSE	TRUE	-0.253503	0.0267321	0.0527927	0.0488683	0.653909	0.818983	-0.118711	0.297239	0.444723	-0.00457599	0.969462	0.997123	-0.0190138	0.868416	0.952854	0.0550072	0.616009	0.843722	0.0191907	0.985914	0.991714
295	Chr1	2317400	2318209	1_2317400_2318209_2318081	73	.	4.40852	9.46042	7.30909	2318081	809	21	0	73	0	31	TRUE	FALSE	FALSE	FALSE	FALSE	FALSE	TRUE	FALSE	FALSE	FALSE	FALSE	TRUE	0.826564	2.69839e-13	8.30409e-12	0.514862	5.39844e-06	0.000143218	0.193501	0.10047	0.203378	-0.0474299	0.69206	0.927422	0.191931	0.0755838	0.282985	-0.110496	0.312995	0.631384	-0.351399	0.36857	0.621992
296	Chr1	2333270	2334472	1_2333270_2334472_2333708	150	.	6.77303	17.7202	15.0416	2333708	1202	65	39	150	35	84	FALSE	FALSE	FALSE	FALSE	FALSE	TRUE	FALSE	TRUE	FALSE	FALSE	TRUE	FALSE	-0.0148444	0.825074	0.870579	-0.059473	0.369319	0.602261	-0.126668	0.0622999	0.140884	-0.0833064	0.234036	0.669826	0.155785	0.0202397	0.12202	0.0407709	0.542074	0.805001	0.258483	0.434406	0.675859
297	Chr1	2335648	2335870	1_2335648_2335870_2335746	27	.	3.63857	4.7735	2.77388	2335746	222	27	0	17	0	0	FALSE	FALSE	FALSE	FALSE	FALSE	FALSE	FALSE	TRUE	FALSE	FALSE	FALSE	TRUE	-0.273956	0.0156234	0.0334551	0.0418668	0.699311	0.845665	-0.0902592	0.421737	0.566126	-0.0766414	0.51007	0.853161	-0.156585	0.165165	0.445526	-0.0809301	0.453851	0.744279	0.269858	0.724946	0.865623
298	Chr1	2339281	2339954	1_2339281_2339954_2339764	110	.	5.46065	13.452	11.0281	2339764	673	0	33	110	0	55	FALSE	FALSE	FALSE	FALSE	FALSE	FALSE	FALSE	FALSE	TRUE	FALSE	FALSE	TRUE	-0.1331	0.132714	0.203598	-0.0907824	0.296591	0.53075	-0.412979	5.11108e-06	6.6009e-05	-0.267373	0.00426028	0.0819618	0.19638	0.0275246	0.149882	0.10991	0.212647	0.523055	0.203344	0.622779	0.812003
299	Chr1	2346703	2346990	1_2346703_2346990_2346852	79	.	5.94918	10.6476	7.95141	2346852	287	71	79	34	0	0	FALSE	FALSE	FALSE	FALSE	TRUE	FALSE	FALSE	TRUE	FALSE	FALSE	FALSE	TRUE	-0.537757	0.000129202	0.00051772	-0.439643	0.00121988	0.0111919	-0.846717	7.34891e-09	2.22346e-07	0.188089	0.255028	0.690669	-0.200957	0.156063	0.432012	0.0865727	0.541623	0.804575	-1.73042	0.00384529	0.0371621
300	Chr1	2347283	2347602	1_2347283_2347602_2347412	48	.	4.48541	7.1266	4.8965	2347412	319	48	25	0	0	0	FALSE	FALSE	FALSE	FALSE	TRUE	FALSE	FALSE	TRUE	FALSE	FALSE	FALSE	TRUE	-0.414557	0.00505991	0.0126353	-0.865492	6.65565e-09	4.91013e-07	-0.677533	7.13611e-06	8.76432e-05	0.36162	0.02734	0.247057	-0.0466996	0.753729	0.904013	0.20674	0.190415	0.49612	-1.12584	0.051821	0.202262
301	Chr1	2347907	2348467	1_2347907_2348467_2348198	206	.	8.11495	23.6451	20.6447	2348198	560	179	144	206	42	49	FALSE	FALSE	FALSE	FALSE	FALSE	FALSE	FALSE	TRUE	FALSE	FALSE	TRUE	FALSE	0.204468	0.0137965	0.0300874	-0.071167	0.390956	0.620734	-0.0360204	0.669945	0.778171	-0.165369	0.0548342	0.351581	0.104643	0.201521	0.498182	0.0330422	0.693165	0.885576	-0.0734004	0.860906	0.935325
302	Chr1	2348629	2348951	1_2348629_2348951_2348802	61	.	4.52287	8.44714	6.13239	2348802	322	61	46	60	0	37	FALSE	FALSE	FALSE	FALSE	FALSE	FALSE	FALSE	TRUE	FALSE	FALSE	FALSE	TRUE	0.170458	0.0848331	0.140226	0.0293775	0.764478	0.886052	0.0762898	0.44547	0.58837	-0.158607	0.118119	0.506613	-0.133841	0.165358	0.445826	-0.0584696	0.550656	0.81082	-0.508834	0.22877	0.483034
303	Chr1	2351610	2352196	1_2351610_2352196_2351846	247	.	7.14419	28.1271	24.7429	2351846	586	247	150	212	56	42	FALSE	FALSE	FALSE	FALSE	TRUE	FALSE	FALSE	TRUE	FALSE	FALSE	TRUE	FALSE	-0.623125	3.00087e-08	3.12294e-07	-0.526584	1.57937e-06	5.04789e-05	-0.386478	0.000510552	0.00307904	0.226867	0.05516	0.351599	-0.166484	0.143259	0.411807	0.124976	0.272492	0.591051	-0.296907	0.44633	0.684624
304	Chr1	2356151	2356411	1_2356151_2356411_2356322	30	.	3.17669	4.79141	3.01951	2356322	260	0	0	30	0	0	FALSE	FALSE	FALSE	FALSE	FALSE	FALSE	FALSE	FALSE	TRUE	FALSE	FALSE	TRUE	0.330025	0.149398	0.223993	0.342126	0.126311	0.313986	0.212034	0.362874	0.510929	0.0662446	0.782864	0.949864	0.238098	0.28698	0.594859	0.324329	0.149438	0.435615	-1.28495	0.117291	0.330891
305	Chr1	2358839	2359142	1_2358839_2359142_2358948	36	.	3.49875	5.43669	3.60236	2358948	303	27	0	36	0	0	TRUE	FALSE	FALSE	FALSE	FALSE	FALSE	TRUE	FALSE	FALSE	FALSE	FALSE	TRUE	0.476649	0.00530947	0.0131831	0.335621	0.0474498	0.166384	0.391797	0.0236033	0.0668149	-0.0170779	0.92186	0.988413	0.267626	0.10673	0.346888	0.258762	0.12636	0.396728	-0.671857	0.303818	0.560073
306	Chr1	2365620	2366138	1_2365620_2366138_2365962	87	.	4.83894	11.0053	8.73578	2365962	518	34	32	87	35	49	TRUE	FALSE	FALSE	FALSE	FALSE	FALSE	TRUE	FALSE	FALSE	TRUE	FALSE	FALSE	0.507241	4.60493e-05	0.000207878	-0.0806722	0.522603	0.730894	0.445204	0.000376493	0.00240184	-0.0337429	0.787557	0.950119	0.216188	0.0760705	0.283318	0.00619642	0.961159	0.989341	-0.529248	0.182417	0.424978
307	Chr1	2366427	2366737	1_2366427_2366737_2366583	42	.	3.60611	6.10903	4.21381	2366583	310	27	25	42	0	42	FALSE	FALSE	FALSE	FALSE	FALSE	FALSE	FALSE	TRUE	FALSE	FALSE	FALSE	TRUE	-0.30105	0.000728282	0.0023656	-0.429437	1.06192e-06	3.61961e-05	0.106814	0.21899	0.35632	0.0868627	0.332757	0.754724	-0.0985496	0.269023	0.574736	-0.20415	0.0228603	0.148438	0.416984	0.504815	0.728967
308	Chr1	2374607	2375163	1_2374607_2375163_2374972	109	.	4.39928	13.3826	10.9668	2374972	556	92	82	109	42	91	FALSE	FALSE	FALSE	FALSE	FALSE	FALSE	FALSE	TRUE	FALSE	FALSE	TRUE	FALSE	-0.284934	3.74803e-05	0.000173485	-0.156302	0.0204395	0.0923463	-0.0997789	0.145957	0.266277	-0.0137278	0.846297	0.96602	0.162965	0.0199224	0.120961	-0.0834457	0.219284	0.532163	1.0181	0.0536485	0.206262
309	Chr1	2381182	2381550	1_2381182_2381550_2381352	168	.	7.2963	20.0433	16.8371	2381352	368	47	79	158	0	168	FALSE	FALSE	TRUE	FALSE	FALSE	FALSE	TRUE	FALSE	FALSE	FALSE	FALSE	TRUE	0.15185	0.265969	0.361575	0.356675	0.00715445	0.0435056	0.0718053	0.602884	0.723367	0.0175069	0.901991	0.982451	0.455781	0.000918109	0.01316	0.13395	0.307856	0.62659	1.32745	0.0296874	0.14181
310	Chr1	2390049	2390402	1_2390049_2390402_2390217	55	.	4.0892	7.52895	5.51233	2390217	353	0	54	55	0	31	FALSE	FALSE	FALSE	FALSE	FALSE	FALSE	FALSE	FALSE	TRUE	FALSE	FALSE	TRUE	0.387821	0.00985478	0.0224742	-0.15206	0.318726	0.551928	0.320666	0.034269	0.0894381	-0.112152	0.460376	0.832935	0.10612	0.468936	0.749839	-0.25023	0.100361	0.349495	0.289451	0.643786	0.824084
311	Chr1	2393513	2393772	1_2393513_2393772_2393649	30	.	3.17669	4.79141	3.01951	2393649	259	0	0	30	0	0	FALSE	FALSE	FALSE	FALSE	FALSE	FALSE	FALSE	FALSE	TRUE	FALSE	FALSE	TRUE	0.644958	0.000107878	0.000442311	-0.00516658	0.97586	0.989685	0.742184	8.13021e-06	9.80632e-05	0.296149	0.0758196	0.41215	0.0767948	0.627749	0.843603	-0.0734577	0.667185	0.870006	-1.0156	0.0869199	0.277561
312	Chr1	2407114	2407508	1_2407114_2407508_2407318	55	.	4.30578	7.96583	5.5767	2407318	394	48	51	53	0	55	TRUE	FALSE	FALSE	FALSE	FALSE	FALSE	TRUE	FALSE	FALSE	FALSE	FALSE	TRUE	0.929191	7.25436e-12	1.68232e-10	0.388943	0.00474517	0.0318915	0.428779	0.00236307	0.0107395	0.0509864	0.720082	0.936609	0.434493	0.00072657	0.011148	0.142714	0.29303	0.611982	0.80944	0.192459	0.437798
313	Chr1	2432137	2432826	1_2432137_2432826_2432613	91	.	5.40434	11.9013	9.16482	2432613	689	56	39	80	0	91	FALSE	FALSE	FALSE	TRUE	FALSE	FALSE	FALSE	TRUE	FALSE	FALSE	FALSE	TRUE	0.380271	2.5679e-07	2.13277e-06	0.0928738	0.208071	0.430124	0.386015	1.83894e-07	3.83861e-06	-0.0273806	0.712418	0.935567	0.0974216	0.177662	0.464916	-0.0821148	0.263309	0.581287	1.24022	0.0188067	0.104957
314	Chr1	2436936	2437629	1_2436936_2437629_2437207	124	.	6.23627	14.943	12.4261	2437207	693	56	41	124	42	115	FALSE	FALSE	FALSE	FALSE	FALSE	FALSE	FALSE	TRUE	FALSE	FALSE	TRUE	FALSE	-0.250634	1.86557e-05	9.46942e-05	-0.000161022	0.997738	0.999501	-0.00336179	0.953719	0.970037	0.00034309	0.995398	0.999277	-0.0257988	0.660012	0.860377	-0.05699	0.31609	0.63418	-0.0700974	0.825566	0.916814
315	Chr1	2465412	2465747	1_2465412_2465747_2465563	35	.	3.21292	5.31046	3.52119	2465563	335	27	19	35	0	0	FALSE	FALSE	FALSE	FALSE	FALSE	FALSE	FALSE	TRUE	FALSE	FALSE	FALSE	TRUE	-0.299871	0.0687219	0.117792	0.0441559	0.783122	0.895056	-0.332117	0.0449154	0.109776	0.178947	0.302144	0.734935	-0.177062	0.281381	0.588039	0.216974	0.180386	0.4838	-0.966903	0.0602342	0.223103
316	Chr1	2484960	2485202	1_2484960_2485202_2485144	14	.	2.6936	3.03623	1.46912	2485144	242	0	0	14	0	0	FALSE	FALSE	FALSE	FALSE	FALSE	FALSE	FALSE	FALSE	TRUE	FALSE	FALSE	TRUE	0.442735	0.0338365	0.0644252	0.146041	0.484164	0.699884	0.062894	0.770344	0.848837	0.0410121	0.854089	0.968634	0.285518	0.161652	0.440463	0.163574	0.436335	0.731288	-0.74887	0.255717	0.509056
317	Chr1	2493115	2493531	1_2493115_2493531_2493364	201	.	9.50131	23.2905	20.1558	2493364	416	201	43	99	0	0	FALSE	FALSE	TRUE	FALSE	FALSE	FALSE	TRUE	FALSE	FALSE	FALSE	FALSE	TRUE	-0.0936679	0.42681	0.529079	-0.0368702	0.748663	0.875577	-0.0206802	0.860792	0.911741	0.152547	0.217499	0.650956	-0.0312876	0.789119	0.919671	-0.00233379	0.983935	0.99451	0.482364	0.523252	0.744551
318	Chr1	2522609	2522920	1_2522609_2522920_2522764	55	.	4.25023	7.52895	5.51233	2522764	311	27	0	55	29	49	FALSE	FALSE	FALSE	FALSE	FALSE	TRUE	FALSE	TRUE	FALSE	FALSE	TRUE	FALSE	0.115711	0.333566	0.433813	-0.175449	0.142844	0.339865	-0.308897	0.0136205	0.0434942	0.0787213	0.558516	0.868161	0.2351	0.0483109	0.213699	-0.0562568	0.643351	0.860171	-0.319704	0.529986	0.747616
319	Chr1	2530242	2530624	1_2530242_2530624_2530388	173	.	7.86909	20.3845	17.3846	2530388	382	173	115	134	88	107	FALSE	FALSE	FALSE	FALSE	FALSE	FALSE	FALSE	TRUE	FALSE	FALSE	TRUE	FALSE	-0.237756	0.0373366	0.0700371	-0.115735	0.297024	0.53126	-0.548884	3.37458e-06	4.68396e-05	0.0505923	0.691816	0.927422	0.192545	0.0964854	0.327321	0.242679	0.0336644	0.186715	1.55698	0.0352512	0.159
320	Chr1	2537973	2538510	1_2537973_2538510_2538107	18	.	2.5137	3.6454	1.83311	2538107	537	0	0	0	0	18	FALSE	FALSE	FALSE	FALSE	FALSE	FALSE	FALSE	FALSE	TRUE	FALSE	FALSE	TRUE	0.0804818	0.428467	0.530522	0.248734	0.0130624	0.0667436	0.056933	0.576586	0.701725	0.0423677	0.682803	0.923165	0.192435	0.057729	0.240262	0.0776696	0.436934	0.731708	-0.406804	0.314452	0.569829
321	Chr1	2547737	2548138	1_2547737_2548138_2547946	132	.	6.3973	15.8538	13.2835	2547946	401	64	88	132	0	76	TRUE	FALSE	FALSE	FALSE	FALSE	FALSE	TRUE	FALSE	FALSE	FALSE	FALSE	TRUE	0.298061	0.0374173	0.0701396	-0.021148	0.882753	0.945894	0.151025	0.297129	0.44462	-0.0908388	0.535798	0.861605	0.1272	0.366561	0.668964	0.0273216	0.849848	0.953314	0.149481	0.758929	0.884966
322	Chr1	2565131	2565800	1_2565131_2565800_2565539	99	.	5.48479	12.3067	9.94695	2565539	669	56	54	99	0	42	FALSE	FALSE	FALSE	FALSE	FALSE	TRUE	FALSE	TRUE	FALSE	FALSE	FALSE	TRUE	0.0720922	0.337219	0.437929	-0.0210878	0.776216	0.892054	0.19105	0.0107563	0.0360472	0.00145633	0.984782	0.998227	-0.112866	0.125191	0.381632	-0.0809202	0.275806	0.594078	-0.402	0.25475	0.508529
323	Chr1	2567132	2567545	1_2567132_2567545_2567368	115	.	5.86053	14.0478	11.5839	2567368	413	0	32	115	0	62	FALSE	FALSE	FALSE	FALSE	FALSE	FALSE	FALSE	FALSE	TRUE	FALSE	FALSE	TRUE	0.582013	0.000180596	0.00069697	0.452318	0.00331899	0.0243521	-0.0507616	0.756305	0.839031	-0.293044	0.0781628	0.418047	0.33178	0.0279777	0.150732	0.261308	0.0870815	0.322102	0.443894	0.41588	0.659421
324	Chr1	2576601	2576839	1_2576601_2576839_2576757	48	.	3.82081	6.8069	4.84538	2576757	238	0	24	48	0	0	FALSE	FALSE	FALSE	FALSE	FALSE	FALSE	FALSE	FALSE	TRUE	FALSE	FALSE	TRUE	-0.119888	0.40004	0.501961	0.109569	0.42777	0.653084	0.0811325	0.565815	0.692624	-0.0406388	0.778306	0.949864	-0.202204	0.150308	0.423148	-0.177894	0.192867	0.498892	-0.741099	0.149594	0.381819
325	Chr1	2585390	2585683	1_2585390_2585683_2585505	64	.	5.07168	8.84573	6.48021	2585505	293	64	0	48	0	0	FALSE	FALSE	TRUE	FALSE	FALSE	FALSE	TRUE	FALSE	FALSE	FALSE	FALSE	TRUE	-0.24019	0.179015	0.260563	-0.191585	0.271413	0.503164	-0.415514	0.0231324	0.0658106	0.052917	0.78779	0.950119	-0.256843	0.145908	0.415432	0.02949	0.868272	0.959688	-1.32284	0.0049034	0.0435202
326	Chr1	2590236	2590460	1_2590236_2590460_2590325	30	.	3.17669	4.79141	3.01951	2590325	224	0	0	30	0	0	FALSE	FALSE	FALSE	FALSE	FALSE	FALSE	FALSE	FALSE	TRUE	FALSE	FALSE	TRUE	-0.0977551	0.432262	0.5343	-0.0368479	0.760937	0.883196	-0.206732	0.102732	0.206827	-0.210035	0.109858	0.492079	-0.167551	0.171042	0.454065	-0.113282	0.349533	0.663367	-0.759472	0.185897	0.42977
327	Chr1	2607684	2607954	1_2607684_2607954_2607790	45	.	3.4745	6.46191	4.55767	2607790	270	0	0	45	0	0	FALSE	FALSE	FALSE	FALSE	FALSE	FALSE	FALSE	FALSE	TRUE	FALSE	FALSE	TRUE	-0.441607	7.79271e-05	0.000331367	0.183859	0.0866563	0.24699	-0.190421	0.085363	0.180118	-0.00137713	0.990368	0.99832	-0.111316	0.32185	0.627561	0.0736309	0.492025	0.7713	-1.49214	0.000597657	0.00984306
328	Chr1	2614439	2614684	1_2614439_2614684_2614561	30	.	3.17669	4.79141	3.01951	2614561	245	0	0	30	0	0	FALSE	FALSE	FALSE	FALSE	FALSE	FALSE	FALSE	FALSE	TRUE	FALSE	FALSE	TRUE	-0.252573	0.00540219	0.0133886	-0.254815	0.00421012	0.0292429	-0.292772	0.00139419	0.00699757	-0.117943	0.216539	0.649701	0.387653	3.23068e-05	0.000927938	-0.061224	0.498503	0.776484	-0.881614	0.126232	0.346849
329	Chr1	2621562	2621772	1_2621562_2621772_2621682	31	.	3.32928	5.20598	3.13213	2621682	210	21	24	0	0	31	FALSE	FALSE	TRUE	FALSE	FALSE	FALSE	TRUE	FALSE	FALSE	FALSE	FALSE	TRUE	0.10049	0.543351	0.636965	-0.12622	0.443456	0.667092	-0.263611	0.122533	0.23461	-0.053504	0.764646	0.948021	-0.00030437	0.998508	0.99925	0.0299186	0.857889	0.956929	0.354592	0.644832	0.824255
330	Chr1	2622640	2622895	1_2622640_2622895_2622725	14	.	2.58625	3.03623	1.46912	2622725	255	0	0	14	0	0	FALSE	FALSE	FALSE	FALSE	FALSE	FALSE	FALSE	FALSE	TRUE	FALSE	FALSE	TRUE	-0.741969	1.27464e-07	1.13746e-06	-0.347577	0.0100587	0.0553899	-0.615439	1.09694e-05	0.000127181	0.215706	0.150778	0.563924	-0.139529	0.328474	0.633387	0.235602	0.0906377	0.329595	-0.164792	0.83616	0.922964
331	Chr1	2625240	2625465	1_2625240_2625465_2625338	42	.	3.60611	6.10903	4.21381	2625338	225	0	0	42	0	0	FALSE	FALSE	FALSE	FALSE	FALSE	FALSE	FALSE	FALSE	TRUE	FALSE	FALSE	TRUE	0.528493	0.0252641	0.0503738	0.0403063	0.866444	0.937466	-0.338519	0.187247	0.317863	-0.309365	0.247188	0.681752	0.380522	0.0984134	0.330612	0.162545	0.504734	0.779839	-0.788638	0.323663	0.579382
332	Chr1	2627672	2627967	1_2627672_2627967_2627809	81	.	5.98366	10.6685	8.18013	2627809	295	81	44	40	0	0	FALSE	FALSE	TRUE	FALSE	FALSE	FALSE	TRUE	FALSE	FALSE	FALSE	FALSE	TRUE	-0.0672824	0.663391	0.740531	-0.384765	0.0130802	0.0667711	-0.00870753	0.955168	0.970865	0.165099	0.311837	0.743155	0.0190426	0.901288	0.965755	-0.215254	0.172512	0.470411	-1.1517	0.0848248	0.274255
333	Chr1	2629735	2630381	1_2629735_2630381_2629929	208	.	7.14101	23.9089	20.8983	2629929	646	85	24	208	0	84	TRUE	FALSE	FALSE	FALSE	FALSE	FALSE	TRUE	FALSE	FALSE	FALSE	FALSE	TRUE	0.506345	0.000187537	0.000720385	0.269919	0.0458985	0.16273	0.124092	0.37104	0.51909	-0.0205786	0.88426	0.978373	0.603954	7.57543e-06	0.000281362	0.297145	0.0288567	0.170413	0.00622766	0.988782	0.993672
334	Chr1	2649171	2649722	1_2649171_2649722_2649332	124	.	6.18259	14.943	12.4261	2649332	551	41	0	124	0	26	TRUE	FALSE	FALSE	FALSE	FALSE	FALSE	TRUE	FALSE	FALSE	FALSE	FALSE	TRUE	0.330002	0.00641582	0.0155108	0.459517	0.000106262	0.00166844	0.227419	0.0630147	0.142143	0.330057	0.00953362	0.137937	0.207208	0.081703	0.295889	0.335129	0.00457779	0.0510731	-0.087386	0.846212	0.925066
335	Chr1	2667120	2667443	1_2667120_2667443_2667291	118	.	5.65195	14.2995	11.8228	2667291	323	48	51	118	0	42	TRUE	FALSE	FALSE	FALSE	FALSE	FALSE	TRUE	FALSE	FALSE	FALSE	FALSE	TRUE	0.415076	0.0227843	0.0461122	0.229539	0.205389	0.426993	-0.129583	0.494868	0.634022	0.152015	0.447953	0.825848	0.476779	0.00839698	0.0656342	0.311389	0.0890306	0.325628	-0.355059	0.477852	0.709737
336	Chr1	2672289	2672498	1_2672289_2672498_2672364	31	.	3.39031	5.20598	3.13213	2672364	209	0	0	0	0	31	FALSE	FALSE	FALSE	FALSE	FALSE	FALSE	FALSE	FALSE	TRUE	FALSE	FALSE	TRUE	-0.00635735	0.952155	0.965875	0.0216375	0.834771	0.923171	0.152383	0.148019	0.268583	-0.058376	0.586302	0.879602	-0.156217	0.132883	0.394619	-0.0383383	0.71195	0.893515	-0.0556857	0.931766	0.969198
337	Chr1	2680629	2681256	1_2680629_2681256_2681093	80	.	4.79111	10.2238	8.01521	2681093	627	48	70	80	0	42	TRUE	FALSE	FALSE	FALSE	FALSE	FALSE	TRUE	FALSE	FALSE	FALSE	FALSE	TRUE	0.263537	0.00763179	0.018007	-0.101969	0.30424	0.538091	-0.155548	0.128317	0.242603	-0.112965	0.286247	0.72049	0.137787	0.155561	0.430964	-0.252218	0.0106849	0.0914837	-0.0423737	0.918758	0.962392
338	Chr1	2688657	2689016	1_2688657_2689016_2688830	48	.	3.92817	6.8069	4.84538	2688830	359	0	24	48	0	17	FALSE	FALSE	FALSE	FALSE	FALSE	FALSE	FALSE	FALSE	TRUE	FALSE	FALSE	TRUE	-0.0396875	0.69496	0.766272	-0.189422	0.0588801	0.192298	0.217947	0.0292811	0.0790838	0.0709745	0.487314	0.846965	-0.139567	0.161369	0.439893	-0.0406374	0.689423	0.883285	-0.947557	0.0208055	0.112724
339	Chr1	2690573	2691266	1_2690573_2691266_2690915	132	.	6.3973	15.8538	13.2835	2690915	693	41	48	132	23	28	FALSE	FALSE	FALSE	FALSE	FALSE	TRUE	FALSE	TRUE	FALSE	FALSE	TRUE	FALSE	-0.0296542	0.74529	0.807731	-0.164067	0.0699267	0.215502	0.3292	0.000252752	0.00173401	0.389205	2.67746e-05	0.00233713	-0.144168	0.109707	0.351997	0.102428	0.266192	0.585026	-0.559447	0.0839064	0.272298
340	Chr1	2694575	2694797	1_2694575_2694797_2694689	26	.	3.20722	4.57993	2.60235	2694689	222	0	0	14	0	26	FALSE	FALSE	FALSE	FALSE	FALSE	FALSE	FALSE	FALSE	TRUE	FALSE	FALSE	TRUE	0.0247858	0.838804	0.881414	-0.0166461	0.889492	0.948989	0.147861	0.223411	0.361925	0.134386	0.284776	0.719054	-0.152151	0.202195	0.498629	0.0409103	0.735042	0.904815	-0.174809	0.788924	0.901122
341	Chr1	2702916	2703361	1_2702916_2703361_2703172	91	.	5.21641	11.4621	9.15434	2703172	445	34	46	91	0	0	FALSE	FALSE	FALSE	FALSE	FALSE	TRUE	FALSE	TRUE	FALSE	FALSE	FALSE	TRUE	-0.0882073	0.450533	0.552195	0.0336793	0.768305	0.88768	-0.311119	0.00906328	0.0315312	-0.169119	0.170653	0.590296	0.0450615	0.69912	0.877648	0.125851	0.275198	0.594015	-1.29772	0.00493297	0.043659
342	Chr1	2712578	2713037	1_2712578_2713037_2712827	132	.	6.50465	15.8538	13.2835	2712827	459	90	27	132	0	37	FALSE	FALSE	FALSE	FALSE	FALSE	TRUE	FALSE	TRUE	FALSE	FALSE	FALSE	TRUE	0.161606	0.111824	0.176477	-0.100869	0.320221	0.55345	0.0312465	0.760974	0.842687	-0.13483	0.196367	0.625329	0.0741898	0.460054	0.743906	-0.0091166	0.928997	0.981075	0.670881	0.277662	0.53164
343	Chr1	2746810	2747130	1_2746810_2747130_2746950	55	.	4.0892	7.52895	5.51233	2746950	320	0	0	55	0	0	FALSE	FALSE	FALSE	FALSE	FALSE	FALSE	FALSE	FALSE	TRUE	FALSE	FALSE	TRUE	0.452535	0.00220862	0.00613594	0.517232	0.000374684	0.00443452	-0.207829	0.180012	0.308754	-0.205648	0.198021	0.626786	0.4876	0.00087679	0.012814	0.254054	0.0772713	0.3035	1.38025	0.188429	0.432929
344	Chr1	2747767	2748314	1_2747767_2748314_2748009	226	.	8.59804	25.7185	22.608	2748009	547	81	55	226	35	83	FALSE	FALSE	FALSE	FALSE	FALSE	TRUE	FALSE	TRUE	FALSE	FALSE	TRUE	FALSE	0.240817	0.26286	0.358025	0.122857	0.567067	0.764154	-0.45446	0.0366458	0.0939791	0.48453	0.0299411	0.258268	1.03552	1.80262e-06	8.29742e-05	0.865527	6.79585e-05	0.00217725	0.139794	0.736512	0.87281
345	Chr1	2752019	2752260	1_2752019_2752260_2752147	48	.	3.87449	6.8069	4.84538	2752147	241	27	0	48	0	0	FALSE	FALSE	TRUE	FALSE	FALSE	FALSE	TRUE	FALSE	FALSE	FALSE	FALSE	TRUE	0.123255	0.446063	0.547402	0.13039	0.410854	0.638069	-0.265725	0.114248	0.223055	-0.222774	0.202422	0.632722	-0.278436	0.0748529	0.281607	0.0324128	0.83775	0.948235	-1.48635	0.00569176	0.0481435
346	Chr1	2753722	2754425	1_2753722_2754425_2754231	76	.	4.787	9.82824	7.63464	2754231	703	34	28	76	0	31	TRUE	FALSE	FALSE	FALSE	FALSE	FALSE	TRUE	FALSE	FALSE	FALSE	FALSE	TRUE	0.421016	2.54956e-05	0.000123979	0.00778319	0.938502	0.971981	0.166592	0.103999	0.208676	-0.131976	0.203925	0.632973	-0.0771504	0.420392	0.711504	-0.145011	0.148268	0.433376	0.607628	0.208606	0.45743
347	Chr1	2754988	2755204	1_2754988_2755204_2755092	13	.	2.50948	3.03847	1.31587	2755092	216	0	0	0	0	13	FALSE	FALSE	FALSE	FALSE	FALSE	FALSE	FALSE	FALSE	TRUE	FALSE	FALSE	TRUE	0.17595	0.0942551	0.152734	-0.404709	0.000170034	0.00243542	0.257533	0.0142936	0.045097	-0.2086	0.0474328	0.325104	-0.0898082	0.379703	0.68027	-0.279249	0.0105259	0.0906269	-0.490635	0.393152	0.64055
348	Chr1	2755491	2756058	1_2755491_2756058_2755761	76	.	4.76264	10.2238	7.6574	2755761	567	41	39	59	0	76	FALSE	FALSE	FALSE	FALSE	FALSE	TRUE	FALSE	TRUE	FALSE	FALSE	FALSE	TRUE	0.0367407	0.609384	0.694337	-0.0694942	0.328761	0.562123	0.257928	0.000297399	0.0019809	-0.100129	0.163017	0.582668	-0.0702638	0.32168	0.627405	-0.156407	0.0278438	0.167226	0.0428104	0.912126	0.957195
349	Chr1	2818136	2818333	1_2818136_2818333_2818187	24	.	3.56402	4.33257	2.42574	2818187	197	0	24	0	0	0	FALSE	FALSE	FALSE	FALSE	FALSE	FALSE	FALSE	FALSE	TRUE	FALSE	FALSE	TRUE	0.211158	0.316395	0.415697	0.045041	0.829403	0.919988	-0.0922888	0.67084	0.778538	-0.0345569	0.878532	0.976189	0.0911342	0.659214	0.860341	0.26204	0.220145	0.532972	-0.165684	0.831781	0.921292
350	Chr1	2818435	2818797	1_2818435_2818797_2818610	30	.	3.71087	5.08049	3.06581	2818610	362	0	30	19	0	0	FALSE	FALSE	FALSE	FALSE	FALSE	FALSE	FALSE	FALSE	TRUE	FALSE	FALSE	TRUE	0.299469	0.0255231	0.0507868	-0.207273	0.127758	0.316777	-0.124975	0.369006	0.517051	0.152466	0.300872	0.734924	0.534476	7.05602e-05	0.00172337	-0.220117	0.107206	0.362663	-0.63137	0.222822	0.476193
351	Chr1	2825421	2825653	1_2825421_2825653_2825574	24	.	3.06934	4.17492	2.46843	2825574	232	0	0	24	0	0	FALSE	FALSE	FALSE	FALSE	FALSE	FALSE	FALSE	FALSE	TRUE	FALSE	FALSE	TRUE	0.0389071	0.819907	0.867166	0.124811	0.453172	0.675213	-0.146755	0.401284	0.54802	-0.112417	0.536426	0.861605	0.0702465	0.677822	0.86917	0.144655	0.387991	0.696881	-0.871018	0.182406	0.424978
352	Chr1	2848062	2848439	1_2848062_2848439_2848257	90	.	6.30937	11.6153	9.07243	2848257	377	90	67	83	0	76	FALSE	FALSE	FALSE	FALSE	FALSE	TRUE	FALSE	TRUE	FALSE	FALSE	FALSE	TRUE	0.134324	0.1823	0.264666	-0.223248	0.0274132	0.114003	0.508926	2.60385e-07	5.21303e-06	0.13679	0.169433	0.589885	-0.0587704	0.550788	0.803801	-0.0845768	0.410132	0.715273	0.124013	0.79961	0.903787
353	Chr1	2865376	2865983	1_2865376_2865983_2865661	110	.	5.50847	13.452	11.0281	2865661	607	81	59	110	0	55	FALSE	FALSE	TRUE	FALSE	FALSE	FALSE	TRUE	FALSE	FALSE	FALSE	FALSE	TRUE	-0.102594	0.383961	0.485975	-0.15965	0.167594	0.37631	-0.0757119	0.522597	0.656785	-0.283227	0.0190447	0.204628	-0.322886	0.00495621	0.0451254	-0.14614	0.209432	0.518784	-0.507042	0.163781	0.400537
354	Chr1	2867190	2867428	1_2867190_2867428_2867341	30	.	3.28405	4.79141	3.01951	2867341	238	0	0	30	0	0	FALSE	FALSE	FALSE	FALSE	FALSE	FALSE	FALSE	FALSE	TRUE	FALSE	FALSE	TRUE	-0.182295	0.244732	0.33782	-0.50859	0.00123198	0.0112933	0.136459	0.374185	0.521484	-0.200338	0.196732	0.625868	-0.373717	0.0146176	0.0975504	-0.451819	0.00445215	0.0501088	0.0527088	0.946812	0.972887
355	Chr1	2870560	2871291	1_2870560_2871291_2870925	503	.	14.0708	54.9313	50.3296	2870925	731	195	156	171	327	503	FALSE	FALSE	FALSE	FALSE	FALSE	FALSE	FALSE	TRUE	FALSE	FALSE	TRUE	FALSE	0.172394	0.0510385	0.0918788	0.175153	0.0440077	0.15816	0.217216	0.0141137	0.044659	0.19492	0.0323933	0.269485	0.407582	4.19316e-06	0.000171728	0.205553	0.0188249	0.132036	1.8535	3.80041e-06	0.00026837
356	Chr1	2872417	2872884	1_2872417_2872884_2872789	30	.	3.28405	4.79141	3.01951	2872789	467	0	25	30	0	26	FALSE	FALSE	FALSE	FALSE	FALSE	FALSE	FALSE	FALSE	TRUE	FALSE	FALSE	TRUE	-0.396984	2.41334e-06	1.54176e-05	-0.461792	2.89256e-08	1.81138e-06	-0.290451	0.000547102	0.00325032	0.205666	0.0193382	0.20569	-0.135682	0.107911	0.34886	0.0761362	0.372712	0.682966	-0.72963	0.0756907	0.255249
357	Chr1	2873347	2873638	1_2873347_2873638_2873554	27	.	3.50828	4.7735	2.77388	2873554	291	27	25	19	0	20	FALSE	FALSE	FALSE	FALSE	TRUE	FALSE	FALSE	TRUE	FALSE	FALSE	FALSE	TRUE	-0.500541	1.39507e-05	7.30498e-05	-0.225026	0.0422232	0.153748	-0.389218	0.000706347	0.00397288	0.117795	0.336547	0.757286	-0.411728	0.00032945	0.00592731	0.0387198	0.731794	0.903295	1.57988	0.134007	0.358873
358	Chr1	2876464	2876685	1_2876464_2876685_2876563	41	.	4.35512	6.31009	4.14382	2876563	221	41	0	0	0	0	FALSE	TRUE	FALSE	FALSE	FALSE	FALSE	TRUE	FALSE	FALSE	FALSE	FALSE	TRUE	-0.443098	0.0329164	0.0629068	-0.241061	0.232759	0.458411	-0.0817814	0.688754	0.792497	0.809343	0.000280118	0.0126436	-0.195885	0.346799	0.650638	0.368292	0.0786221	0.305906	-2.05319	0.00111859	0.0154862
359	Chr1	2877400	2877725	1_2877400_2877725_2877517	14	.	2.4789	3.03623	1.46912	2877517	325	0	0	14	0	0	FALSE	FALSE	FALSE	FALSE	FALSE	FALSE	FALSE	FALSE	TRUE	FALSE	FALSE	TRUE	-0.189952	0.152619	0.227933	-0.250771	0.0554638	0.184497	-0.133204	0.316433	0.463766	0.38162	0.00716649	0.113721	-0.0416263	0.753452	0.904013	0.33684	0.0134939	0.10634	-1.76383	7.86823e-06	0.000465652
360	Chr1	2884321	2884522	1_2884321_2884522_2884399	26	.	3.20722	4.57993	2.60235	2884399	201	0	0	0	0	26	FALSE	FALSE	FALSE	FALSE	FALSE	FALSE	FALSE	FALSE	TRUE	FALSE	FALSE	TRUE	-0.310172	0.0266678	0.0526947	0.071469	0.589788	0.777314	-0.128196	0.355238	0.503625	0.0221307	0.879389	0.976259	0.0785493	0.579855	0.816954	0.0444179	0.738462	0.906736	0.432404	0.570311	0.774337
361	Chr1	2915234	2915434	1_2915234_2915434_2915325	24	.	3.12302	4.17492	2.46843	2915325	200	0	0	24	0	0	FALSE	FALSE	FALSE	FALSE	FALSE	FALSE	FALSE	FALSE	TRUE	FALSE	FALSE	TRUE	1.14007	0.00232322	0.00641954	0.46382	0.225466	0.450183	-0.28279	0.502064	0.639741	-0.11707	0.792867	NA	0.405707	0.245738	0.550852	0.286727	0.449612	0.741103	-1.56867	0.182171	0.424803
362	Chr1	2925734	2926077	1_2925734_2926077_2925882	69	.	4.62597	9.04069	6.90843	2925882	343	34	0	69	0	0	TRUE	FALSE	FALSE	FALSE	FALSE	FALSE	TRUE	FALSE	FALSE	FALSE	FALSE	TRUE	0.313015	0.0266407	0.0526701	0.327759	0.0184469	0.085606	-0.147254	0.313215	0.460502	-0.303124	0.0416086	0.304632	0.209146	0.132616	0.394152	0.104857	0.447161	0.739467	-0.0275382	0.965065	0.982952
363	Chr1	2926534	2927844	1_2926534_2927844_2926831	361	.	11.5503	40.2015	36.1753	2926831	1310	101	143	361	174	225	FALSE	FALSE	FALSE	FALSE	FALSE	TRUE	FALSE	TRUE	FALSE	FALSE	TRUE	FALSE	0.0835111	0.283765	0.38115	0.115407	0.135188	0.32795	0.177296	0.0227428	0.0650114	-0.0659314	0.400058	0.798754	0.170936	0.0278419	0.150331	-0.105268	0.17144	0.46926	0.841743	0.00359815	0.035621
364	Chr1	2955500	2955863	1_2955500_2955863_2955692	76	.	4.97712	10.2692	7.6574	2955692	363	0	0	55	0	76	FALSE	FALSE	FALSE	FALSE	FALSE	FALSE	FALSE	FALSE	TRUE	FALSE	FALSE	TRUE	0.499241	0.00166588	0.00481244	-0.294937	0.0722908	0.220142	0.179834	0.269265	0.414856	-0.127245	0.439709	0.821973	0.19163	0.21404	0.514259	-0.039223	0.815269	0.940514	0.47209	0.38487	0.63611
365	Chr1	2956209	2956585	1_2956209_2956585_2956446	61	.	4.35758	8.27391	6.19663	2956446	376	0	44	61	0	49	FALSE	FALSE	FALSE	FALSE	FALSE	FALSE	FALSE	FALSE	TRUE	FALSE	FALSE	TRUE	0.280051	0.0118792	0.0263707	-0.0917062	0.412648	0.639642	-0.2595	0.0262007	0.0726008	-0.0577453	0.637841	0.903837	0.439279	7.67321e-05	0.00184895	0.0125521	0.911806	0.976353	0.379459	0.542656	0.757216
366	Chr1	2976865	2977121	1_2976865_2977121_2977032	35	.	3.21292	5.31046	3.52119	2977032	256	15	0	35	0	31	FALSE	FALSE	FALSE	FALSE	TRUE	FALSE	FALSE	TRUE	FALSE	FALSE	FALSE	TRUE	-0.395536	3.211e-05	0.00015136	-0.0521471	0.570174	0.766091	-0.0977495	0.297435	0.444831	-0.0359193	0.709652	0.93523	-0.0959646	0.315382	0.622931	-0.121331	0.186568	0.491366	0.0184554	0.976727	0.989764
367	Chr1	2982971	2983291	1_2982971_2983291_2983165	48	.	3.98184	6.8069	4.84538	2983165	320	0	30	48	0	42	FALSE	FALSE	FALSE	FALSE	FALSE	FALSE	FALSE	FALSE	TRUE	FALSE	FALSE	TRUE	0.000244321	0.998027	0.998398	0.0788763	0.412724	0.639642	-0.0350865	0.725053	0.817817	-0.259241	0.0106946	0.147848	0.0295	0.762959	0.907218	-0.0862976	0.367182	0.679153	0.382952	0.541495	0.756282
368	Chr1	2983542	2983896	1_2983542_2983896_2983723	50	.	3.98896	7.28745	5.05371	2983723	354	50	12	39	0	0	FALSE	FALSE	FALSE	FALSE	FALSE	TRUE	FALSE	TRUE	FALSE	FALSE	FALSE	TRUE	-0.105235	0.472227	0.573305	0.159679	0.263586	0.494013	-0.476161	0.00152947	0.00752923	-0.23954	0.123519	0.517314	0.446539	0.00269221	0.0290268	0.0900627	0.528412	0.795865	-0.566538	0.308963	0.564376
369	Chr1	2990457	2991962	1_2990457_2991962_2990864	353	.	13.6052	39.3065	35.3238	2990864	1505	353	142	206	78	76	FALSE	FALSE	FALSE	FALSE	FALSE	TRUE	FALSE	TRUE	FALSE	FALSE	TRUE	FALSE	0.0393943	0.504848	0.603185	-0.138006	0.0187122	0.0865763	0.324707	2.68243e-08	7.15159e-07	-0.139829	0.0167266	0.191155	-0.194848	0.000776198	0.0116929	-0.218205	0.000200251	0.0050083	-0.192059	0.43935	0.678652
370	Chr1	3008690	3009046	1_3008690_3009046_3008888	48	.	3.87449	6.8069	4.84538	3008888	356	0	0	48	0	0	FALSE	FALSE	FALSE	FALSE	FALSE	FALSE	FALSE	FALSE	TRUE	FALSE	FALSE	TRUE	0.0105971	0.940731	0.956941	-0.232609	0.101698	0.272642	0.121615	0.392432	0.538963	0.107127	0.463817	0.836052	-0.120648	0.390058	0.688092	-0.265793	0.062027	0.266385	-0.0309587	0.961045	0.981036
371	Chr1	3018985	3019185	1_3018985_3019185_3019090	14	.	2.63993	3.03623	1.46912	3019090	200	0	0	14	0	0	FALSE	FALSE	FALSE	FALSE	FALSE	FALSE	FALSE	FALSE	TRUE	FALSE	FALSE	TRUE	0.194249	0.134047	0.205292	-0.122264	0.346515	0.579912	0.454425	0.000392588	0.00248593	-0.0860652	0.500368	0.85035	-0.215884	0.0857181	0.304609	-0.282527	0.0287707	0.170361	-0.202064	0.799017	0.903787
372	Chr1	3019300	3019745	1_3019300_3019745_3019463	76	.	4.84067	9.82824	7.63464	3019463	445	34	39	76	0	55	FALSE	FALSE	FALSE	FALSE	TRUE	FALSE	FALSE	TRUE	FALSE	FALSE	FALSE	TRUE	-0.324415	0.00095684	0.00298728	0.0931963	0.329422	0.562447	0.0248833	0.797586	0.867407	-0.205963	0.0353743	0.28198	0.0575353	0.560577	0.808357	-0.0891204	0.34931	0.663367	1.62736	0.0281016	0.136956
373	Chr1	3030907	3031308	1_3030907_3031308_3031135	82	.	4.43098	10.5157	8.29984	3031135	401	22	51	82	42	49	FALSE	FALSE	FALSE	TRUE	FALSE	FALSE	FALSE	TRUE	FALSE	FALSE	TRUE	FALSE	0.576588	9.23593e-10	1.38167e-08	0.365178	9.83373e-05	0.00156685	0.739436	3.00432e-15	4.9784e-13	0.0282848	0.75909	0.946337	0.0241712	0.788518	0.919351	0.0246798	0.78867	0.930241	-0.541427	0.176233	0.416364
374	Chr1	3031586	3031895	1_3031586_3031895_3031750	66	.	4.3607	8.71601	6.62326	3031750	309	41	18	66	0	37	FALSE	FALSE	FALSE	FALSE	FALSE	TRUE	FALSE	TRUE	FALSE	FALSE	FALSE	TRUE	-0.0691347	0.534326	0.629331	0.0274153	0.802522	0.907027	0.11674	0.29169	0.439104	-0.00900627	0.936039	0.991084	-0.00299688	0.978423	0.992007	-0.138105	0.206334	0.514775	-0.637632	0.166368	0.403029
375	Chr1	3047477	3047713	1_3047477_3047713_3047596	42	.	3.76714	6.10903	4.21381	3047596	236	0	0	42	0	0	FALSE	FALSE	FALSE	FALSE	FALSE	FALSE	FALSE	FALSE	TRUE	FALSE	FALSE	TRUE	0.314601	0.101065	0.161917	0.0315612	0.86931	0.939422	-0.0205106	0.917539	0.948167	0.014859	0.942566	0.992605	0.171854	0.35981	0.662612	0.132298	0.496149	0.774364	-0.820316	0.153143	0.385979
376	Chr1	3057018	3057594	1_3057018_3057594_3057481	83	.	5.05538	10.6357	8.37968	3057481	576	21	37	83	0	76	TRUE	FALSE	FALSE	FALSE	FALSE	FALSE	TRUE	FALSE	FALSE	FALSE	FALSE	TRUE	0.31629	0.0235129	0.0474088	-0.0672121	0.631986	0.805928	-0.127506	0.376441	0.523923	-0.119843	0.419511	0.810198	0.256037	0.0632458	0.252772	-0.0405373	0.773952	0.924092	0.409084	0.367652	0.621423
377	Chr1	3059047	3059386	1_3059047_3059386_3059193	212	.	10.0876	24.4482	21.259	3059193	339	212	113	177	0	72	TRUE	FALSE	FALSE	FALSE	FALSE	FALSE	TRUE	FALSE	FALSE	FALSE	FALSE	TRUE	0.660758	0.000673554	0.00220713	0.112162	0.569048	0.765577	-0.135118	0.510415	0.646677	0.331264	0.13316	0.534903	0.441152	0.0200977	0.121614	0.354016	0.0786422	0.305906	-0.385753	0.367911	0.621423
378	Chr1	3066408	3066799	1_3066408_3066799_3066601	196	.	7.56491	22.5515	19.6282	3066601	391	90	74	196	0	69	TRUE	FALSE	FALSE	FALSE	FALSE	FALSE	TRUE	FALSE	FALSE	FALSE	FALSE	TRUE	0.552379	1.87738e-05	9.51587e-05	0.122768	0.344972	0.578319	0.0532468	0.689936	0.793433	-0.226269	0.0939585	0.456691	0.123945	0.321693	0.627405	-0.0943273	0.464412	0.751806	0.782417	0.20325	0.449806
379	Chr1	3072316	3073181	1_3072316_3073181_3072706	329	.	9.33017	36.7913	32.954	3072706	865	329	98	230	125	76	FALSE	FALSE	FALSE	FALSE	FALSE	FALSE	FALSE	TRUE	FALSE	FALSE	TRUE	FALSE	-0.140808	0.0644102	0.111537	-0.392272	2.44975e-07	1.05969e-05	0.0436222	0.564914	0.691914	-0.0831587	0.278438	0.714389	-0.00978106	0.897603	0.964224	-0.389476	3.18096e-07	2.58436e-05	0.304495	0.375672	0.628505
380	Chr1	3075448	3075715	1_3075448_3075715_3075574	70	.	5.64359	9.6891	7.09644	3075574	267	41	70	42	64	49	FALSE	FALSE	FALSE	FALSE	TRUE	FALSE	FALSE	TRUE	FALSE	FALSE	TRUE	FALSE	-0.860805	5.19813e-17	3.35264e-15	-0.702231	1.182e-12	2.40213e-10	-0.412332	3.34308e-05	0.000318095	-0.0310082	0.76765	0.949024	-0.21023	0.0456955	0.206801	-0.513218	3.02919e-07	2.5098e-05	0.966429	0.197654	0.443881
381	Chr1	3076597	3076844	1_3076597_3076844_3076697	27	.	3.76885	4.7735	2.77388	3076697	247	27	0	0	0	0	FALSE	TRUE	FALSE	FALSE	FALSE	FALSE	TRUE	FALSE	FALSE	FALSE	FALSE	TRUE	-0.702836	0.000816777	0.00261364	-0.532677	0.00824209	0.0481429	-0.699098	0.000961781	0.00512332	-0.332835	0.137288	0.543086	-0.329742	0.12006	0.372887	-0.383293	0.0607506	0.262368	-1.7122	4.76488e-05	0.00162928
382	Chr1	3076951	3077291	1_3076951_3077291_3077132	62	.	5.4908	8.75659	6.25371	3077132	340	34	62	57	0	0	TRUE	FALSE	FALSE	FALSE	FALSE	FALSE	TRUE	FALSE	FALSE	FALSE	FALSE	TRUE	0.576155	0.0668285	0.115151	0.169038	0.59384	0.780411	-0.0346285	0.916998	0.947979	-0.107001	0.755558	NA	0.319105	0.293979	0.603248	0.411851	0.206572	0.514925	-0.500108	0.434601	0.675859
383	Chr1	3084270	3084489	1_3084270_3084489_3084381	39	.	4.21754	6.13203	3.95426	3084381	219	0	39	24	0	0	FALSE	FALSE	FALSE	FALSE	FALSE	FALSE	FALSE	FALSE	TRUE	FALSE	FALSE	TRUE	0.516652	0.00347335	0.00911584	-0.00933294	0.958521	0.980004	-0.151561	0.416731	0.561287	-0.392847	0.0383439	0.293279	0.0909017	0.593677	0.826376	-0.18782	0.291892	0.611238	-2.56672	1.00872e-07	1.78114e-05
384	Chr1	3093522	3093879	1_3093522_3093879_3093707	42	.	3.76714	6.10903	4.21381	3093707	357	41	0	42	0	37	FALSE	FALSE	FALSE	FALSE	FALSE	TRUE	FALSE	TRUE	FALSE	FALSE	FALSE	TRUE	0.126962	0.216594	0.305798	-0.0862892	0.398769	0.627254	0.0570685	0.582328	0.706654	-0.0604852	0.569109	0.871908	-0.0982469	0.328323	0.633387	-0.131534	0.199141	0.506482	0.43373	0.484867	0.71299
385	Chr1	3100143	3101578	1_3100143_3101578_3100876	316	.	6.83363	35.3541	31.6123	3100876	1435	316	145	303	88	168	TRUE	FALSE	FALSE	FALSE	FALSE	FALSE	TRUE	FALSE	FALSE	TRUE	FALSE	FALSE	0.451978	1.87772e-07	1.61154e-06	0.338359	8.63754e-05	0.00140884	0.707402	2.22297e-16	4.88645e-14	0.316999	0.000248139	0.0117002	0.195152	0.0221984	0.130016	0.0647197	0.449093	0.740771	0.677748	0.0114553	0.0763465
386	Chr1	3103087	3103301	1_3103087_3103301_3103186	19	.	2.85463	3.58913	1.95179	3103186	214	0	0	19	0	0	FALSE	FALSE	FALSE	FALSE	FALSE	FALSE	FALSE	FALSE	TRUE	FALSE	FALSE	TRUE	-0.366493	0.0140807	0.030598	-0.175719	0.222373	0.446778	0.062073	0.66914	0.777591	-0.22573	0.124707	0.519793	-0.0443645	0.76804	0.910059	-0.297919	0.0380081	0.202166	-0.344414	0.600564	0.795654
387	Chr1	3107924	3108261	1_3107924_3108261_3108108	64	.	5.10956	8.79855	6.47607	3108108	337	64	32	30	0	0	TRUE	FALSE	FALSE	FALSE	FALSE	FALSE	TRUE	FALSE	FALSE	FALSE	FALSE	TRUE	0.850152	0.00147285	0.00432144	0.487737	0.0693521	0.214099	0.208003	0.46041	0.602268	-0.166823	0.557261	NA	0.403452	0.113023	0.358746	0.544987	0.0449979	0.222531	-2.7898	2.12488e-11	1.76055e-08
388	Chr1	3119580	3119855	1_3119580_3119855_3119723	36	.	3.55243	5.43669	3.60236	3119723	275	0	0	36	0	0	FALSE	FALSE	FALSE	FALSE	FALSE	FALSE	FALSE	FALSE	TRUE	FALSE	FALSE	TRUE	-0.579431	1.25829e-05	6.65995e-05	-0.177678	0.162424	0.368775	-0.467538	0.0004109	0.00257763	-0.0404142	0.771511	0.949082	-0.202292	0.130487	0.390863	-0.156647	0.220146	0.532972	-0.915591	0.110815	0.322331
389	Chr1	3131034	3131234	1_3131034_3131234_3131164	17	.	2.67847	3.5627	1.75507	3131164	200	0	0	0	0	17	FALSE	FALSE	FALSE	FALSE	FALSE	FALSE	FALSE	FALSE	TRUE	FALSE	FALSE	TRUE	-0.27442	0.0161349	0.0342883	-0.00652622	0.952963	0.977595	-0.183764	0.106792	0.21326	-0.0475049	0.686716	0.924668	0.100771	0.381122	0.682017	-0.061103	0.581116	0.825954	-0.820841	0.156378	0.39062
390	Chr1	3131330	3131529	1_3131330_3131529_3131456	31	.	3.32928	5.20598	3.13213	3131456	199	0	0	0	0	31	FALSE	FALSE	FALSE	FALSE	FALSE	FALSE	FALSE	FALSE	TRUE	FALSE	FALSE	TRUE	-0.213909	0.0533238	0.0953596	-0.0412601	0.700185	0.846146	-0.0730413	0.50733	0.643938	0.0198011	0.862892	0.970696	0.101297	0.363792	0.665953	-0.0882037	0.411213	0.716291	0.379985	0.624939	0.812164
391	Chr1	3157349	3157549	1_3157349_3157549_3157476	23	.	2.86851	3.99987	2.35318	3157476	200	0	0	23	0	0	FALSE	FALSE	FALSE	FALSE	FALSE	FALSE	FALSE	FALSE	TRUE	FALSE	FALSE	TRUE	0.247374	0.0806581	0.134609	0.251606	0.0719155	0.219603	0.519971	0.000211425	0.00149439	0.0847908	0.546633	0.864243	-0.0642531	0.643379	0.852065	-0.0190684	0.890553	0.967949	-1.6203	0.00744109	0.0571669
392	Chr1	3167847	3168080	1_3167847_3168080_3167905	48	.	3.82081	6.8069	4.84538	3167905	233	0	25	48	0	0	FALSE	FALSE	FALSE	FALSE	FALSE	FALSE	FALSE	FALSE	TRUE	FALSE	FALSE	TRUE	-0.402082	0.00938327	0.0215495	-0.125745	0.395175	0.623961	-0.177473	0.245479	0.38866	0.124206	0.444098	0.823628	-0.318139	0.0386029	0.18455	0.155935	0.304267	0.622736	0.051217	0.94725	0.972887
393	Chr1	3180361	3180772	1_3180361_3180772_3180627	69	.	4.42466	9.46042	6.94177	3180627	411	27	28	0	49	69	FALSE	FALSE	FALSE	FALSE	FALSE	FALSE	FALSE	TRUE	FALSE	FALSE	TRUE	FALSE	-0.259422	0.000900072	0.00283802	0.0161898	0.83044	0.920584	-0.255209	0.00115436	0.00595212	-0.0741428	0.36357	0.775605	0.109645	0.164351	0.444262	-0.035048	0.643351	0.860171	0.0723506	0.872465	0.938849
394	Chr1	3186884	3187273	1_3186884_3187273_3187039	76	.	4.73332	9.82824	7.63464	3187039	389	27	39	76	0	0	TRUE	FALSE	FALSE	FALSE	FALSE	FALSE	TRUE	FALSE	FALSE	FALSE	FALSE	TRUE	0.32084	0.0208253	0.0427093	0.0955695	0.489805	0.70426	0.111705	0.427522	0.571667	-0.0178365	0.901022	0.982339	0.342713	0.0128432	0.0885056	0.213744	0.126205	0.396728	-2.01111	2.92877e-05	0.00115552
395	Chr1	3189012	3189273	1_3189012_3189273_3189105	27	.	3.76885	4.7735	2.77388	3189105	261	27	0	0	0	0	FALSE	FALSE	TRUE	FALSE	FALSE	FALSE	TRUE	FALSE	FALSE	FALSE	FALSE	TRUE	-0.0612259	0.698306	0.769222	-0.228925	0.143671	0.341155	0.346704	0.0245937	0.0690199	0.153706	0.329086	0.752993	0.00599065	0.969514	0.98961	-0.125794	0.427314	0.726764	-1.46639	0.0139303	0.0867301
396	Chr1	3200992	3201333	1_3200992_3201333_3201200	102	.	5.365	12.6201	10.2485	3201200	341	27	39	102	0	62	FALSE	FALSE	FALSE	FALSE	FALSE	TRUE	FALSE	TRUE	FALSE	FALSE	FALSE	TRUE	0.139091	0.153034	0.22849	0.0742911	0.438965	0.663452	0.0805087	0.412559	0.55734	0.0451703	0.655688	0.911505	0.41477	2.2527e-05	0.00068542	0.0744953	0.439926	0.734528	2.25489	0.0297237	0.141912
397	Chr1	3201664	3201898	1_3201664_3201898_3201786	19	.	2.80096	3.58913	1.95179	3201786	234	0	0	19	0	0	FALSE	FALSE	FALSE	FALSE	FALSE	FALSE	FALSE	FALSE	TRUE	FALSE	FALSE	TRUE	0.413455	0.0232271	0.046894	-0.237996	0.202539	0.42247	-0.0854669	0.652752	0.763892	-0.327542	0.0897647	0.446793	-0.214148	0.218638	0.519055	-0.336648	0.0710038	0.288295	0.239973	0.759604	0.884999
398	Chr1	3239348	3239703	1_3239348_3239703_3239523	66	.	4.26505	8.71601	6.62326	3239523	355	27	0	66	0	20	FALSE	FALSE	FALSE	FALSE	FALSE	FALSE	TRUE	FALSE	FALSE	FALSE	FALSE	TRUE	0.248797	0.068494	0.117551	-0.135073	0.325635	0.559129	-0.117462	0.404665	0.550404	-0.0869276	0.551521	0.866235	0.0465147	0.727647	0.890725	-0.144056	0.296502	0.615697	-0.185426	0.739367	0.874461
399	Chr1	3240362	3240638	1_3240362_3240638_3240481	14	.	2.63993	3.03623	1.46912	3240481	276	0	0	14	0	0	FALSE	FALSE	FALSE	FALSE	FALSE	FALSE	FALSE	FALSE	TRUE	FALSE	FALSE	TRUE	-0.616093	2.02173e-12	5.41692e-11	-0.149678	0.0703527	0.216167	-0.135266	0.110346	0.217782	-0.0892561	0.308343	0.741342	-0.138685	0.11922	0.370918	-0.0912628	0.27367	0.592622	-0.819907	0.150042	0.382303
400	Chr1	3241509	3241792	1_3241509_3241792_3241684	48	.	3.92817	6.8069	4.84538	3241684	283	21	0	48	0	0	FALSE	FALSE	TRUE	FALSE	FALSE	FALSE	TRUE	FALSE	FALSE	FALSE	FALSE	TRUE	0.209441	0.249247	0.342735	-0.435177	0.0193332	0.0885916	0.26292	0.148552	0.269052	0.15365	0.409667	0.804617	-0.179342	0.310149	0.618822	-0.411052	0.0280128	0.16744	-1.59282	0.000205609	0.00462073
401	Chr1	3242005	3242309	1_3242005_3242309_3242152	59	.	5.03251	8.41215	5.97027	3242152	304	56	59	31	0	55	FALSE	FALSE	FALSE	FALSE	FALSE	TRUE	FALSE	TRUE	FALSE	FALSE	FALSE	TRUE	0.042607	0.699474	0.770019	0.0063034	0.953687	0.977595	0.326131	0.00273099	0.0120643	0.0966978	0.382522	0.788755	-0.115963	0.283874	0.590772	-0.167883	0.119577	0.384581	0.58099	0.349558	0.606099
402	Chr1	3242744	3242964	1_3242744_3242964_3242846	20	.	3.02413	3.98259	2.08224	3242846	220	0	0	14	0	20	FALSE	FALSE	FALSE	FALSE	FALSE	FALSE	FALSE	FALSE	TRUE	FALSE	FALSE	TRUE	-0.198974	0.438584	0.540441	-0.00165024	0.994828	0.998389	-0.0181163	0.943638	0.964502	-0.126888	0.622749	0.895917	-0.269718	0.291963	0.601272	-0.0400889	0.874947	0.962522	0.407579	0.594559	0.791398
403	Chr1	3243489	3243791	1_3243489_3243791_3243651	40	.	3.40421	5.94584	4.09236	3243651	302	0	0	40	0	0	FALSE	FALSE	FALSE	FALSE	FALSE	FALSE	FALSE	FALSE	TRUE	FALSE	FALSE	TRUE	1.17382	4.91197e-13	1.45348e-11	0.137032	0.417084	0.64318	0.608799	0.000283689	0.00190026	-0.117859	0.474742	0.842914	0.211118	0.16446	0.444405	0.129743	0.444574	0.738482	-0.829926	0.202868	0.449237
404	Chr1	3243898	3244133	1_3243898_3244133_3243983	24	.	2.96199	4.17492	2.46843	3243983	235	0	0	24	0	0	FALSE	FALSE	FALSE	FALSE	FALSE	FALSE	FALSE	FALSE	TRUE	FALSE	FALSE	TRUE	0.219635	0.0893008	0.146446	-0.0757986	0.55805	0.758295	0.110337	0.40103	0.547859	-0.0765597	0.569546	0.872071	0.0785065	0.533793	0.792704	0.0858576	0.515469	0.787758	-0.163553	0.833459	0.92159
405	Chr1	3247769	3248159	1_3247769_3248159_3247964	110	.	5.5563	13.452	11.0281	3247964	390	81	70	110	56	49	FALSE	FALSE	FALSE	FALSE	FALSE	FALSE	FALSE	TRUE	FALSE	FALSE	TRUE	FALSE	-0.313898	0.000500287	0.00169534	-0.148509	0.0919112	0.255979	-0.360908	7.08229e-05	0.00059877	-0.0515859	0.584927	0.878937	0.00510197	0.955121	0.983707	0.109024	0.222928	0.536093	0.406729	0.450195	0.687941
406	Chr1	3248928	3249444	1_3248928_3249444_3249253	48	.	4.03552	6.8069	4.84538	3249253	516	12	0	48	29	31	FALSE	FALSE	FALSE	FALSE	TRUE	FALSE	FALSE	TRUE	FALSE	FALSE	TRUE	FALSE	-0.517172	4.43167e-08	4.4116e-07	-0.412291	7.9546e-06	0.000196511	-0.407564	1.54012e-05	0.000168071	0.073289	0.460057	0.832885	-0.202193	0.0332686	0.167056	0.0507713	0.592026	0.832008	-0.272725	0.549655	0.762335
407	Chr1	3250006	3250597	1_3250006_3250597_3250262	160	.	6.70408	18.7537	16.0118	3250262	591	34	37	160	0	42	FALSE	FALSE	FALSE	FALSE	FALSE	FALSE	FALSE	TRUE	FALSE	FALSE	FALSE	TRUE	-0.147464	0.0982403	0.158334	-0.443651	6.62206e-07	2.40967e-05	-0.521761	1.52605e-08	4.37156e-07	0.13094	0.187258	0.612062	0.219508	0.0147419	0.0981972	0.198613	0.0331763	0.185152	-0.194209	0.642008	0.823615
408	Chr1	3252118	3252433	1_3252118_3252433_3252242	76	.	4.787	9.82824	7.63464	3252242	315	0	0	76	0	11	FALSE	FALSE	FALSE	FALSE	FALSE	FALSE	FALSE	FALSE	TRUE	FALSE	FALSE	TRUE	-0.478164	2.78965e-05	0.0001342	-0.344752	0.00178665	0.0150579	-0.602232	2.27327e-07	4.62862e-06	0.126997	0.31853	0.747369	-0.092958	0.420518	0.711504	0.0897925	0.43178	0.729064	-1.23933	0.00151513	0.0191185
409	Chr1	3264427	3264754	1_3264427_3264754_3264576	90	.	6.17909	11.6153	9.07243	3264576	327	90	46	57	0	37	TRUE	FALSE	FALSE	FALSE	FALSE	FALSE	TRUE	FALSE	FALSE	FALSE	FALSE	TRUE	0.605755	0.0053111	0.0131841	0.524811	0.0145043	0.0716632	-0.0016211	0.994347	0.99666	0.152723	0.527084	0.857485	0.017494	0.932528	0.976795	0.344155	0.105967	0.360053	0.0517528	0.926156	0.96627
410	Chr1	3269404	3269801	1_3269404_3269801_3269574	107	.	5.6995	13.1688	10.7559	3269574	397	34	28	107	0	0	TRUE	FALSE	FALSE	FALSE	FALSE	FALSE	TRUE	FALSE	FALSE	FALSE	FALSE	TRUE	0.747905	3.08605e-05	0.000146109	0.553131	0.00196649	0.0161564	0.649663	0.00032899	0.00214631	0.456938	0.0132259	0.170708	-0.197352	0.246671	0.551451	0.409357	0.0214116	0.142449	-0.594231	0.308091	0.563852
411	Chr1	3271874	3272161	1_3271874_3272161_3272031	76	.	4.89435	9.82824	7.63464	3272031	287	0	39	76	0	37	FALSE	FALSE	FALSE	FALSE	FALSE	FALSE	FALSE	FALSE	TRUE	FALSE	FALSE	TRUE	0.743241	1.08129e-07	9.8366e-07	0.524322	0.000167774	0.00241167	0.487985	0.000645503	0.00370022	0.198143	0.172879	0.591473	-0.0493799	0.706406	0.880868	0.300589	0.0289451	0.170413	4.23703	0.0036942	0.0363381
412	Chr1	3272458	3272886	1_3272458_3272886_3272664	69	.	4.61093	9.48129	6.94177	3272664	428	41	54	35	0	69	FALSE	FALSE	FALSE	FALSE	FALSE	TRUE	FALSE	TRUE	FALSE	FALSE	FALSE	TRUE	0.0134623	0.885306	0.916359	0.167451	0.0661541	0.207075	0.142553	0.125396	0.238563	0.0402544	0.672033	0.918506	-0.092759	0.313478	0.621475	0.137083	0.13347	0.409282	0.702481	0.188656	0.433043
413	Chr1	3283740	3284185	1_3283740_3284185_3283981	94	.	5.07806	11.8043	9.48356	3283981	445	61	59	94	80	31	FALSE	TRUE	FALSE	FALSE	FALSE	FALSE	TRUE	FALSE	FALSE	TRUE	FALSE	FALSE	-0.486105	9.03146e-05	0.000376754	-0.280596	0.0187764	0.0867613	-0.00697122	0.953744	0.970037	0.112443	0.369471	0.780314	0.10977	0.388504	0.68698	0.0706947	0.565018	0.816668	-0.877611	0.0403576	0.172771
414	Chr1	3287114	3287888	1_3287114_3287888_3287529	254	.	6.82037	28.7091	25.4313	3287529	774	245	91	254	195	246	FALSE	FALSE	FALSE	FALSE	TRUE	FALSE	FALSE	TRUE	FALSE	FALSE	TRUE	FALSE	-0.39421	7.00176e-06	3.94023e-05	-0.173213	0.0432143	0.1563	-0.332409	0.000152177	0.00114064	0.383544	3.83821e-05	0.00287512	0.351555	8.92777e-05	0.00207244	0.366245	3.14959e-05	0.00112332	-0.00962303	0.973156	0.989096
415	Chr1	3296078	3296629	1_3296078_3296629_3296156	42	.	3.69547	6.53759	4.29836	3296156	551	27	30	21	0	42	FALSE	FALSE	FALSE	FALSE	FALSE	FALSE	FALSE	TRUE	FALSE	FALSE	FALSE	TRUE	-0.242416	0.00343068	0.00901045	-0.144633	0.07606	0.227504	0.0624217	0.446573	0.589538	-0.187105	0.023657	0.230291	0.0111082	0.893553	0.962811	-0.211233	0.00958972	0.0849297	-0.411227	0.24671	0.50053
416	Chr1	3306135	3306644	1_3306135_3306644_3306330	76	.	4.787	9.82824	7.63464	3306330	509	0	62	76	0	0	FALSE	FALSE	FALSE	FALSE	FALSE	FALSE	FALSE	FALSE	TRUE	FALSE	FALSE	TRUE	0.609809	7.35758e-06	4.12538e-05	0.582095	1.5003e-05	0.000340204	0.319777	0.0210261	0.0610766	-0.0125296	0.928593	0.989947	0.185165	0.160381	0.438778	0.440588	0.00100348	0.0171291	-1.20455	0.00108125	0.0151249
417	Chr1	3309789	3310092	1_3309789_3310092_3309943	40	.	3.40421	5.94584	4.09236	3309943	303	0	32	40	0	31	FALSE	FALSE	FALSE	FALSE	FALSE	FALSE	FALSE	FALSE	TRUE	FALSE	FALSE	TRUE	0.633881	1.71581e-06	1.1401e-05	0.417496	0.00155665	0.0135762	0.170937	0.212848	0.349373	-0.026777	0.848403	0.967233	0.495797	0.000130766	0.00280574	0.393552	0.00296569	0.0376857	-1.18185	0.007673	0.0582834
418	Chr1	3310372	3310709	1_3310372_3310709_3310547	55	.	4.25023	7.52895	5.51233	3310547	337	27	46	55	0	26	TRUE	FALSE	FALSE	FALSE	FALSE	FALSE	TRUE	FALSE	FALSE	FALSE	FALSE	TRUE	1.25911	2.11197e-19	1.99544e-17	1.09373	3.65642e-15	1.23073e-12	0.574894	7.90495e-05	0.000655965	0.034851	0.809999	0.954929	0.776156	5.50685e-09	6.11487e-07	0.913874	3.31433e-11	8.707e-09	0.755271	0.316048	0.571551
419	Chr1	3324436	3326025	1_3324436_3326025_3324603	59	.	4.12158	7.99138	5.95549	3324603	1589	41	25	59	0	49	FALSE	FALSE	FALSE	FALSE	FALSE	TRUE	FALSE	TRUE	FALSE	FALSE	FALSE	TRUE	-0.0726158	0.327504	0.427686	-0.000742217	0.991932	0.997303	0.198839	0.00698804	0.0255642	0.0763507	0.305198	0.738301	-0.00897301	0.90341	0.966272	-0.0154485	0.833559	0.946526	0.0267854	0.922361	0.964351
420	Chr1	3328317	3328676	1_3328317_3328676_3328487	91	.	5.27009	11.4621	9.15434	3328487	359	41	0	91	0	0	TRUE	FALSE	FALSE	FALSE	FALSE	FALSE	TRUE	FALSE	FALSE	FALSE	FALSE	TRUE	0.72867	8.33306e-05	0.000352145	0.31911	0.0868236	0.247112	0.26852	0.160213	0.284338	0.0087477	0.964075	0.996532	0.294664	0.0985264	0.330807	0.292977	0.117172	0.380025	-1.4048	0.00352898	0.0350404
421	Chr1	3337958	3338231	1_3337958_3338231_3338060	37	.	3.51237	5.85904	3.70984	3338060	273	0	32	35	0	37	FALSE	FALSE	FALSE	FALSE	FALSE	FALSE	FALSE	FALSE	TRUE	FALSE	FALSE	TRUE	-0.43815	0.000757807	0.00244967	-0.0555597	0.65716	0.819909	-0.517409	8.39554e-05	0.000691348	-0.0893041	0.518693	0.854469	-0.0240299	0.854946	0.948761	0.194058	0.127332	0.398458	0.170885	0.786208	0.900303
422	Chr1	3347752	3348086	1_3347752_3348086_3347889	24	.	3.06934	4.17492	2.46843	3347889	334	0	0	24	0	0	FALSE	FALSE	FALSE	FALSE	FALSE	FALSE	FALSE	FALSE	TRUE	FALSE	FALSE	TRUE	0.255897	0.0811088	0.135131	-0.201549	0.175312	0.387659	0.163132	0.272609	0.41815	-0.111973	0.458554	0.832885	-0.14804	0.294497	0.60386	-0.0469982	0.756218	0.915708	-1.4262	0.00175145	0.0216093
423	Chr1	3348370	3349253	1_3348370_3349253_3348799	61	.	4.35758	8.27391	6.19663	3348799	883	0	0	61	0	37	FALSE	FALSE	FALSE	FALSE	FALSE	FALSE	FALSE	FALSE	TRUE	FALSE	FALSE	TRUE	0.288425	0.00038572	0.00135021	-0.102923	0.207517	0.429509	0.448736	2.9098e-08	7.70059e-07	0.0972084	0.232742	0.669269	0.118265	0.138958	0.404082	-0.00996399	0.903731	0.973438	0.0853556	0.815354	0.91132
424	Chr1	3353934	3354365	1_3353934_3354365_3354144	328	.	13.019	36.7181	32.8905	3354144	431	328	97	160	0	0	TRUE	FALSE	FALSE	FALSE	FALSE	FALSE	TRUE	FALSE	FALSE	FALSE	FALSE	TRUE	0.632277	0.0258147	0.0512441	0.339542	0.231238	0.456911	-0.103674	0.726448	0.819069	-0.114058	0.708012	0.93426	0.0177793	0.948229	0.981645	0.214876	0.447431	0.73972	-1.8827	1.31099e-05	0.000662124
425	Chr1	3356436	3356740	1_3356436_3356740_3356574	42	.	3.65978	6.10903	4.21381	3356574	304	0	30	42	0	42	FALSE	FALSE	FALSE	FALSE	FALSE	FALSE	FALSE	FALSE	TRUE	FALSE	FALSE	TRUE	-0.274867	0.00386362	0.0100036	0.0249564	0.785691	0.896517	-0.255589	0.00746814	0.026975	-0.0231165	0.816848	0.957872	0.167866	0.0817535	0.295889	0.0407966	0.658281	0.865838	-0.410755	0.413828	0.657619
426	Chr1	3398306	3399175	1_3398306_3399175_3398888	206	.	8.11495	23.6451	20.6447	3398888	869	128	135	206	56	99	FALSE	FALSE	FALSE	FALSE	FALSE	FALSE	FALSE	TRUE	FALSE	FALSE	TRUE	FALSE	0.170346	0.0313274	0.0604167	0.277369	0.000345547	0.0041772	0.0837258	0.294664	0.441975	-0.128406	0.113598	0.496189	0.19467	0.0130698	0.0894909	0.0669015	0.384493	0.694163	-0.386367	0.179582	0.421595
427	Chr1	3419230	3419723	1_3419230_3419723_3419466	83	.	5.05538	10.6357	8.37968	3419466	493	0	46	83	0	49	FALSE	FALSE	FALSE	FALSE	FALSE	FALSE	FALSE	FALSE	TRUE	FALSE	FALSE	TRUE	0.191135	0.146762	0.220686	-0.154673	0.242275	0.469174	-0.275435	0.0454066	0.110725	-0.250415	0.0792115	0.419575	0.267152	0.0410106	0.192138	-0.0476737	0.721944	0.898239	0.393413	0.466725	0.701717
428	Chr1	3420723	3421110	1_3420723_3421110_3420922	76	.	4.89435	9.82824	7.63464	3420922	387	41	0	76	42	55	FALSE	FALSE	FALSE	FALSE	FALSE	FALSE	FALSE	TRUE	FALSE	FALSE	TRUE	FALSE	0.223558	0.0250019	0.0499527	-0.0848733	0.395536	0.624223	0.0809421	0.424631	0.569081	-0.0488201	0.638771	0.904257	0.111693	0.253703	0.558656	0.104824	0.3034	0.622113	1.38092	0.0634813	0.230221
429	Chr1	3422566	3423025	1_3422566_3423025_3422833	76	.	4.89435	9.82824	7.63464	3422833	459	0	24	76	0	0	FALSE	FALSE	FALSE	FALSE	FALSE	FALSE	FALSE	FALSE	TRUE	FALSE	FALSE	TRUE	0.123024	0.308883	0.407718	0.0155663	0.896423	0.952488	0.096139	0.429591	0.573373	0.44863	0.000524811	0.0197262	0.407511	0.000802917	0.0120114	0.471916	0.000142799	0.00387359	0.814756	0.276774	0.531458
430	Chr1	3423719	3423959	1_3423719_3423959_3423839	32	.	3.86103	5.32185	3.25134	3423839	240	0	32	24	0	0	FALSE	FALSE	FALSE	FALSE	FALSE	FALSE	FALSE	FALSE	TRUE	FALSE	FALSE	TRUE	-0.182464	0.0888175	0.14572	-0.326975	0.00208598	0.0169187	-0.562562	4.0098e-07	7.45934e-06	-0.0414687	0.725623	0.938302	0.400758	0.000255419	0.00480126	0.0626957	0.565644	0.817025	1.2707	0.228392	0.482774
431	Chr1	3430447	3430836	1_3430447_3430836_3430587	99	.	5.59215	12.3067	9.94695	3430587	389	48	70	99	0	0	TRUE	FALSE	FALSE	FALSE	FALSE	FALSE	TRUE	FALSE	FALSE	FALSE	FALSE	TRUE	0.419015	0.00588016	0.0144107	0.0101097	0.947424	0.975341	0.406598	0.00786457	0.0281707	0.0698557	0.651312	0.909358	-0.143003	0.326431	0.631957	0.0413158	0.789108	0.930241	-0.966251	0.061166	0.224393
432	Chr1	3441433	3441846	1_3441433_3441846_3441630	159	.	7.09509	18.6748	15.944	3441630	413	0	49	159	0	0	FALSE	FALSE	FALSE	FALSE	FALSE	FALSE	FALSE	FALSE	TRUE	FALSE	FALSE	TRUE	0.809587	1.12955e-05	6.05596e-05	0.586918	0.00139765	0.0124516	0.943618	2.82215e-07	5.56728e-06	0.366051	0.0446007	0.314468	-0.179277	0.295055	0.604106	0.262318	0.145085	0.428804	0.106239	0.865877	0.937794
433	Chr1	3442354	3442785	1_3442354_3442785_3442569	69	.	4.62597	9.04069	6.90843	3442569	431	15	24	69	0	0	FALSE	FALSE	TRUE	FALSE	FALSE	FALSE	TRUE	FALSE	FALSE	FALSE	FALSE	TRUE	0.202798	0.193733	0.27845	0.323376	0.0340589	0.132369	0.369227	0.0173471	0.0524552	0.086207	0.583297	0.878937	-0.385111	0.0104213	0.0762552	-0.0278971	0.85262	0.954278	-0.507644	0.242537	0.495536
434	Chr1	3443911	3444195	1_3443911_3444195_3444107	36	.	3.44508	5.43669	3.60236	3444107	284	0	0	36	0	20	FALSE	FALSE	FALSE	FALSE	FALSE	FALSE	FALSE	FALSE	TRUE	FALSE	FALSE	TRUE	-0.0494235	0.723509	0.790838	0.155495	0.25152	0.48145	0.453476	0.000861137	0.00467741	-0.0220247	0.871466	0.974116	-0.564901	2.94768e-05	0.000858093	-0.0617936	0.645911	0.860816	1.30103	0.21862	0.470762
435	Chr1	3444645	3444993	1_3444645_3444993_3444832	151	.	6.51278	17.8356	15.147	3444832	348	73	70	151	0	76	FALSE	FALSE	FALSE	FALSE	FALSE	TRUE	FALSE	TRUE	FALSE	FALSE	FALSE	TRUE	0.086228	0.489258	0.588539	0.05529	0.653131	0.818983	0.524915	1.80551e-05	0.000190845	0.113952	0.353746	0.768757	-0.406592	0.000799879	0.0119826	-0.113792	0.352722	0.666163	0.809197	0.19196	0.437039
436	Chr1	3451568	3451807	1_3451568_3451807_3451713	48	.	3.87449	6.8069	4.84538	3451713	239	34	32	48	0	0	FALSE	FALSE	TRUE	FALSE	FALSE	FALSE	TRUE	FALSE	FALSE	FALSE	FALSE	TRUE	0.0450484	0.884245	0.91554	-0.288843	0.352167	0.585443	-0.00350088	0.991054	0.994193	0.074036	0.819616	NA	0.0242306	0.936821	0.97871	-0.356158	0.251492	0.56872	-2.37316	4.97397e-05	0.00167167
437	Chr1	3465746	3466043	1_3465746_3466043_3465880	56	.	4.74597	7.97242	5.67485	3465880	297	56	0	0	0	0	FALSE	FALSE	TRUE	FALSE	FALSE	FALSE	TRUE	FALSE	FALSE	FALSE	FALSE	TRUE	0.165682	0.471363	0.57232	0.113076	0.617523	0.796769	-0.249269	0.298077	0.445543	-0.0879446	0.726409	0.938302	0.253596	0.266996	0.573099	0.058307	0.797073	0.933463	-2.01208	2.08707e-05	0.000902804
438	Chr1	3480957	3481204	1_3480957_3481204_3481035	24	.	3.01566	4.17492	2.46843	3481035	247	0	0	24	0	0	FALSE	FALSE	FALSE	FALSE	FALSE	FALSE	FALSE	FALSE	TRUE	FALSE	FALSE	TRUE	0.114031	0.447747	0.549218	0.28701	0.0503579	0.173292	0.557349	0.000154399	0.00115169	0.555835	0.000252169	0.0117816	-0.0588656	0.690027	0.87381	0.289295	0.0495462	0.23499	-1.02881	0.0414384	0.175949
439	Chr1	3481436	3481889	1_3481436_3481889_3481649	354	.	12.142	39.4676	35.4571	3481649	453	354	105	339	42	168	TRUE	FALSE	FALSE	FALSE	FALSE	FALSE	TRUE	FALSE	FALSE	TRUE	FALSE	FALSE	0.857655	0.000142448	0.000563461	0.387554	0.0867199	0.24704	0.861234	0.000135897	0.00103299	0.770772	0.000752854	0.0263551	0.261981	0.236532	0.540796	0.55645	0.014675	0.113308	2.06055	0.00498025	0.0439331
440	Chr1	3484269	3484664	1_3484269_3484664_3484396	42	.	3.87856	6.53759	4.29836	3484396	395	0	0	42	0	42	FALSE	FALSE	FALSE	FALSE	FALSE	FALSE	FALSE	FALSE	TRUE	FALSE	FALSE	TRUE	-0.350913	8.20102e-05	0.000347358	0.0475334	0.575522	0.769338	-0.21524	0.0152311	0.047442	-0.176159	0.0549347	0.351581	-0.0168496	0.851242	0.946154	-0.0362838	0.668891	0.870847	0.340406	0.53187	0.748026
441	Chr1	3495609	3496271	1_3495609_3496271_3495755	90	.	4.83676	11.3575	9.07952	3495755	662	48	46	90	29	42	FALSE	FALSE	FALSE	TRUE	FALSE	FALSE	FALSE	TRUE	FALSE	FALSE	TRUE	FALSE	0.344283	0.000422668	0.00146352	0.0603396	0.536437	0.743146	-0.315954	0.00190985	0.00905331	0.0193484	0.856054	0.969615	-0.0482429	0.612879	0.835399	0.0362433	0.711074	0.893071	0.484715	0.320069	0.575369
442	Chr1	3500540	3500856	1_3500540_3500856_3500707	55	.	3.55886	7.60524	5.5846	3500707	316	0	27	55	0	0	FALSE	FALSE	FALSE	FALSE	FALSE	FALSE	FALSE	FALSE	TRUE	FALSE	FALSE	TRUE	0.728709	0.000530896	0.00178585	0.482578	0.0214412	0.0959863	-0.606478	0.010811	0.0361632	0.021851	0.933501	0.990613	0.592738	0.00387699	0.0375869	0.276322	0.18324	0.48781	-0.958792	0.143641	0.373544
443	Chr1	3505817	3506021	1_3505817_3506021_3505979	22	.	2.72147	3.9	2.25441	3505979	204	0	0	22	0	0	FALSE	FALSE	FALSE	FALSE	FALSE	FALSE	FALSE	FALSE	TRUE	FALSE	FALSE	TRUE	0.761669	0.00989473	0.0225462	0.533808	0.0696124	0.214657	0.29398	0.338808	0.486833	0.0911417	0.772306	NA	0.40013	0.157141	0.433213	0.460971	0.11721	0.380031	-1.849	0.00310734	0.0322066
444	Chr1	3527621	3527838	1_3527621_3527838_3527752	19	.	2.68685	3.5627	1.95179	3527752	217	0	0	19	0	11	FALSE	FALSE	FALSE	FALSE	FALSE	FALSE	FALSE	FALSE	TRUE	FALSE	FALSE	TRUE	-0.263001	0.0441743	0.0812364	-0.0603574	0.631855	0.805928	-0.0870558	0.501946	0.639714	-0.0216839	0.872227	0.974555	0.0166045	0.899447	0.964934	-0.162452	0.196404	0.503683	-0.968776	0.0613284	0.224759
445	Chr1	3529602	3529804	1_3529602_3529804_3529694	30	.	3.17669	4.79141	3.01951	3529694	202	0	25	30	0	0	FALSE	FALSE	FALSE	FALSE	FALSE	FALSE	FALSE	FALSE	TRUE	FALSE	FALSE	TRUE	-0.355989	0.00339775	0.00893703	-0.230122	0.0513774	0.1754	-0.636337	3.8063e-07	7.15491e-06	-0.264081	0.0455897	0.318254	-0.251752	0.0374797	0.18111	-0.129725	0.276839	0.594821	0.873101	0.409905	0.655374
446	Chr1	3530132	3530637	1_3530132_3530637_3530347	214	.	7.80403	24.5208	21.4839	3530347	505	173	139	214	64	107	FALSE	FALSE	FALSE	FALSE	FALSE	TRUE	FALSE	TRUE	FALSE	FALSE	TRUE	FALSE	0.0678356	0.50158	0.600346	-0.166406	0.0980921	0.266671	-0.126831	0.217424	0.354508	-0.351634	0.000754488	0.0263551	-0.0167895	0.866018	0.95205	-0.20347	0.0435594	0.218224	0.104228	0.799976	0.903861
447	Chr1	3535070	3535697	1_3535070_3535697_3535546	55	.	4.25023	7.52895	5.51233	3535546	627	0	39	55	0	0	FALSE	FALSE	FALSE	FALSE	FALSE	FALSE	FALSE	FALSE	TRUE	FALSE	FALSE	TRUE	0.661602	2.70745e-07	2.23806e-06	-0.0491775	0.709322	0.852501	0.139557	0.296114	0.443595	0.137929	0.319035	0.747409	0.247249	0.046302	0.208534	-0.0417198	0.753166	0.91503	0.210264	0.69806	0.853149
448	Chr1	3547858	3548165	1_3547858_3548165_3547981	35	.	2.94398	5.28566	3.50413	3547981	307	0	0	35	0	0	FALSE	FALSE	FALSE	FALSE	FALSE	FALSE	FALSE	FALSE	TRUE	FALSE	FALSE	TRUE	0.38905	0.00383104	0.00993111	0.247083	0.0636434	0.202512	0.470353	0.000471081	0.00288133	-0.00796355	0.952795	0.993536	0.13802	0.28997	0.599361	0.0301626	0.818931	0.941876	-0.673057	0.233353	0.487386
449	Chr1	3549015	3549278	1_3549015_3549278_3549150	69	.	4.62597	9.04069	6.90843	3549150	263	0	0	69	0	0	FALSE	FALSE	FALSE	FALSE	FALSE	FALSE	FALSE	FALSE	TRUE	FALSE	FALSE	TRUE	-0.254351	0.0885287	0.14541	-0.0126074	0.930405	0.968129	-0.171934	0.249429	0.39216	-0.020913	0.892914	0.980468	-0.00996446	0.946951	0.981581	0.204098	0.164851	0.460959	0.949281	0.370877	0.624264
450	Chr1	3550521	3550891	1_3550521_3550891_3550713	107	.	5.80685	13.1688	10.7559	3550713	370	22	54	107	64	55	FALSE	FALSE	TRUE	FALSE	FALSE	FALSE	TRUE	FALSE	FALSE	TRUE	FALSE	FALSE	-0.147383	0.330707	0.430771	0.0909548	0.535999	0.742848	-0.0635305	0.674832	0.781548	0.112946	0.473931	0.842813	-0.121107	0.420416	0.711504	-0.0515749	0.724685	0.89916	0.699503	0.256456	0.509531
451	Chr1	3553946	3554185	1_3553946_3554185_3554017	19	.	2.74728	3.58913	1.95179	3554017	239	0	0	19	0	0	FALSE	FALSE	FALSE	FALSE	FALSE	FALSE	FALSE	FALSE	TRUE	FALSE	FALSE	TRUE	-0.636892	1.06561e-05	5.75609e-05	-0.0333293	0.80382	0.907774	-0.266991	0.0576521	0.133198	0.223864	0.140839	0.548706	-0.178132	0.225792	0.527924	0.175588	0.199824	0.507173	-1.41966	0.0172346	0.0993755
452	Chr1	3570589	3571128	1_3570589_3571128_3570725	42	.	3.60611	6.10903	4.21381	3570725	539	27	39	42	0	27	FALSE	FALSE	FALSE	FALSE	FALSE	FALSE	FALSE	TRUE	FALSE	FALSE	FALSE	TRUE	-0.229472	0.0219692	0.0447147	0.149321	0.11964	0.30271	0.0936012	0.341517	0.48956	0.131738	0.196013	0.625329	-0.112609	0.258989	0.564892	0.00585498	0.95114	0.98689	-1.02324	0.0064418	0.0520124
453	Chr1	3571462	3572224	1_3571462_3572224_3571879	626	.	13.8762	68.7264	62.6441	3571879	762	357	82	626	80	69	TRUE	FALSE	FALSE	FALSE	FALSE	FALSE	TRUE	FALSE	FALSE	TRUE	FALSE	FALSE	1.44065	3.66935e-22	5.20034e-20	1.26727	1.26064e-17	6.78916e-15	0.953774	3.42029e-10	1.43095e-08	0.549107	0.000323503	0.0141192	0.809126	1.23175e-08	1.20373e-06	0.80678	2.43443e-08	3.12157e-06	-1.02071	0.000171085	0.00407269
454	Chr1	3590597	3591032	1_3590597_3591032_3590663	24	.	3.06934	4.17492	2.46843	3590663	435	0	0	24	0	0	FALSE	FALSE	FALSE	FALSE	FALSE	FALSE	FALSE	FALSE	TRUE	FALSE	FALSE	TRUE	-0.276353	0.000683061	0.00223489	-0.273966	0.000605027	0.00642677	-0.0744753	0.356029	0.504378	-0.0229066	0.782989	0.949864	0.0475919	0.561211	0.808493	-0.100719	0.21341	0.523769	-0.526488	0.296128	0.551145
455	Chr1	3610467	3610706	1_3610467_3610706_3610593	15	.	2.47816	3.15615	1.58312	3610593	239	0	0	15	0	0	FALSE	FALSE	FALSE	FALSE	FALSE	FALSE	FALSE	FALSE	TRUE	FALSE	FALSE	TRUE	-0.254509	0.0129049	0.0283613	-0.0983017	0.32286	0.556047	-0.0889264	0.381958	0.529005	-0.0223684	0.83166	0.962787	-0.0493153	0.630219	0.844923	-0.0686048	0.492802	0.772096	0.148876	0.846039	0.925066
456	Chr1	3638365	3638790	1_3638365_3638790_3638578	190	.	9.37103	22.1469	19.0644	3638578	425	190	111	168	0	76	FALSE	FALSE	TRUE	FALSE	FALSE	FALSE	TRUE	FALSE	FALSE	FALSE	FALSE	TRUE	0.0816471	0.440278	0.542032	0.261277	0.0106848	0.057978	0.101574	0.339459	0.487638	-0.263674	0.0139393	0.17527	0.0211014	0.83923	0.941047	-0.199013	0.0457598	0.224446	-0.0638424	0.886533	0.94543
457	Chr1	3658480	3658772	1_3658480_3658772_3658694	19	.	2.73468	3.5627	1.95179	3658694	292	0	0	19	0	0	FALSE	FALSE	FALSE	FALSE	FALSE	FALSE	FALSE	FALSE	TRUE	FALSE	FALSE	TRUE	-0.000367852	0.997136	0.997692	-0.0710736	0.481743	0.697763	0.118955	0.244358	0.387512	-0.119107	0.251043	0.685858	0.00883854	0.930569	0.975965	-0.0811839	0.423487	0.724249	-0.176849	0.781511	0.899311
458	Chr1	3663977	3664403	1_3663977_3664403_3664200	177	.	7.18232	20.6283	17.7828	3664200	426	118	32	177	70	107	FALSE	FALSE	FALSE	FALSE	FALSE	TRUE	FALSE	TRUE	FALSE	FALSE	TRUE	FALSE	-0.128277	0.126098	0.195032	0.140584	0.0829228	0.240356	-0.0843696	0.315507	0.462672	-0.0724141	0.403525	0.802039	0.134727	0.109564	0.35172	0.0120106	0.881867	0.964542	-0.467133	0.148586	0.38011
459	Chr1	3670862	3671134	1_3670862_3671134_3670900	14	.	2.63993	3.03623	1.46912	3670900	272	0	0	14	0	0	FALSE	FALSE	FALSE	FALSE	FALSE	FALSE	FALSE	FALSE	TRUE	FALSE	FALSE	TRUE	0.545471	0.0198086	0.0409944	-0.37199	0.127347	0.315977	0.0419	0.863126	0.913414	0.148291	0.558966	0.868533	0.220766	0.331149	0.635569	0.0019043	0.993966	0.997411	-0.246702	0.752077	0.881482
460	Chr1	3676068	3676297	1_3676068_3676297_3676164	31	.	3.45134	5.20598	3.13213	3676164	229	0	0	0	0	31	FALSE	FALSE	FALSE	FALSE	FALSE	FALSE	FALSE	FALSE	TRUE	FALSE	FALSE	TRUE	0.0545437	0.720431	0.787954	0.0648147	0.665055	0.823907	0.187784	0.216192	0.353193	-0.242499	0.1113	0.493256	-0.0495536	0.741255	0.897893	-0.04812	0.747335	0.91188	0.40804	0.595486	0.791701
461	Chr1	3681600	3681884	1_3681600_3681884_3681721	31	.	3.45134	5.20598	3.13213	3681721	284	0	0	30	0	31	FALSE	FALSE	FALSE	FALSE	FALSE	FALSE	FALSE	FALSE	TRUE	FALSE	FALSE	TRUE	-0.496922	6.05927e-05	0.00026541	-0.0870493	0.459036	0.678684	-0.313028	0.0107988	0.0361562	0.000408121	0.997491	0.99967	-0.0738898	0.556296	0.80614	0.0843104	0.480312	0.763446	4.15652	0.00446466	0.0410665
462	Chr1	3715721	3716280	1_3715721_3716280_3715913	118	.	5.65195	14.2995	11.8228	3715913	559	41	68	118	0	0	TRUE	FALSE	FALSE	FALSE	FALSE	FALSE	TRUE	FALSE	FALSE	FALSE	FALSE	TRUE	0.335533	0.00199139	0.00560473	0.347452	0.00112905	0.0106261	0.548997	3.39613e-07	6.50728e-06	-0.269488	0.010618	0.147652	0.139516	0.188527	0.480592	-0.166344	0.109495	0.366785	0.212069	0.695293	0.852088
463	Chr1	3755359	3756274	1_3755359_3756274_3755719	159	.	6.98774	18.6748	15.944	3755719	915	50	97	159	35	130	TRUE	FALSE	FALSE	FALSE	FALSE	FALSE	TRUE	FALSE	FALSE	TRUE	FALSE	FALSE	1.02936	9.06474e-21	1.06126e-18	0.122554	0.280496	0.51337	0.291105	0.0113387	0.0376476	8.72176e-05	0.999402	0.999876	0.455507	1.54512e-05	0.00050585	0.490694	2.92706e-05	0.00106153	0.434681	0.158715	0.393355
464	Chr1	3756794	3757455	1_3756794_3757455_3757257	91	.	5.40434	11.9013	9.16482	3757257	661	41	79	61	49	91	FALSE	FALSE	FALSE	FALSE	FALSE	TRUE	FALSE	TRUE	FALSE	FALSE	TRUE	FALSE	0.0271988	0.745317	0.807731	-0.448489	1.02793e-07	5.05564e-06	-0.0914326	0.278079	0.424308	-0.0776785	0.364961	0.776274	0.274728	0.00105567	0.0145777	-0.122427	0.151711	0.439359	0.192824	0.578087	0.781005
465	Chr1	3758705	3759080	1_3758705_3759080_3758926	37	.	3.51237	5.85904	3.70984	3758926	375	0	0	0	0	37	FALSE	FALSE	FALSE	FALSE	FALSE	FALSE	FALSE	FALSE	TRUE	FALSE	FALSE	TRUE	0.7737	9.21642e-07	6.60479e-06	0.224034	0.161894	0.368038	0.488408	0.00245405	0.0110782	0.162599	0.319265	0.747409	0.332886	0.0274411	0.149602	0.0653977	0.681107	0.878319	0.226038	0.678222	0.84511
466	Chr1	3768230	3768614	1_3768230_3768614_3768425	216	.	8.49069	24.6761	21.62	3768425	384	145	149	216	0	22	FALSE	FALSE	TRUE	FALSE	FALSE	FALSE	TRUE	FALSE	FALSE	FALSE	FALSE	TRUE	-0.0905781	0.605224	0.691143	0.236364	0.163093	0.369478	-0.269077	0.131336	0.246605	0.254332	0.182099	0.602925	0.178177	0.311211	0.619832	0.311616	0.0682737	0.282511	-0.125424	0.818705	0.913046
467	Chr1	3770336	3770568	1_3770336_3770568_3770419	30	.	3.23037	4.79141	3.01951	3770419	232	0	0	30	0	0	FALSE	FALSE	FALSE	FALSE	FALSE	FALSE	FALSE	FALSE	TRUE	FALSE	FALSE	TRUE	-0.514125	6.21408e-05	0.000271309	0.0369643	0.758377	0.881909	-0.0451679	0.715797	0.812816	0.049475	0.702184	0.932266	-0.139555	0.282438	0.589561	0.237605	0.0525416	0.243095	-1.44807	0.00662511	0.0530551
468	Chr1	3773472	3774289	1_3773472_3774289_3773725	196	.	7.95392	22.626	19.6844	3773725	817	118	82	196	72	141	TRUE	FALSE	FALSE	FALSE	FALSE	FALSE	TRUE	FALSE	FALSE	TRUE	FALSE	FALSE	0.655756	1.3984e-15	7.13849e-14	0.29869	0.000287341	0.00365401	0.440599	1.23698e-07	2.71355e-06	0.144374	0.086787	0.43983	0.408134	3.56134e-07	2.09613e-05	0.411502	7.98657e-07	5.58593e-05	0.39904	0.299236	0.554459
469	Chr1	3774433	3774733	1_3774433_3774733_3774566	24	.	3.12302	4.17492	2.46843	3774566	300	0	0	24	0	0	FALSE	FALSE	FALSE	FALSE	FALSE	FALSE	FALSE	FALSE	TRUE	FALSE	FALSE	TRUE	1.05468	7.25909e-14	2.589e-12	0.444632	0.00184583	0.015484	0.606736	2.57767e-05	0.000258541	-0.0574533	0.687079	0.925039	0.252736	0.0595398	0.24412	0.375775	0.0085179	0.0784828	-1.25164	0.00558977	0.0475197
470	Chr1	3775097	3776857	1_3775097_3776857_3776299	168	.	7.3098	19.6431	16.8602	3776299	1760	54	88	168	49	107	FALSE	FALSE	FALSE	TRUE	FALSE	FALSE	FALSE	TRUE	FALSE	FALSE	TRUE	FALSE	0.470249	5.95914e-09	7.22815e-08	0.340683	2.36471e-05	0.000494568	0.504282	4.47888e-10	1.8343e-08	0.51952	2.18006e-10	1.91405e-07	0.760274	6.22047e-21	6.70007e-18	0.747321	4.89651e-20	5.86003e-17	0.616441	0.0264847	0.13158
471	Chr1	3777197	3777745	1_3777197_3777745_3777409	62	.	4.48887	8.71318	6.23981	3777409	548	32	30	61	29	62	TRUE	FALSE	FALSE	FALSE	FALSE	FALSE	TRUE	FALSE	FALSE	TRUE	FALSE	FALSE	0.347073	0.00557743	0.0137533	0.489714	6.98019e-05	0.0012068	0.293929	0.0195717	0.0577554	0.439588	0.000746818	0.026293	0.709511	1.92602e-08	1.78838e-06	0.90728	7.57579e-13	3.02218e-10	0.931181	0.0821434	0.268926
472	Chr1	3778876	3779242	1_3778876_3779242_3779153	22	.	2.35315	4.17504	2.26208	3779153	366	16	0	17	0	22	FALSE	FALSE	FALSE	FALSE	FALSE	FALSE	TRUE	FALSE	FALSE	FALSE	FALSE	TRUE	0.254093	0.0955755	0.154548	-0.49645	0.00164086	0.0140826	-0.144067	0.361333	0.509743	-0.305381	0.0581017	0.360481	0.156581	0.296123	0.604625	-0.796606	3.1071e-07	2.5547e-05	-1.05011	0.00406156	0.0386458
473	Chr1	3779622	3780078	1_3779622_3780078_3779768	60	.	3.7573	8.43658	6.03155	3779768	456	0	14	36	37	60	FALSE	FALSE	FALSE	FALSE	FALSE	FALSE	FALSE	FALSE	TRUE	TRUE	FALSE	FALSE	0.840905	0.00035201	0.0012472	0.664587	0.00464508	0.0313495	0.691911	0.00340268	0.0144406	0.625175	0.00897691	0.13257	0.621021	0.00770086	0.061487	0.992983	2.94865e-05	0.00106577	-0.322668	0.360215	0.614454
474	Chr1	3793961	3794245	1_3793961_3794245_3794100	43	.	3.69551	6.24363	4.34724	3794100	284	27	28	43	0	0	FALSE	FALSE	TRUE	FALSE	FALSE	FALSE	TRUE	FALSE	FALSE	FALSE	FALSE	TRUE	0.115543	0.488246	0.587586	0.0920517	0.573079	0.767741	-0.0456806	0.788635	0.861937	0.0871908	0.627539	0.899137	-0.148341	0.358645	0.662373	0.0217543	0.894091	0.970205	-1.28627	0.00721898	0.0561818
475	Chr1	3803465	3803743	1_3803465_3803743_3803555	42	.	3.60611	6.10903	4.21381	3803555	278	0	0	42	0	0	FALSE	FALSE	FALSE	FALSE	FALSE	FALSE	FALSE	FALSE	TRUE	FALSE	FALSE	TRUE	1.41709	1.69466e-06	1.12813e-05	0.749722	0.0129411	0.0663439	0.758535	0.0138966	0.0441275	0.206168	0.500908	NA	0.261201	0.33125	0.635649	0.0558883	0.84541	0.951331	0.556972	0.465619	0.701129
476	Chr1	3803852	3804382	1_3803852_3804382_3804212	48	.	3.82081	6.8069	4.84538	3804212	530	0	30	48	0	42	FALSE	FALSE	FALSE	FALSE	FALSE	FALSE	FALSE	FALSE	TRUE	FALSE	FALSE	TRUE	-0.215313	0.0643206	0.111418	-0.28066	0.0144653	0.0715791	-0.401228	0.000716486	0.00401732	0.0158118	0.899571	0.981636	-0.174904	0.130206	0.390435	-0.0638601	0.583905	0.827128	-0.217745	0.629423	0.814968
477	Chr1	3806177	3806474	1_3806177_3806474_3806304	40	.	3.95659	6.17368	4.06592	3806304	297	40	39	21	0	0	FALSE	FALSE	FALSE	FALSE	FALSE	TRUE	FALSE	TRUE	FALSE	FALSE	FALSE	TRUE	0.159829	0.181531	0.263692	-0.146933	0.220026	0.444187	-0.1753	0.156136	0.278434	-0.0958134	0.456791	0.832543	-0.119006	0.306531	0.616323	0.0803616	0.511627	0.784319	1.4583	0.167808	0.404953
478	Chr1	3809003	3809295	1_3809003_3809295_3809172	27	.	3.07277	4.70046	2.70983	3809172	292	0	24	24	0	27	FALSE	FALSE	FALSE	FALSE	FALSE	FALSE	FALSE	FALSE	TRUE	FALSE	FALSE	TRUE	-0.242902	0.0358215	0.0675597	-0.0398646	0.722103	0.861054	-0.342993	0.00346773	0.0146531	0.504345	0.000102469	0.00611458	-0.135102	0.241003	0.54609	0.479191	3.99496e-05	0.00136357	-0.127394	0.818511	0.913046
479	Chr1	3809673	3810390	1_3809673_3810390_3810157	126	.	5.84324	15.1622	12.6311	3810157	717	68	43	126	56	76	FALSE	FALSE	FALSE	FALSE	FALSE	FALSE	FALSE	TRUE	FALSE	FALSE	TRUE	FALSE	-0.321008	5.23634e-05	0.000233101	-0.189717	0.0139647	0.0697651	-0.292726	0.000238152	0.0016496	0.156171	0.0652174	0.380567	-0.176681	0.0256525	0.143475	0.231667	0.00360209	0.0429182	0.157305	0.681651	0.84703
480	Chr1	3817245	3817556	1_3817245_3817556_3817399	107	.	5.75318	13.1688	10.7559	3817399	311	64	51	107	64	76	TRUE	FALSE	FALSE	FALSE	FALSE	FALSE	TRUE	FALSE	FALSE	TRUE	FALSE	FALSE	0.456686	0.0705975	0.120525	0.279909	0.264361	0.494689	0.0486603	0.852778	0.906084	0.1065	0.697733	0.929755	0.0302039	0.90088	0.965607	0.272518	0.279774	0.597669	1.1453	0.135456	0.361244
481	Chr1	3824640	3824930	1_3824640_3824930_3824802	37	.	3.51237	5.85904	3.70984	3824802	290	0	0	19	0	37	FALSE	FALSE	FALSE	FALSE	FALSE	FALSE	FALSE	FALSE	TRUE	FALSE	FALSE	TRUE	-0.693537	8.75308e-07	6.31899e-06	-0.248867	0.0654553	0.205931	-0.0345604	0.799537	0.868827	0.528581	0.000246799	0.0117002	-0.103525	0.470432	0.751226	0.30108	0.0306989	0.177011	-0.565486	0.27399	0.530114
482	Chr1	3825130	3825444	1_3825130_3825444_3825290	61	.	4.35758	8.27391	6.19663	3825290	314	48	0	61	0	0	FALSE	FALSE	TRUE	FALSE	FALSE	FALSE	TRUE	FALSE	FALSE	FALSE	FALSE	TRUE	-0.149796	0.377919	0.479906	-0.609539	0.000404221	0.00467655	-0.0481704	0.776382	0.852959	0.745323	7.95469e-05	0.00515444	0.140857	0.409858	0.703295	0.514404	0.00673153	0.0673767	-1.83078	0.000349789	0.00672781
483	Chr1	3830966	3831816	1_3830966_3831816_3831165	208	.	7.02145	23.9089	20.8983	3831165	850	32	149	208	0	42	FALSE	FALSE	FALSE	TRUE	FALSE	FALSE	FALSE	TRUE	FALSE	FALSE	FALSE	TRUE	0.439131	8.60448e-07	6.22842e-06	0.0863697	0.334143	0.566959	0.110546	0.223418	0.361925	0.28293	0.00259951	0.0578022	0.353283	6.22936e-05	0.00154957	0.249047	0.00589052	0.0619598	-0.459165	0.170872	0.40881
484	Chr1	3832431	3832751	1_3832431_3832751_3832503	24	.	3.06934	4.17492	2.46843	3832503	320	0	0	24	0	0	FALSE	FALSE	FALSE	FALSE	FALSE	FALSE	FALSE	FALSE	TRUE	FALSE	FALSE	TRUE	0.183917	0.153277	0.228821	0.148885	0.239905	0.466345	0.208229	0.107241	0.213934	0.266204	0.0482241	0.327973	-0.0267439	0.831536	0.938042	0.096912	0.445	0.738482	-0.730798	0.198884	0.445022
485	Chr1	3837421	3838022	1_3837421_3838022_3837663	69	.	4.33093	9.07662	6.94353	3837663	601	64	62	69	0	69	FALSE	FALSE	FALSE	FALSE	TRUE	FALSE	FALSE	TRUE	FALSE	FALSE	FALSE	TRUE	-0.365473	5.70245e-05	0.000251005	-0.109078	0.214248	0.437123	-0.167953	0.062166	0.14067	0.037037	0.692686	0.92762	-0.0234513	0.79767	0.923343	-0.148788	0.0908054	0.329777	2.00289	0.00710222	0.0555769
486	Chr1	3841001	3841209	1_3841001_3841209_3841064	19	.	2.85463	3.58913	1.95179	3841064	208	0	0	19	0	0	FALSE	FALSE	FALSE	FALSE	FALSE	FALSE	FALSE	FALSE	TRUE	FALSE	FALSE	TRUE	-0.213267	0.242209	0.335153	-0.0758744	0.6675	0.825921	-0.0457868	0.800359	0.869298	-0.0685471	0.714038	0.93615	-0.0122016	0.946686	0.981401	-0.135705	0.442732	0.737386	3.35741	0.023022	0.120608
487	Chr1	3849116	3849371	1_3849116_3849371_3849282	36	.	3.3914	5.43669	3.60236	3849282	255	21	0	36	0	31	FALSE	FALSE	FALSE	FALSE	TRUE	FALSE	FALSE	TRUE	FALSE	FALSE	FALSE	TRUE	-0.459725	7.66664e-05	0.00032691	0.0230434	0.836386	0.923866	-0.224655	0.0509191	0.120644	-0.00478426	0.968004	0.996867	-0.196624	0.0917329	0.316279	0.0243688	0.827694	0.945497	-0.702693	0.216213	0.4682
488	Chr1	3881310	3881656	1_3881310_3881656_3881457	142	.	5.40351	16.8787	14.249	3881457	346	120	42	142	0	132	FALSE	FALSE	FALSE	FALSE	FALSE	TRUE	FALSE	TRUE	FALSE	FALSE	FALSE	TRUE	-0.0526155	0.58539	0.674285	-0.0839916	0.375246	0.607694	0.0589705	0.539921	0.671147	0.17995	0.0735498	0.4066	0.029146	0.760986	0.906511	0.0180292	0.850815	0.953702	0.844846	0.114851	0.328046
489	Chr1	3943283	3943553	1_3943283_3943553_3943403	56	.	4.74597	7.97242	5.67485	3943403	270	56	32	42	0	31	FALSE	FALSE	FALSE	FALSE	FALSE	TRUE	FALSE	TRUE	FALSE	FALSE	FALSE	TRUE	0.0453143	0.639587	0.720908	0.0514101	0.589589	0.777314	0.039395	0.68525	0.789816	-0.26348	0.00722153	0.114114	0.257549	0.00784381	0.0622592	-0.213672	0.02368	0.151894	0.0840517	0.898506	0.953833
490	Chr1	3944239	3944518	1_3944239_3944518_3944334	30	.	3.33772	4.79141	3.01951	3944334	279	0	0	30	0	0	FALSE	FALSE	FALSE	FALSE	FALSE	FALSE	FALSE	FALSE	TRUE	FALSE	FALSE	TRUE	0.381141	0.000870991	0.00275844	-0.0826656	0.475581	0.69176	0.0171134	0.884934	0.927021	-0.0605222	0.619411	0.894724	0.1251	0.261023	0.56683	-0.197836	0.0868635	0.321736	1.05126	0.320048	0.575369
491	Chr1	3944888	3945324	1_3944888_3945324_3945059	201	.	9.56645	23.2905	20.1558	3945059	436	201	89	150	29	26	FALSE	FALSE	FALSE	TRUE	FALSE	FALSE	FALSE	TRUE	FALSE	FALSE	TRUE	FALSE	0.34835	0.000294813	0.00107097	-0.026734	0.782306	0.894978	0.188479	0.0537547	0.125977	0.0232261	0.8161	0.957872	0.196531	0.0371372	0.179989	0.106535	0.277682	0.595206	-0.356365	0.468208	0.702908
492	Chr1	3947079	3948549	1_3947079_3948549_3947896	191	.	6.74248	22.068	19.157	3947896	1470	85	63	191	49	99	FALSE	FALSE	FALSE	TRUE	FALSE	FALSE	FALSE	TRUE	FALSE	FALSE	TRUE	FALSE	0.730223	4.88841e-37	4.05023e-34	0.123614	0.0333261	0.13069	0.430118	1.49697e-13	1.52111e-11	-0.135932	0.0191109	0.204989	0.25508	5.20829e-06	0.000205489	-0.152989	0.00788761	0.0744902	0.26119	0.372212	0.625626
493	Chr1	3948563	3948829	1_3948563_3948829_3948688	26	.	3.14619	4.57993	2.60235	3948688	266	0	0	0	0	26	FALSE	FALSE	FALSE	FALSE	FALSE	FALSE	FALSE	FALSE	TRUE	FALSE	FALSE	TRUE	0.208925	0.110068	0.174292	0.200567	0.118851	0.301069	0.0973588	0.462166	0.603613	-0.00507203	0.970214	0.997635	0.177529	0.16896	0.451244	0.0900966	0.482547	0.764357	-0.647796	0.258828	0.511717
494	Chr1	3950930	3951180	1_3950930_3951180_3951012	31	.	3.32928	5.20598	3.13213	3951012	250	0	0	0	0	31	FALSE	FALSE	FALSE	FALSE	FALSE	FALSE	FALSE	FALSE	TRUE	FALSE	FALSE	TRUE	-0.0903973	0.294479	0.392602	0.181062	0.029622	0.120445	-0.123647	0.155051	0.277418	0.00308813	0.972818	0.997635	0.229125	0.0083726	0.0654911	0.135678	0.103751	0.355439	-0.306252	0.593969	0.791263
495	Chr1	3994678	3995508	1_3994678_3995508_3994863	168	.	7.25612	19.6431	16.8602	3994863	830	34	21	168	35	62	FALSE	FALSE	FALSE	FALSE	FALSE	TRUE	FALSE	TRUE	FALSE	FALSE	TRUE	FALSE	0.0469178	0.473694	0.574593	0.13686	0.0332666	0.13069	0.109168	0.0956493	0.195887	-0.0263774	0.692487	0.92762	0.0857051	0.1876	0.478824	-0.0446477	0.485172	0.765945	-0.324049	0.280247	0.533772
496	Chr1	3997781	3998093	1_3997781_3998093_3997904	76	.	4.73332	9.82824	7.63464	3997904	312	27	18	76	0	0	TRUE	FALSE	FALSE	FALSE	FALSE	FALSE	TRUE	FALSE	FALSE	FALSE	FALSE	TRUE	0.57139	0.00108628	0.00333152	-0.0253415	0.886937	0.947738	0.275521	0.123759	0.236247	-0.114618	0.524552	0.856925	0.111797	0.506486	0.776122	-0.363624	0.0380333	0.202188	-0.592294	0.291945	0.548008
497	Chr1	3998389	3998809	1_3998389_3998809_3998625	212	.	9.89216	24.4482	21.259	3998625	420	212	78	127	29	76	TRUE	FALSE	FALSE	FALSE	FALSE	FALSE	TRUE	FALSE	FALSE	TRUE	FALSE	FALSE	0.407734	0.00728574	0.0172946	-0.0379997	0.804513	0.907911	0.568707	0.000168095	0.00123848	0.298729	0.0517153	0.340973	0.254066	0.0873657	0.307909	0.0262873	0.86538	0.958994	0.532606	0.318782	0.574281
498	Chr1	3999865	4000116	1_3999865_4000116_3999976	42	.	3.65978	6.10903	4.21381	3999976	251	0	0	42	0	0	FALSE	FALSE	FALSE	FALSE	FALSE	FALSE	FALSE	FALSE	TRUE	FALSE	FALSE	TRUE	1.44128	1.08234e-08	1.24417e-07	0.933057	0.000249257	0.0032936	0.236991	0.387773	0.534927	-0.265979	0.331382	0.753498	0.731515	0.00178068	0.0213108	0.576413	0.0201543	0.137795	-2.17316	0.00015067	0.00372442
499	Chr1	4001116	4001364	1_4001116_4001364_4001190	19	.	2.80096	3.58913	1.95179	4001190	248	0	0	19	0	0	FALSE	FALSE	FALSE	FALSE	FALSE	FALSE	FALSE	FALSE	TRUE	FALSE	FALSE	TRUE	0.133122	0.274402	0.371034	0.0656158	0.584624	0.774728	-0.135053	0.280408	0.426893	-0.231001	0.0721764	0.403775	-0.222373	0.0597425	0.244537	0.118272	0.328755	0.644902	-0.168287	0.831014	0.9209
500	Chr1	4020932	4021144	1_4020932_4021144_4021119	19	.	2.63903	3.5627	1.95179	4021119	212	0	0	19	0	0	FALSE	FALSE	FALSE	FALSE	FALSE	FALSE	FALSE	FALSE	TRUE	FALSE	FALSE	TRUE	-0.258106	0.00451443	0.0114466	0.0104242	0.905017	0.957088	-0.124435	0.169114	0.29551	-0.0661941	0.480919	0.844327	0.124919	0.174404	0.459856	-0.0890749	0.307131	0.625942	-0.433731	0.510879	0.733397
501	Chr1	4043848	4044261	1_4043848_4044261_4044000	42	.	3.76714	6.10903	4.21381	4044000	413	15	25	42	0	37	FALSE	FALSE	FALSE	FALSE	FALSE	FALSE	FALSE	TRUE	FALSE	FALSE	FALSE	TRUE	0.210681	0.0378029	0.0707393	-0.0188196	0.852253	0.932036	0.133206	0.193908	0.325933	-0.176697	0.0884424	0.444412	0.149579	0.134264	0.397025	-0.160724	0.110145	0.367832	0.712141	0.249011	0.503019
502	Chr1	4062417	4062637	1_4062417_4062637_4062499	25	.	3.60637	4.54832	2.58319	4062499	220	0	25	14	0	0	FALSE	FALSE	FALSE	FALSE	FALSE	FALSE	FALSE	FALSE	TRUE	FALSE	FALSE	TRUE	-0.161115	0.308614	0.407512	-0.388354	0.0136907	0.0688433	-0.404404	0.0130469	0.0421246	-0.164649	0.337176	0.757551	0.101401	0.523538	0.787029	-0.360901	0.022846	0.148438	-1.05174	0.0704304	0.244262
503	Chr1	4066805	4067199	1_4066805_4067199_4067082	19	.	2.80096	3.58913	1.95179	4067082	394	0	0	19	0	0	FALSE	FALSE	FALSE	FALSE	FALSE	FALSE	FALSE	FALSE	TRUE	FALSE	FALSE	TRUE	-0.357415	0.00119492	0.00361006	-0.118556	0.266055	0.496743	-0.0647302	0.551294	0.681256	-0.0206862	0.853582	0.968371	-0.154025	0.162888	0.442086	-0.178925	0.0934871	0.335325	0.889319	0.252274	0.506854
504	Chr1	4081781	4082198	1_4081781_4082198_4081954	160	.	6.60843	18.7537	16.0118	4081954	417	34	15	160	0	0	FALSE	FALSE	FALSE	TRUE	FALSE	FALSE	FALSE	TRUE	FALSE	FALSE	FALSE	TRUE	0.689536	3.887e-11	7.62602e-10	0.215088	0.0412444	0.151309	0.237171	0.027625	0.0755968	0.201333	0.0703849	0.398609	0.354763	0.000449222	0.0075721	0.468297	1.44825e-05	0.000606967	4.19413	0.00406999	0.0386496
505	Chr1	4082364	4082817	1_4082364_4082817_4082600	293	.	7.99967	32.862	29.3237	4082600	453	230	119	293	78	256	TRUE	FALSE	FALSE	FALSE	FALSE	FALSE	TRUE	FALSE	FALSE	TRUE	FALSE	FALSE	0.403437	0.000743901	0.00240979	-0.0300132	0.803616	0.907774	0.0370002	0.76404	0.844395	0.096864	0.449987	0.827834	0.255826	0.0290137	0.153879	0.264588	0.032832	0.184088	2.39992	0.00104351	0.0147502
506	Chr1	4086373	4086679	1_4086373_4086679_4086562	61	.	4.46493	8.27391	6.19663	4086562	306	41	0	61	0	0	FALSE	FALSE	FALSE	FALSE	TRUE	FALSE	FALSE	TRUE	FALSE	FALSE	FALSE	TRUE	-0.3338	0.00293755	0.00787523	0.00429115	0.968169	0.985554	0.245524	0.0234124	0.0664143	-0.0894825	0.412895	0.805844	-0.38369	0.000538769	0.00877925	-0.0705747	0.511618	0.784319	-0.516603	0.358049	0.612928
507	Chr1	4087469	4088083	1_4087469_4088083_4087900	266	.	9.45687	29.9979	26.6322	4087900	614	164	52	266	0	99	FALSE	FALSE	FALSE	FALSE	FALSE	FALSE	TRUE	FALSE	FALSE	FALSE	FALSE	TRUE	0.173164	0.0569446	0.100599	0.0996466	0.266245	0.496834	0.602939	1.14945e-11	7.0747e-10	0.10344	0.243638	0.679054	-0.100272	0.25661	0.561352	-0.0265168	0.766513	0.919901	-0.107446	0.781829	0.899311
508	Chr1	4088680	4089057	1_4088680_4089057_4088822	62	.	4.5499	8.71318	6.23981	4088822	377	0	0	24	0	62	FALSE	FALSE	FALSE	FALSE	FALSE	FALSE	FALSE	FALSE	TRUE	FALSE	FALSE	TRUE	0.108557	0.345062	0.446186	-0.075951	0.506146	0.717887	0.175235	0.127656	0.241618	-0.0521076	0.655583	0.911505	-0.107193	0.34119	0.646109	-0.0129412	0.910545	0.976063	0.098419	0.840714	0.924686
509	Chr1	4096516	4096816	1_4096516_4096816_4096684	48	.	3.87449	6.8069	4.84538	4096684	300	21	0	48	0	0	FALSE	FALSE	FALSE	FALSE	FALSE	FALSE	FALSE	TRUE	FALSE	FALSE	FALSE	TRUE	-0.274086	0.0211335	0.0432262	-0.170035	0.142255	0.33949	0.177279	0.126394	0.240062	0.0386487	0.744001	0.942289	-0.281549	0.0168013	0.107735	-0.0152678	0.896529	0.971285	-1.60262	0.00124295	0.0166945
510	Chr1	4101276	4101577	1_4101276_4101577_4101380	48	.	3.92817	6.8069	4.84538	4101380	301	34	46	48	0	0	FALSE	FALSE	FALSE	FALSE	TRUE	FALSE	FALSE	TRUE	FALSE	FALSE	FALSE	TRUE	-0.464816	0.000904625	0.00284904	-0.427396	0.00177562	0.0149766	-0.685846	1.84767e-06	2.75641e-05	0.433396	0.00758343	0.117788	0.154636	0.281149	0.58771	-0.0555327	0.692489	0.885107	-0.100238	0.875554	0.939602
511	Chr1	4102320	4102607	1_4102320_4102607_4102486	35	.	3.92852	6.204	3.57268	4102486	287	0	0	0	35	0	FALSE	FALSE	FALSE	FALSE	FALSE	FALSE	FALSE	FALSE	TRUE	TRUE	FALSE	FALSE	-0.833414	7.31583e-05	0.000314065	-0.865538	2.68827e-05	0.000549212	-1.05547	9.99277e-07	1.63824e-05	0.244728	0.311291	0.743033	-0.163512	0.446285	0.733212	0.0661721	0.761258	0.917992	-0.95901	0.149262	0.381242
512	Chr1	4103229	4103812	1_4103229_4103812_4103591	179	.	9.04532	21.0181	17.9895	4103591	583	179	59	103	64	91	FALSE	FALSE	FALSE	FALSE	TRUE	FALSE	FALSE	TRUE	FALSE	FALSE	TRUE	FALSE	-0.376915	0.000272581	0.0010017	-0.189723	0.0613792	0.19825	-0.0472803	0.643994	0.756925	-0.0265842	0.798851	0.952741	-0.295665	0.00416899	0.039668	-0.162491	0.110348	0.368204	-0.109194	0.775456	0.89628
513	Chr1	4104871	4105394	1_4104871_4105394_4104977	32	.	4.01382	5.32185	3.25134	4104977	523	27	32	19	0	0	FALSE	TRUE	FALSE	FALSE	FALSE	FALSE	TRUE	FALSE	FALSE	FALSE	FALSE	TRUE	-0.60144	2.12931e-06	1.37582e-05	-0.187789	0.120655	0.304265	-0.373648	0.00288447	0.0126546	-0.175107	0.179152	0.599455	-0.389129	0.00218228	0.0247164	-0.0964247	0.429513	0.72809	-1.31576	0.00081524	0.0123155
514	Chr1	4106495	4107309	1_4106495_4107309_4106819	99	.	5.48479	12.3067	9.94695	4106819	814	48	32	99	64	99	FALSE	FALSE	TRUE	FALSE	FALSE	FALSE	TRUE	FALSE	FALSE	TRUE	FALSE	FALSE	0.221375	0.14865	0.223152	0.159646	0.295576	0.529637	0.276911	0.0708286	0.156011	0.0565701	0.713513	0.935831	-0.177571	0.242465	0.547617	0.0894278	0.55796	0.812353	0.77892	0.056006	0.212783
515	Chr1	4107545	4108286	1_4107545_4108286_4108052	83	.	5.10906	10.6357	8.37968	4108052	741	34	17	83	0	42	FALSE	FALSE	FALSE	FALSE	FALSE	TRUE	FALSE	TRUE	FALSE	FALSE	FALSE	TRUE	0.124307	0.192712	0.277203	-0.248682	0.00945074	0.0529459	0.129262	0.177013	0.305105	0.0421308	0.666361	0.915228	-0.0898067	0.338661	0.643563	-0.199762	0.0382097	0.202189	-0.584136	0.0767173	0.257341
516	Chr1	4125524	4126082	1_4125524_4126082_4125715	110	.	5.5563	13.452	11.0281	4125715	558	34	33	110	0	37	TRUE	FALSE	FALSE	FALSE	FALSE	FALSE	TRUE	FALSE	FALSE	FALSE	FALSE	TRUE	0.749846	1.3103e-07	1.16735e-06	0.35779	0.0122476	0.0637597	0.115757	0.435815	0.579127	0.336517	0.0321867	0.268953	0.590768	2.09737e-05	0.000649161	0.324459	0.0235214	0.151163	0.97068	0.112196	0.324106
517	Chr1	4130232	4130540	1_4130232_4130540_4130372	36	.	3.44508	5.43669	3.60236	4130372	308	0	0	36	0	0	FALSE	FALSE	FALSE	FALSE	FALSE	FALSE	FALSE	FALSE	TRUE	FALSE	FALSE	TRUE	0.203745	0.241149	0.333987	0.234909	0.16842	0.377612	-0.221963	0.218733	0.356153	0.0377144	0.842952	0.965335	0.255623	0.138066	0.403057	0.143411	0.399913	0.706829	-0.0531244	0.93392	0.970783
518	Chr1	4131083	4131481	1_4131083_4131481_4131311	107	.	5.64582	13.1688	10.7559	4131311	398	56	18	107	0	0	TRUE	FALSE	FALSE	FALSE	FALSE	FALSE	TRUE	FALSE	FALSE	FALSE	FALSE	TRUE	1.77509	1.71006e-08	1.8754e-07	1.39419	1.01933e-05	0.000242904	0.225803	0.519518	0.654318	0.0348863	0.922956	NA	0.666954	0.0180405	0.113237	0.880627	0.0035415	0.0424782	-1.82545	0.000114151	0.00302837
519	Chr1	4135399	4135707	1_4135399_4135707_4135512	46	.	4.52312	6.97609	4.68621	4135512	308	27	46	0	0	0	TRUE	FALSE	FALSE	FALSE	FALSE	FALSE	TRUE	FALSE	FALSE	FALSE	FALSE	TRUE	1.24852	2.46605e-10	4.19617e-09	0.352729	0.0838011	0.24196	0.190037	0.370869	0.518918	-0.0697358	0.747175	0.942447	0.2792	0.125331	0.381661	0.0419039	0.834146	0.946526	-0.850771	0.133558	0.358293
520	Chr1	4135944	4136239	1_4135944_4136239_4136095	115	.	5.96788	14.0478	11.5839	4136095	295	56	62	115	0	0	FALSE	FALSE	FALSE	FALSE	FALSE	TRUE	FALSE	TRUE	FALSE	FALSE	FALSE	TRUE	0.01849	0.897715	0.925291	-0.193829	0.175781	0.388455	-0.765808	6.42424e-07	1.1233e-05	0.148291	0.381632	0.788421	0.267095	0.0641354	0.255097	0.373942	0.0121725	0.0998907	-0.285755	0.66139	0.834223
521	Chr1	4136866	4137082	1_4136866_4137082_4136985	39	.	4.16661	6.13203	3.95426	4136985	216	0	39	36	0	0	FALSE	FALSE	FALSE	FALSE	FALSE	FALSE	FALSE	FALSE	TRUE	FALSE	FALSE	TRUE	0.907909	4.53107e-07	3.51615e-06	0.151447	0.410962	0.638069	0.0667052	0.72511	0.817817	0.55185	0.00714924	0.113721	0.638114	0.000265812	0.00496198	0.687789	0.000370487	0.00791768	2.76913	0.0626161	0.228159
522	Chr1	4140006	4140302	1_4140006_4140302_4140161	66	.	4.47997	8.74268	6.64766	4140161	296	0	39	66	0	0	FALSE	FALSE	FALSE	FALSE	FALSE	FALSE	FALSE	FALSE	TRUE	FALSE	FALSE	TRUE	-0.0874465	0.403535	0.505305	-0.0934319	0.3631	0.595727	-0.110115	0.296466	0.44406	0.105105	0.342267	0.759619	0.123726	0.237794	0.543105	0.0605744	0.561171	0.814521	-0.646559	0.253644	0.507723
523	Chr1	4154795	4154999	1_4154795_4154999_4154907	25	.	3.60637	4.54832	2.58319	4154907	204	0	25	24	0	0	FALSE	FALSE	FALSE	FALSE	FALSE	FALSE	FALSE	FALSE	TRUE	FALSE	FALSE	TRUE	-0.217507	0.100022	0.160582	-0.470596	0.00036064	0.00431835	-0.187754	0.157348	0.280179	0.0531557	0.703611	0.932266	-0.00795668	0.952074	0.982668	0.00374868	0.978163	0.99363	-1.19615	0.103011	0.307264
524	Chr1	4182701	4182976	1_4182701_4182976_4182838	36	.	3.3914	5.43669	3.60236	4182838	275	0	0	36	0	0	FALSE	FALSE	FALSE	FALSE	FALSE	FALSE	FALSE	FALSE	TRUE	FALSE	FALSE	TRUE	-0.310784	0.0103656	0.0234358	0.134026	0.249333	0.478882	-0.238308	0.0493935	0.117807	-0.140205	0.262899	0.696353	0.00172398	0.988721	0.99611	0.0917361	0.431167	0.728766	-1.93614	5.33368e-05	0.0017515
525	Chr1	4188294	4188773	1_4188294_4188773_4188507	150	.	6.88039	17.7202	15.0416	4188507	479	73	88	150	42	92	FALSE	FALSE	FALSE	FALSE	FALSE	TRUE	FALSE	TRUE	FALSE	FALSE	TRUE	FALSE	0.150322	0.125949	0.194885	-0.0644944	0.509726	0.721074	0.0643016	0.516499	0.651507	-0.179402	0.0739003	0.407377	0.0197132	0.838605	0.941047	0.0908923	0.358877	0.671059	-0.165269	0.672494	0.841449
526	Chr1	4192274	4192583	1_4192274_4192583_4192452	55	.	4.14287	7.52895	5.51233	4192452	309	34	39	55	0	20	FALSE	FALSE	TRUE	FALSE	FALSE	FALSE	TRUE	FALSE	FALSE	FALSE	FALSE	TRUE	0.214442	0.168647	0.24785	-0.185035	0.238209	0.464642	0.272037	0.0810779	0.173341	0.00323392	0.983677	0.998227	-0.00980497	0.948683	0.98177	-0.281724	0.0721478	0.290916	1.71371	0.10067	0.30354
527	Chr1	4217531	4218014	1_4217531_4218014_4217821	397	.	8.25645	44.1163	39.7859	4217821	483	397	113	315	271	0	TRUE	FALSE	FALSE	FALSE	FALSE	FALSE	TRUE	FALSE	FALSE	TRUE	FALSE	FALSE	0.355323	0.000787474	0.00253266	-0.130228	0.225348	0.450123	0.535693	3.45762e-07	6.59151e-06	-0.105415	0.310203	0.742239	-0.221178	0.0285103	0.152172	-0.213377	0.0468341	0.227743	-1.49974	1.76395e-05	0.000794958
528	Chr1	4229468	4230396	1_4229468_4230396_4229639	113	.	4.78863	13.7817	11.346	4229639	928	94	83	113	64	69	FALSE	FALSE	FALSE	FALSE	FALSE	TRUE	FALSE	TRUE	FALSE	FALSE	TRUE	FALSE	0.059997	0.3713	0.473286	-0.00517372	0.938056	0.971613	0.215012	0.00130753	0.00663685	-0.092679	0.168427	0.589446	0.0297411	0.655513	0.85905	-0.13729	0.0388234	0.203642	-0.550594	0.0656114	0.235175
529	Chr1	4231048	4231680	1_4231048_4231680_4231469	92	.	4.31039	11.5922	9.28115	4231469	632	41	32	92	0	32	TRUE	FALSE	FALSE	FALSE	FALSE	FALSE	TRUE	FALSE	FALSE	FALSE	FALSE	TRUE	0.513485	2.60694e-06	1.64688e-05	0.210734	0.0538694	0.181151	0.373014	0.000732323	0.00409546	-0.0891628	0.420015	0.810264	0.0652341	0.538056	0.79487	0.00818137	0.939909	0.984185	-0.730142	0.0161022	0.0954523
530	Chr1	4238756	4239127	1_4238756_4239127_4238939	70	.	5.64359	9.6891	7.09644	4238939	371	0	70	39	0	62	FALSE	FALSE	FALSE	FALSE	FALSE	FALSE	FALSE	FALSE	TRUE	FALSE	FALSE	TRUE	-0.155104	0.17186	0.251954	0.0994039	0.366998	0.59962	-0.088432	0.436221	0.579423	-0.0960976	0.409862	0.804617	-0.016382	0.884979	0.959822	0.0359048	0.744678	0.910021	0.728352	0.237522	0.491372
531	Chr1	4242791	4243577	1_4242791_4243577_4243245	99	.	5.48479	12.3067	9.94695	4243245	786	22	28	99	0	23	FALSE	FALSE	FALSE	FALSE	FALSE	TRUE	FALSE	TRUE	FALSE	FALSE	FALSE	TRUE	0.0863594	0.233564	0.325448	0.119675	0.0942135	0.260132	0.274629	0.000139844	0.00105851	0.0763428	0.29592	0.730777	-0.113261	0.113039	0.358746	0.0712667	0.319476	0.636631	-0.0266362	0.9359	0.971073
532	Chr1	4244105	4244482	1_4244105_4244482_4244335	48	.	3.98184	6.8069	4.84538	4244335	377	21	25	48	0	0	FALSE	FALSE	FALSE	FALSE	FALSE	TRUE	FALSE	TRUE	FALSE	FALSE	FALSE	TRUE	0.175081	0.113191	0.178346	0.297354	0.00575907	0.0369962	0.129604	0.245259	0.388482	-0.00161995	0.988705	0.99832	-0.0932999	0.385605	0.685938	0.0642326	0.546526	0.807814	-0.809799	0.0830716	0.270648
533	Chr1	4246596	4246950	1_4246596_4246950_4246772	35	.	3.26074	5.31046	3.52119	4246772	354	27	25	35	0	14	TRUE	FALSE	FALSE	FALSE	FALSE	FALSE	TRUE	FALSE	FALSE	FALSE	FALSE	TRUE	0.919621	1.22757e-10	2.2222e-09	0.0241645	0.869909	0.939422	0.480219	0.0010633	0.00554882	0.0151333	0.917927	0.98777	0.229413	0.0918234	0.316341	0.112192	0.452119	0.742779	-1.37425	0.000711208	0.0111506
534	Chr1	4263000	4263340	1_4263000_4263340_4263163	79	.	6.05104	10.6476	7.95141	4263163	340	48	79	69	0	0	FALSE	FALSE	FALSE	FALSE	FALSE	TRUE	FALSE	TRUE	FALSE	FALSE	FALSE	TRUE	-0.103765	0.459853	0.560493	-0.151092	0.275657	0.508012	-0.192203	0.175057	0.302704	0.513954	0.000756068	0.0263551	0.267757	0.0586026	0.242028	0.534478	0.000221886	0.00543168	-0.98216	0.098037	0.299037
535	Chr1	4265104	4265773	1_4265104_4265773_4265517	36	.	3.49875	5.43669	3.60236	4265517	669	15	19	36	0	0	FALSE	FALSE	FALSE	FALSE	FALSE	FALSE	FALSE	TRUE	FALSE	FALSE	FALSE	TRUE	-0.142488	0.063603	0.11037	-0.187881	0.0130186	0.0666145	-0.0589833	0.442315	0.585136	-0.0983476	0.211796	0.642589	0.00655369	0.931865	0.976606	-0.101472	0.183728	0.488219	0.0446397	0.927282	0.966368
536	Chr1	4266033	4266468	1_4266033_4266468_4266286	83	.	4.94803	10.6357	8.37968	4266286	435	0	0	83	0	0	FALSE	FALSE	FALSE	FALSE	FALSE	FALSE	FALSE	FALSE	TRUE	FALSE	FALSE	TRUE	0.49951	2.20902e-06	1.42305e-05	0.257141	0.0145424	0.0718187	0.78483	5.06239e-14	5.99198e-12	0.0162083	0.87387	0.975043	-0.234152	0.0191636	0.118125	-0.0936704	0.364109	0.676616	-0.0888286	0.870908	0.938849
537	Chr1	4266718	4267026	1_4266718_4267026_4266892	45	.	3.39479	6.46191	4.55767	4266892	308	0	0	45	0	37	FALSE	FALSE	FALSE	FALSE	FALSE	FALSE	FALSE	FALSE	TRUE	FALSE	FALSE	TRUE	-0.0947915	0.282402	0.379602	0.0208832	0.808038	0.909444	0.226125	0.00915601	0.0318025	0.00806063	0.927181	0.98928	-0.136462	0.117238	0.367083	-0.177547	0.037501	0.20026	0.30625	0.624701	0.812052
538	Chr1	4282238	4282608	1_4282238_4282608_4282411	141	.	5.74614	16.81	14.1836	4282411	370	138	82	141	125	99	FALSE	FALSE	FALSE	FALSE	FALSE	FALSE	FALSE	TRUE	FALSE	FALSE	TRUE	FALSE	0.174536	0.0388748	0.0725183	0.144911	0.0811638	0.2371	0.348769	3.25521e-05	0.000312216	0.146963	0.0862415	0.438101	0.0229469	0.781572	0.916728	-0.0446451	0.588197	0.829516	1.12847	0.0635594	0.230355
539	Chr1	4290416	4291176	1_4290416_4291176_4291012	53	.	4.09716	7.6627	5.34386	4291012	760	0	0	0	0	53	FALSE	FALSE	FALSE	FALSE	FALSE	FALSE	FALSE	FALSE	TRUE	FALSE	FALSE	TRUE	0.464428	0.000263122	0.000972575	0.0565737	0.658576	0.820384	0.213834	0.0988147	0.200998	-0.395829	0.00209249	0.0509563	0.503516	6.61145e-05	0.0016333	-0.273948	0.0300662	0.174391	-0.734356	0.019014	0.105894
540	Chr1	4292019	4292278	1_4292019_4292278_4292148	24	.	3.01566	4.17492	2.46843	4292148	259	0	0	24	0	0	FALSE	FALSE	FALSE	FALSE	FALSE	FALSE	FALSE	FALSE	TRUE	FALSE	FALSE	TRUE	-0.21473	0.309303	0.408203	-0.237109	0.257847	0.488299	-0.0648612	0.758155	0.840565	-0.313655	0.138719	0.545875	-0.164812	0.433829	0.721441	-0.260827	0.213774	0.524502	-0.602808	0.355313	0.610964
541	Chr1	4300074	4300622	1_4300074_4300622_4300341	375	.	7.56056	41.6804	37.5721	4300341	548	159	173	375	0	0	TRUE	FALSE	FALSE	FALSE	FALSE	FALSE	TRUE	FALSE	FALSE	FALSE	FALSE	TRUE	1.96135	6.34862e-14	2.28699e-12	1.29881	8.71473e-07	3.02795e-05	0.540505	0.0513008	0.121354	-0.0946299	0.73028	0.938946	0.9955	4.71822e-05	0.00124806	0.954615	0.000228273	0.00550052	-0.20461	0.743451	0.876981
542	Chr1	4319607	4319821	1_4319607_4319821_4319703	24	.	3.01566	4.17492	2.46843	4319703	214	0	0	24	0	0	FALSE	FALSE	FALSE	FALSE	FALSE	FALSE	FALSE	FALSE	TRUE	FALSE	FALSE	TRUE	0.153715	0.443086	0.544592	0.120714	0.541128	0.746949	-0.231303	0.263513	0.408372	-0.103248	0.631097	0.900033	0.110572	0.576426	0.815216	0.151855	0.444926	0.738482	-1.78793	0.00400558	0.0384186
543	Chr1	4328346	4328618	1_4328346_4328618_4328485	37	.	3.51237	5.85904	3.70984	4328485	272	0	0	19	0	37	FALSE	FALSE	FALSE	FALSE	FALSE	FALSE	FALSE	FALSE	TRUE	FALSE	FALSE	TRUE	0.662648	3.26607e-05	0.000153687	0.209117	0.195156	0.41403	0.473768	0.00357993	0.0150095	0.160644	0.330486	0.753329	-0.0678591	0.649774	0.855793	0.264141	0.105826	0.359971	4.18183	0.00440269	0.0406772
544	Chr1	4334353	4334566	1_4334353_4334566_4334466	26	.	3.08516	4.57993	2.60235	4334466	213	0	0	0	0	26	FALSE	FALSE	FALSE	FALSE	FALSE	FALSE	FALSE	FALSE	TRUE	FALSE	FALSE	TRUE	-0.26314	0.102447	0.163718	-0.0437997	0.777094	0.892055	-0.343908	0.0356601	0.0921977	-0.0934875	0.589395	0.881737	0.181556	0.268292	0.573953	0.17209	0.276651	0.594681	-0.56821	0.322356	0.578068
545	Chr1	4358193	4358589	1_4358193_4358589_4358344	106	.	5.49491	13.452	10.6484	4358344	396	17	33	91	0	106	FALSE	FALSE	TRUE	FALSE	FALSE	FALSE	TRUE	FALSE	FALSE	FALSE	FALSE	TRUE	0.214892	0.117936	0.184661	0.338565	0.011843	0.0624076	0.168437	0.223723	0.362127	0.0737143	0.603244	0.884817	0.299626	0.0283195	0.151605	0.238502	0.0757901	0.299682	-0.365599	0.308569	0.564086
546	Chr1	4371324	4371586	1_4371324_4371586_4371469	30	.	3.23037	4.79141	3.01951	4371469	262	0	0	30	0	26	FALSE	FALSE	FALSE	FALSE	FALSE	FALSE	FALSE	FALSE	TRUE	FALSE	FALSE	TRUE	-0.356842	2.29156e-05	0.000113118	0.1012	0.210776	0.433423	-0.0138644	0.867117	0.915616	0.0408571	0.63198	0.900321	-0.0333226	0.694332	0.875125	-0.0434543	0.589776	0.830497	0.554872	0.466704	0.701717
547	Chr1	4373102	4373632	1_4373102_4373632_4373434	86	.	4.27623	10.8899	8.62924	4373434	530	64	62	86	0	83	FALSE	FALSE	FALSE	TRUE	FALSE	FALSE	FALSE	TRUE	FALSE	FALSE	FALSE	TRUE	0.273412	0.000719396	0.00233814	0.412078	1.82905e-07	8.2776e-06	0.229604	0.00481318	0.0190248	-0.152095	0.0634427	0.374976	0.0959398	0.22578	0.527924	0.0624473	0.421657	0.72262	-0.143414	0.69675	0.85254
548	Chr1	4379401	4379599	1_4379401_4379599_4379509	21	.	3.18257	4.05852	2.15024	4379509	198	21	0	0	0	20	FALSE	FALSE	FALSE	FALSE	FALSE	TRUE	FALSE	TRUE	FALSE	FALSE	FALSE	TRUE	-0.00633836	0.961812	0.973106	0.0451395	0.726215	0.863076	0.281539	0.0305365	0.0815419	-0.183551	0.15893	0.57764	-0.149204	0.249073	0.553397	-0.211266	0.0967131	0.342776	-1.0912	0.0644753	0.232542
549	Chr1	4433336	4433771	1_4433336_4433771_4433598	37	.	3.57341	5.85904	3.70984	4433598	435	0	0	35	0	37	FALSE	FALSE	FALSE	FALSE	FALSE	FALSE	FALSE	FALSE	TRUE	FALSE	FALSE	TRUE	-0.215468	0.00607867	0.0148096	0.172923	0.0218156	0.0971776	0.000380108	0.996101	0.997861	-0.119795	0.131715	0.53261	-0.0666932	0.394734	0.691924	-0.0339415	0.650194	0.862043	0.407201	0.450959	0.688275
550	Chr1	4435769	4436023	1_4435769_4436023_4435890	32	.	3.20645	5.31046	3.29121	4435890	254	32	0	0	0	0	TRUE	FALSE	FALSE	FALSE	FALSE	FALSE	TRUE	FALSE	FALSE	FALSE	FALSE	TRUE	0.962485	0.000402638	0.00140214	1.10613	3.33652e-05	0.000655796	1.07735	7.21015e-05	0.000607673	0.33061	0.213295	0.644448	-0.162447	0.517429	0.782971	0.282636	0.26247	0.580049	-1.78774	0.00324834	0.0331595
551	Chr1	4457199	4457631	1_4457199_4457631_4457432	244	.	7.77867	27.7107	24.4923	4457432	432	77	28	244	64	107	TRUE	FALSE	FALSE	FALSE	FALSE	FALSE	TRUE	FALSE	FALSE	TRUE	FALSE	FALSE	0.877806	1.1952e-05	6.36239e-05	0.495007	0.0140091	0.0699223	0.365451	0.0787388	0.169456	0.302941	0.159259	0.578093	1.06195	1.15705e-07	8.04037e-06	-0.0953844	0.623646	0.847239	0.442472	0.366542	0.620271
552	Chr1	4457956	4458593	1_4457956_4458593_4458181	272	.	8.1772	30.6604	27.2685	4458181	637	116	182	272	80	206	FALSE	FALSE	FALSE	FALSE	FALSE	TRUE	FALSE	TRUE	FALSE	FALSE	TRUE	FALSE	0.101716	0.232262	0.324053	0.0528628	0.528886	0.735571	0.271687	0.0013297	0.00672087	-0.0768445	0.367799	0.778809	0.080927	0.336405	0.641807	-0.180313	0.0302206	0.17494	1.23467	0.00882165	0.0643753
553	Chr1	4458851	4459195	1_4458851_4459195_4459002	46	.	3.73898	6.60524	4.69199	4459002	344	34	0	46	0	31	FALSE	FALSE	FALSE	FALSE	TRUE	FALSE	FALSE	TRUE	FALSE	FALSE	FALSE	TRUE	-0.618817	3.38402e-10	5.55629e-09	-0.240877	0.0107087	0.0580781	-0.333283	0.000594245	0.00346541	-0.306687	0.00207679	0.0508533	-0.0541245	0.589498	0.824286	-0.235211	0.0130433	0.103683	0.92895	0.216345	0.4683
554	Chr1	4461598	4461928	1_4461598_4461928_4461805	61	.	4.46493	8.27391	6.19663	4461805	330	0	30	61	0	20	FALSE	FALSE	FALSE	FALSE	FALSE	FALSE	FALSE	FALSE	TRUE	FALSE	FALSE	TRUE	-0.266694	0.0072458	0.0172208	0.0312378	0.743159	0.873004	-0.183837	0.0641042	0.144087	-0.00722252	0.944598	0.992654	-0.0273029	0.783977	0.917601	-0.0974522	0.305048	0.623823	0.947703	0.206053	0.453587
555	Chr1	4465986	4467296	1_4465986_4467296_4466712	263	.	8.05764	29.6682	26.3296	4466712	1310	132	184	263	144	236	FALSE	FALSE	FALSE	FALSE	TRUE	FALSE	FALSE	TRUE	FALSE	FALSE	TRUE	FALSE	-0.580701	6.32701e-12	1.49448e-10	-0.689615	1.71221e-16	8.01838e-14	-0.0969257	0.241731	0.384421	0.0737796	0.38536	0.790633	-0.511337	1.25281e-09	1.7081e-07	-0.374661	1.01211e-05	0.000459057	0.249705	0.356154	0.611727
556	Chr1	4468974	4469232	1_4468974_4469232_4469088	48	.	4.68083	7.1266	4.8965	4469088	258	48	46	24	0	37	FALSE	TRUE	FALSE	FALSE	FALSE	FALSE	TRUE	FALSE	FALSE	FALSE	FALSE	TRUE	-0.389307	0.0911589	0.148823	-0.534758	0.0190213	0.0875924	-0.0553211	0.806774	0.874046	0.248282	0.297263	0.731667	-0.491362	0.0306668	0.158119	-0.169186	0.469692	0.756097	0.506768	0.50651	0.729841
557	Chr1	4503727	4503980	1_4503727_4503980_4503861	61	.	4.30391	8.27391	6.19663	4503861	253	34	44	61	0	0	TRUE	FALSE	FALSE	FALSE	FALSE	FALSE	TRUE	FALSE	FALSE	FALSE	FALSE	TRUE	0.389934	0.00990516	0.0225652	0.317119	0.033324	0.13069	0.279432	0.0685165	0.151975	0.296562	0.0643052	0.377119	-0.0766999	0.595909	0.827061	-0.0352688	0.808945	0.937871	1.53291	0.143724	0.373563
558	Chr1	4514311	4514830	1_4514311_4514830_4514673	24	.	2.83032	4.11731	2.46245	4514673	519	0	0	24	0	0	FALSE	FALSE	FALSE	FALSE	FALSE	FALSE	FALSE	FALSE	TRUE	FALSE	FALSE	TRUE	-0.13532	0.13757	0.209669	-0.553747	1.68558e-09	1.52566e-07	-0.0708111	0.437414	0.580578	0.0770181	0.415485	0.807568	-0.248828	0.00565001	0.0496381	-0.00123456	0.989661	0.99553	-0.532912	0.243476	0.496527
559	Chr1	4515134	4515356	1_4515134_4515356_4515234	30	.	3.17669	4.79141	3.01951	4515234	222	0	0	30	0	0	FALSE	FALSE	FALSE	FALSE	FALSE	FALSE	FALSE	FALSE	TRUE	FALSE	FALSE	TRUE	-0.65271	4.71659e-09	5.90726e-08	-0.505275	2.98128e-06	8.66036e-05	-0.400348	0.000273421	0.00184525	0.238504	0.0427275	0.309313	-0.0460202	0.68557	0.872399	-0.113091	0.307231	0.626028	1.35423	0.200188	0.445775
560	Chr1	4523014	4523303	1_4523014_4523303_4523127	24	.	3.12302	4.17492	2.46843	4523127	289	0	0	24	0	0	FALSE	FALSE	FALSE	FALSE	FALSE	FALSE	FALSE	FALSE	TRUE	FALSE	FALSE	TRUE	-0.436051	0.00111075	0.00339497	-0.35994	0.00573482	0.0369301	-0.00608978	0.962745	0.976342	0.216551	0.112302	0.495252	-0.174031	0.194711	0.488637	0.120742	0.370435	0.681247	-1.53916	0.00112295	0.0155132
561	Chr1	4523782	4524318	1_4523782_4524318_4524092	183	.	6.58307	21.1635	18.3003	4524092	536	138	97	183	72	159	FALSE	FALSE	FALSE	FALSE	TRUE	FALSE	FALSE	TRUE	FALSE	FALSE	TRUE	FALSE	-0.357163	0.000151629	0.000595188	-0.438876	2.42129e-06	7.32578e-05	0.0754405	0.413831	0.558498	-0.0699486	0.456113	0.832312	-0.236948	0.011713	0.0830008	-0.3898	3.12586e-05	0.00112229	1.22534	0.0211593	0.11414
562	Chr1	4524911	4525139	1_4524911_4525139_4524986	14	.	2.53257	3.03623	1.46912	4524986	228	0	0	14	0	0	FALSE	FALSE	FALSE	FALSE	FALSE	FALSE	FALSE	FALSE	TRUE	FALSE	FALSE	TRUE	0.00454566	0.976953	0.983567	-0.389497	0.0140361	0.0699919	0.16502	0.291526	0.438919	-0.00514146	0.97431	0.997635	-0.0809109	0.601631	0.829744	-0.265617	0.0979818	0.344262	-0.787389	0.180898	0.423386
563	Chr1	4525982	4527628	1_4525982_4527628_4526218	187	.	7.27797	21.584	18.709	4526218	1646	84	97	187	57	106	FALSE	FALSE	FALSE	FALSE	TRUE	FALSE	FALSE	TRUE	FALSE	FALSE	TRUE	FALSE	-0.343574	1.53247e-08	1.69992e-07	-0.194264	0.00112703	0.0106206	-0.0387657	0.519009	0.653906	0.0722418	0.239835	0.675413	-0.104271	0.0864349	0.305644	0.0125986	0.834307	0.946526	0.276238	0.297756	0.553048
564	Chr1	4527722	4527923	1_4527722_4527923_4527838	19	.	2.85463	3.58913	1.95179	4527838	201	0	0	19	0	0	FALSE	FALSE	FALSE	FALSE	FALSE	FALSE	FALSE	FALSE	TRUE	FALSE	FALSE	TRUE	-0.0113331	0.939903	0.956706	-0.306805	0.0413229	0.151546	0.107611	0.472851	0.613772	0.182714	0.238787	0.674351	0.231102	0.125223	0.381632	0.321258	0.0410631	0.2107	-0.16479	0.833893	0.92159
565	Chr1	4531225	4531498	1_4531225_4531498_4531365	36	.	3.55243	5.43669	3.60236	4531365	273	0	0	36	0	0	FALSE	FALSE	FALSE	FALSE	FALSE	FALSE	FALSE	FALSE	TRUE	FALSE	FALSE	TRUE	-0.243094	0.0693115	0.118606	-0.578145	1.70047e-05	0.000379208	0.0731223	0.577851	0.702486	0.121099	0.37479	0.785351	-0.409232	0.00182733	0.021605	-0.0845984	0.545147	0.807127	-0.881076	0.129433	0.352076
566	Chr1	4532175	4532398	1_4532175_4532398_4532295	36	.	3.55243	5.43669	3.60236	4532295	223	0	0	36	0	0	FALSE	FALSE	FALSE	FALSE	FALSE	FALSE	FALSE	FALSE	TRUE	FALSE	FALSE	TRUE	0.0660583	0.599698	0.686507	-0.262046	0.0380344	0.143238	0.245421	0.0494315	0.117872	0.484891	0.000264106	0.0121282	-0.468823	0.000102892	0.00231852	0.270993	0.0412846	0.210947	-0.499183	0.44125	0.680221
567	Chr1	4532707	4533263	1_4532707_4533263_4532966	91	.	5.37744	11.4621	9.15434	4532966	556	64	32	91	23	91	FALSE	FALSE	FALSE	FALSE	TRUE	FALSE	FALSE	TRUE	FALSE	FALSE	TRUE	FALSE	-0.801466	1.8094e-14	7.46705e-13	-0.519318	2.97003e-07	1.24962e-05	-0.106509	0.292093	0.439517	0.65744	9.92149e-10	7.48506e-07	-0.536432	3.10475e-07	1.85785e-05	0.200965	0.0552821	0.249557	2.84416	0.00585729	0.0491205
568	Chr1	4533616	4534421	1_4533616_4534421_4534180	339	.	11.0135	37.8706	33.9999	4534180	805	116	216	339	195	277	FALSE	FALSE	FALSE	FALSE	FALSE	FALSE	FALSE	TRUE	FALSE	FALSE	TRUE	FALSE	-0.320792	0.00162849	0.00471646	-0.496064	9.76978e-07	3.34064e-05	-0.0427843	0.671778	0.779208	0.214182	0.0389017	0.294616	-0.317988	0.00169707	0.0205846	-0.0997756	0.332202	0.648685	1.9431	0.000188628	0.00433202
569	Chr1	4535001	4536509	1_4535001_4536509_4536278	141	.	6.55833	16.7797	14.158	4536278	1508	75	75	141	49	114	FALSE	FALSE	FALSE	FALSE	FALSE	TRUE	FALSE	TRUE	FALSE	FALSE	TRUE	FALSE	0.0868585	0.224187	0.314745	-0.284409	7.24309e-05	0.00124031	0.305028	1.7617e-05	0.000187133	0.0940281	0.190354	0.61748	-0.00673332	0.924241	0.97427	-0.196486	0.00642823	0.0656693	0.217436	0.456137	0.692167
570	Chr1	4536650	4536899	1_4536650_4536899_4536776	27	.	3.70371	4.7735	2.77388	4536776	249	27	0	24	0	0	FALSE	FALSE	FALSE	FALSE	FALSE	TRUE	FALSE	TRUE	FALSE	FALSE	FALSE	TRUE	-0.141152	0.279194	0.376181	-0.412305	0.00155386	0.0135739	0.323743	0.0109276	0.0364737	0.0399611	0.756271	0.946261	-0.322845	0.0117006	0.0829672	-0.214609	0.105104	0.358592	0.0530023	0.945643	0.972887
571	Chr1	4537308	4537542	1_4537308_4537542_4537431	31	.	3.45134	5.20598	3.13213	4537431	234	0	0	0	0	31	FALSE	FALSE	FALSE	FALSE	FALSE	FALSE	FALSE	FALSE	TRUE	FALSE	FALSE	TRUE	-0.31564	0.00233412	0.00644635	-0.394296	0.000113682	0.00176181	-0.143464	0.163551	0.287874	0.0288235	0.788197	0.950119	-0.125793	0.225042	0.527266	-0.278566	0.00697935	0.0687153	-0.490992	0.38075	0.632814
572	Chr1	4538112	4538456	1_4538112_4538456_4538278	69	.	4.51861	9.04069	6.90843	4538278	344	48	38	69	0	42	FALSE	FALSE	FALSE	FALSE	FALSE	FALSE	FALSE	TRUE	FALSE	FALSE	FALSE	TRUE	-0.252035	0.0584256	0.102729	-0.355606	0.00683115	0.0420929	-0.134838	0.309898	0.457624	0.136217	0.328987	0.752993	-0.0390612	0.76955	0.910059	-0.04198	0.755116	0.915505	-0.032357	0.953405	0.97467
573	Chr1	4538666	4538875	1_4538666_4538875_4538798	24	.	3.06934	4.17492	2.46843	4538798	209	15	0	24	0	0	FALSE	FALSE	FALSE	FALSE	FALSE	TRUE	FALSE	TRUE	FALSE	FALSE	FALSE	TRUE	-0.110273	0.482409	0.582383	-0.130889	0.396416	0.625063	0.23555	0.126915	0.240838	0.435432	0.0070312	0.113553	-0.180808	0.243311	0.548565	0.0837326	0.59392	0.832848	-1.20394	0.0733423	0.251082
574	Chr1	4539431	4539859	1_4539431_4539859_4539660	214	.	7.99533	24.5208	21.4839	4539660	428	109	82	214	80	76	FALSE	FALSE	FALSE	FALSE	FALSE	FALSE	FALSE	TRUE	FALSE	FALSE	TRUE	FALSE	-0.315393	0.000908603	0.00285823	-0.26699	0.00425073	0.0294287	-0.0551673	0.557678	0.686385	-0.0411663	0.669002	0.91604	-0.136991	0.149417	0.421742	-0.146283	0.12035	0.386225	0.821286	0.181107	0.423698
575	Chr1	4540123	4540387	1_4540123_4540387_4540263	30	.	3.23037	4.79141	3.01951	4540263	264	0	0	30	0	0	FALSE	FALSE	FALSE	FALSE	FALSE	FALSE	FALSE	FALSE	TRUE	FALSE	FALSE	TRUE	0.616039	6.79592e-09	8.15132e-08	-0.179402	0.104283	0.277109	0.607586	1.318e-08	3.82645e-07	0.122421	0.251893	0.686269	-0.0675506	0.500403	0.770878	-0.114946	0.303403	0.622113	-0.914589	0.113288	0.325654
576	Chr1	4540498	4541289	1_4540498_4541289_4540924	189	.	5.77422	21.8364	18.9385	4540924	791	154	98	189	80	150	FALSE	FALSE	FALSE	FALSE	FALSE	FALSE	FALSE	TRUE	FALSE	FALSE	TRUE	FALSE	-0.177518	0.0599723	0.104932	-0.260673	0.00549666	0.0356225	0.0761538	0.417581	0.562221	-0.01315	0.889607	0.979931	0.0130117	0.890342	0.961776	-0.135559	0.150412	0.437305	0.987693	0.00901588	0.06535
577	Chr1	4541632	4542517	1_4541632_4542517_4542000	352	.	8.60129	39.2417	35.2894	4542000	885	190	130	352	216	205	FALSE	FALSE	FALSE	FALSE	TRUE	FALSE	FALSE	TRUE	FALSE	FALSE	TRUE	FALSE	-0.448403	0.00332696	0.00877011	-0.257721	0.0904286	0.253318	-0.0206902	0.89196	0.931752	-0.0858778	0.573843	0.874454	0.0321854	0.833364	0.939027	-0.240615	0.114102	0.375378	0.182492	0.485123	0.71299
578	Chr1	4548513	4549151	1_4548513_4549151_4548800	572	.	16.0292	63.3029	57.2292	4548800	638	572	109	396	101	220	TRUE	FALSE	FALSE	FALSE	FALSE	FALSE	TRUE	FALSE	FALSE	TRUE	FALSE	FALSE	0.35386	0.000570897	0.00190435	0.133615	0.191367	0.409326	0.129556	0.21721	0.35432	0.216915	0.0483755	0.328369	0.187115	0.0622156	0.25042	0.0146152	0.885997	0.96554	0.103688	0.755058	0.882554
579	Chr1	4577228	4577496	1_4577228_4577496_4577411	37	.	3.46707	5.94584	3.78549	4577411	268	0	0	0	0	37	FALSE	FALSE	FALSE	FALSE	FALSE	FALSE	FALSE	FALSE	TRUE	FALSE	FALSE	TRUE	1.63423	3.89063e-07	3.08132e-06	-0.0194886	0.955631	0.978698	0.847999	0.0118472	0.0389398	0.148213	0.653597	NA	-0.0765732	0.787435	0.918629	-0.260055	0.451467	0.742405	-0.809304	0.0918544	0.287737
580	Chr1	4577818	4578294	1_4577818_4578294_4578073	177	.	7.63186	20.6246	17.7828	4578073	476	17	106	177	0	106	FALSE	FALSE	FALSE	FALSE	FALSE	TRUE	FALSE	TRUE	FALSE	FALSE	FALSE	TRUE	0.221016	0.17294	0.25333	0.197306	0.221565	0.445699	0.363875	0.0246328	0.0690757	-0.13064	0.419713	0.810198	-0.118244	0.462367	0.74533	0.0154821	0.923443	0.978773	0.124894	0.747571	0.880009
581	Chr1	4578465	4579609	1_4578465_4579609_4578648	87	.	4.83894	11.0053	8.73578	4578648	1144	73	85	87	0	37	FALSE	FALSE	FALSE	TRUE	FALSE	FALSE	FALSE	TRUE	FALSE	FALSE	FALSE	TRUE	0.331685	0.000331441	0.00118367	-0.27893	0.00281218	0.0214064	0.317892	0.000599048	0.00348964	-0.133274	0.150605	0.563813	0.0593415	0.515417	0.781909	-0.184027	0.0499777	0.236204	0.698732	0.108719	0.318382
582	Chr1	4579900	4580316	1_4579900_4580316_4580133	61	.	4.46493	8.27391	6.19663	4580133	416	27	37	61	0	26	FALSE	FALSE	FALSE	FALSE	FALSE	FALSE	FALSE	TRUE	FALSE	FALSE	FALSE	TRUE	-0.305046	0.000466891	0.00159394	-0.174964	0.0403806	0.149156	0.0755836	0.378336	0.525493	-0.0574102	0.509962	0.853161	-0.171758	0.0483324	0.213706	-0.185819	0.0299022	0.173626	0.499901	0.419341	0.663604
583	Chr1	4580964	4581222	1_4580964_4581222_4581124	48	.	3.98184	6.8069	4.84538	4581124	258	0	0	48	0	0	FALSE	FALSE	FALSE	FALSE	FALSE	FALSE	FALSE	FALSE	TRUE	FALSE	FALSE	TRUE	-0.272349	0.12439	0.193056	-0.106284	0.544545	0.749462	-0.060066	0.733734	0.823921	-0.285495	0.107701	0.488183	-0.215358	0.223289	0.524662	-0.263656	0.132214	0.407579	3.56146	0.0156894	0.0938315
584	Chr1	4583634	4584047	1_4583634_4584047_4583709	24	.	3.01566	4.17492	2.46843	4583709	413	0	0	24	0	0	FALSE	FALSE	FALSE	FALSE	FALSE	FALSE	FALSE	FALSE	TRUE	FALSE	FALSE	TRUE	0.669722	1.67476e-05	8.6104e-05	0.240494	0.125223	0.312145	0.268527	0.0941348	0.193653	-0.243318	0.128459	0.526354	0.327033	0.0295717	0.155072	0.11781	0.451027	0.742157	3.15614	0.0324871	0.150827
585	Chr1	4584129	4584767	1_4584129_4584767_4584304	55	.	3.45638	7.60524	5.5846	4584304	638	37	39	55	0	37	FALSE	FALSE	FALSE	FALSE	FALSE	TRUE	FALSE	TRUE	FALSE	FALSE	FALSE	TRUE	0.215061	0.201095	0.287159	-0.167264	0.320556	0.553825	0.293671	0.0807663	0.172812	-0.107782	0.522034	0.856158	-0.108152	0.517974	0.782971	-0.224368	0.182809	0.487505	0.170362	0.703174	0.856581
586	Chr1	4585081	4585867	1_4585081_4585867_4585641	87	.	4.98241	11.0053	8.73578	4585641	786	22	70	87	0	37	FALSE	FALSE	FALSE	FALSE	FALSE	FALSE	FALSE	TRUE	FALSE	FALSE	FALSE	TRUE	0.201724	0.0659111	0.113752	-0.0332446	0.761367	0.883306	-0.00600865	0.956712	0.971779	-0.163287	0.144409	0.553742	0.0246257	0.82065	0.932604	0.00581776	0.957765	0.988373	-0.967589	0.00112799	0.0155565
587	Chr1	4590397	4590841	1_4590397_4590841_4590593	36	.	3.49875	5.43669	3.60236	4590593	444	0	19	36	0	31	FALSE	FALSE	FALSE	FALSE	FALSE	FALSE	FALSE	FALSE	TRUE	FALSE	FALSE	TRUE	0.194083	0.0256417	0.0509853	0.0635635	0.460584	0.680048	0.118891	0.175869	0.303572	0.000694446	0.993841	0.998948	0.0851582	0.319402	0.626416	-0.0304806	0.723138	0.898894	0.210573	0.699434	0.854149
588	Chr1	4590917	4591354	1_4590917_4591354_4591083	30	.	3.23037	4.79141	3.01951	4591083	437	21	0	30	0	0	FALSE	FALSE	FALSE	FALSE	FALSE	TRUE	FALSE	TRUE	FALSE	FALSE	FALSE	TRUE	0.105787	0.324563	0.424513	-0.194574	0.0702045	0.215943	0.169426	0.114889	0.223879	0.210966	0.0580635	0.360481	0.0336678	0.750475	0.902588	0.169822	0.124744	0.394602	0.755033	0.313949	0.569276
589	Chr1	4594343	4594585	1_4594343_4594585_4594467	62	.	4.42784	8.71318	6.23981	4594467	242	34	58	61	0	62	FALSE	FALSE	TRUE	FALSE	FALSE	FALSE	TRUE	FALSE	FALSE	FALSE	FALSE	TRUE	0.0473638	0.781365	0.836007	-0.171045	0.313909	0.5468	0.190118	0.263077	0.407889	0.494361	0.00618351	0.104276	0.0320635	0.849181	0.945741	-0.0115675	0.946542	0.985425	0.12856	0.839632	0.924686
590	Chr1	4610640	4610970	1_4610640_4610970_4610796	59	.	5.17936	8.41215	5.97027	4610796	330	0	59	0	0	31	FALSE	FALSE	FALSE	FALSE	FALSE	FALSE	FALSE	FALSE	TRUE	FALSE	FALSE	TRUE	0.00569154	0.949586	0.963541	-0.048415	0.585362	0.774815	0.0911559	0.310902	0.458611	-0.0113863	0.901573	0.982401	-0.0836691	0.345805	0.649583	-0.181205	0.0405025	0.209265	-0.177788	0.778532	0.898722
591	Chr1	4611279	4611655	1_4611279_4611655_4611422	91	.	5.32376	11.4621	9.15434	4611422	376	0	62	91	0	0	FALSE	FALSE	FALSE	FALSE	FALSE	FALSE	FALSE	FALSE	TRUE	FALSE	FALSE	TRUE	0.409485	4.54719e-05	0.000205616	0.0807019	0.422168	0.647416	0.160825	0.114135	0.223055	-0.234521	0.0217246	0.219996	0.0522718	0.595254	0.827061	-0.132195	0.186005	0.490804	-0.692217	0.153314	0.386189
592	Chr1	4641904	4642190	1_4641904_4642190_4642040	27	.	3.1291	4.70046	2.70983	4642040	286	27	0	0	0	27	FALSE	FALSE	TRUE	FALSE	FALSE	FALSE	TRUE	FALSE	FALSE	FALSE	FALSE	TRUE	-0.0501095	0.721033	0.788532	0.0477506	0.726649	0.863307	-0.137815	0.3327	0.481008	-0.447271	0.00187665	0.0473059	-0.162136	0.239553	0.544439	-0.171516	0.204967	0.512347	-0.203796	0.713733	0.863939
593	Chr1	4696461	4696703	1_4696461_4696703_4696584	31	.	3.39031	5.20598	3.13213	4696584	242	0	25	24	0	31	FALSE	FALSE	FALSE	FALSE	FALSE	FALSE	FALSE	FALSE	TRUE	FALSE	FALSE	TRUE	-0.238373	0.0205561	0.0422538	0.033836	0.731633	0.86642	0.118614	0.238497	0.380289	0.0617004	0.552376	0.866307	0.107669	0.300435	0.609324	0.21973	0.0289124	0.170413	-0.0499626	0.937642	0.972025
594	Chr1	4712596	4712989	1_4712596_4712989_4712703	36	.	3.55243	5.43669	3.60236	4712703	393	0	25	36	0	20	FALSE	FALSE	FALSE	FALSE	FALSE	FALSE	FALSE	FALSE	TRUE	FALSE	FALSE	TRUE	-0.00613076	0.936533	0.954071	-0.00896952	0.905557	0.957283	0.251696	0.000938067	0.00501684	0.0234083	0.762068	0.947365	0.00562159	0.941215	0.979311	-0.0445002	0.557047	0.811686	0.0520576	0.924328	0.965191
595	Chr1	4713374	4713696	1_4713374_4713696_4713518	51	.	4.88566	7.53305	5.19866	4713518	322	21	51	39	0	31	FALSE	FALSE	FALSE	TRUE	FALSE	FALSE	FALSE	TRUE	FALSE	FALSE	FALSE	TRUE	0.30165	0.00701365	0.0167503	0.153728	0.165499	0.373004	0.327357	0.00355377	0.0149405	0.0605643	0.595614	0.882728	-0.12984	0.228051	0.530412	0.213714	0.056354	0.251863	-0.304064	0.544207	0.758888
596	Chr1	4721343	4721748	1_4721343_4721748_4721516	183	.	8.02354	21.4139	18.3703	4721516	405	183	25	130	0	0	FALSE	FALSE	FALSE	FALSE	FALSE	FALSE	TRUE	FALSE	FALSE	FALSE	FALSE	TRUE	-0.31633	0.0492472	0.0891498	0.0498198	0.746955	0.874981	-0.390169	0.0165334	0.0505626	0.141193	0.417589	0.808883	-0.0343598	0.831651	0.938042	0.148079	0.342375	0.657132	-0.751639	0.104557	0.310414
597	Chr1	4747166	4747408	1_4747166_4747408_4747315	19	.	2.74728	3.58913	1.95179	4747315	242	0	0	19	0	0	FALSE	FALSE	FALSE	FALSE	FALSE	FALSE	FALSE	FALSE	TRUE	FALSE	FALSE	TRUE	-0.145513	0.314349	0.413817	-0.276171	0.0532877	0.180063	-0.168622	0.247752	0.390708	0.0479646	0.754932	0.945522	-0.208166	0.144092	0.413211	-0.0977472	0.501427	0.778336	0.876002	0.414013	0.657719
598	Chr1	4760017	4760697	1_4760017_4760697_4760448	141	.	6.612	16.7797	14.158	4760448	680	54	79	141	42	91	FALSE	FALSE	FALSE	FALSE	FALSE	TRUE	FALSE	TRUE	FALSE	FALSE	TRUE	FALSE	-0.081346	0.212633	0.301192	-0.309851	1.89023e-06	5.86735e-05	0.104185	0.108122	0.214884	-0.0847836	0.197861	0.626786	0.176607	0.00699321	0.0580754	-0.122855	0.0623254	0.267027	-0.0286019	0.938479	0.972238
599	Chr1	4766464	4766939	1_4766464_4766939_4766613	55	.	4.14287	7.52895	5.51233	4766613	475	41	37	55	0	0	FALSE	FALSE	TRUE	FALSE	FALSE	FALSE	TRUE	FALSE	FALSE	FALSE	FALSE	TRUE	0.129842	0.369032	0.470842	0.242691	0.0836916	0.241933	-0.146846	0.325619	0.474158	-0.232987	0.13075	0.531555	-0.0918039	0.513415	0.780238	0.170043	0.225627	0.539257	-0.9833	0.0168128	0.098046
600	Chr1	4768812	4769165	1_4768812_4769165_4768990	124	.	6.23627	14.943	12.4261	4768990	353	0	70	124	0	55	FALSE	FALSE	FALSE	FALSE	FALSE	FALSE	FALSE	FALSE	TRUE	FALSE	FALSE	TRUE	-0.0983005	0.40048	0.502337	-0.0559929	0.627673	0.803315	0.0354401	0.761167	0.842687	-0.0713528	0.546114	0.864128	0.0228928	0.844429	0.9436	0.0989101	0.395444	0.70245	0.433441	0.490745	0.718191
601	Chr1	4770857	4771143	1_4770857_4771143_4770971	76	.	4.84067	9.82824	7.63464	4770971	286	34	0	76	0	69	TRUE	FALSE	FALSE	FALSE	FALSE	FALSE	TRUE	FALSE	FALSE	FALSE	FALSE	TRUE	0.722022	4.52422e-07	3.51406e-06	0.425834	0.00294228	0.0221154	0.510799	0.000470758	0.00288098	0.0263433	0.856814	0.969737	0.470997	0.000645578	0.0101069	0.309971	0.0298075	0.173537	0.465663	0.464497	0.700518
602	Chr1	4771254	4771661	1_4771254_4771661_4771473	99	.	5.43112	12.3067	9.94695	4771473	407	48	54	99	0	31	FALSE	FALSE	FALSE	FALSE	FALSE	FALSE	FALSE	TRUE	FALSE	FALSE	FALSE	TRUE	0.228845	0.0184391	0.0385871	0.164578	0.0859526	0.245895	0.233734	0.0165531	0.0505924	-0.0545079	0.580908	0.87839	0.20508	0.0325045	0.16443	0.0476032	0.618492	0.84476	1.18139	0.113414	0.325733
603	Chr1	4772668	4773110	1_4772668_4773110_4772863	124	.	6.25877	15.3702	12.4101	4772863	442	48	62	73	64	124	FALSE	FALSE	FALSE	FALSE	FALSE	FALSE	FALSE	TRUE	FALSE	FALSE	TRUE	FALSE	0.180874	0.0252803	0.0503968	0.185423	0.0198215	0.0902737	0.291517	0.000302212	0.00200243	0.0562977	0.491644	0.848218	0.156383	0.0504743	0.21966	0.048997	0.536733	0.800578	0.966432	0.0709556	0.245304
604	Chr1	4776253	4776620	1_4776253_4776620_4776448	42	.	3.71346	6.10903	4.21381	4776448	367	0	0	42	0	0	FALSE	FALSE	FALSE	FALSE	FALSE	FALSE	FALSE	FALSE	TRUE	FALSE	FALSE	TRUE	0.799885	1.2712e-07	1.13533e-06	0.238446	0.122862	0.308191	0.210306	0.188694	0.319563	-0.189967	0.238443	0.674336	-0.09905	0.476997	0.755216	0.0714216	0.641096	0.858648	-1.51667	0.000518139	0.00890092
605	Chr1	4796606	4796830	1_4796606_4796830_4796715	30	.	3.17669	4.79141	3.01951	4796715	224	0	0	30	0	0	FALSE	FALSE	FALSE	FALSE	FALSE	FALSE	FALSE	FALSE	TRUE	FALSE	FALSE	TRUE	0.0315576	0.814355	0.862649	-0.182726	0.172081	0.382162	-0.46156	0.000950181	0.00507156	0.0689654	0.642869	0.90666	0.29608	0.028175	0.151488	0.277583	0.044389	0.220601	-1.10064	0.107069	0.315698
606	Chr1	4797215	4797487	1_4797215_4797487_4797310	37	.	3.63444	5.85904	3.70984	4797310	272	0	0	0	0	37	FALSE	FALSE	FALSE	FALSE	FALSE	FALSE	FALSE	FALSE	TRUE	FALSE	FALSE	TRUE	0.394914	0.00145534	0.00428216	-0.00504463	0.96778	0.985482	0.144094	0.255434	0.399026	0.0591426	0.649818	0.908816	-0.0243577	0.839061	0.941047	-0.131197	0.291898	0.611238	1.69165	0.106362	0.314127
607	Chr1	4802361	4802773	1_4802361_4802773_4802600	36	.	3.49875	5.43669	3.60236	4802600	412	27	28	36	0	0	TRUE	FALSE	FALSE	FALSE	FALSE	FALSE	TRUE	FALSE	FALSE	FALSE	FALSE	TRUE	0.561083	0.000181375	0.000699239	-0.0342857	0.822518	0.917116	0.235329	0.126211	0.239842	0.0582641	0.711306	0.93523	0.0545055	0.704452	0.879915	-0.0700784	0.647514	0.861141	-1.31583	0.00745586	0.0572395
608	Chr1	4857759	4858271	1_4857759_4858271_4858029	141	.	5.786	16.81	14.1836	4858029	512	121	82	141	0	0	FALSE	FALSE	TRUE	FALSE	FALSE	FALSE	TRUE	FALSE	FALSE	FALSE	FALSE	TRUE	0.119749	0.500149	0.598766	-0.0198852	0.910124	0.959681	-0.233776	0.20008	0.333821	0.157957	0.412413	0.805481	0.257575	0.1459	0.415432	0.210839	0.239474	0.552724	-0.184658	0.735674	0.872393
609	Chr1	4872625	4872918	1_4872625_4872918_4872764	91	.	5.27009	11.4621	9.15434	4872764	293	27	54	91	0	76	TRUE	FALSE	FALSE	FALSE	FALSE	FALSE	TRUE	FALSE	FALSE	FALSE	FALSE	TRUE	0.468107	0.0060343	0.0147148	0.249673	0.141392	0.338355	-0.0523195	0.768438	0.847864	0.00600387	0.974089	0.997635	0.281748	0.090709	0.314087	0.131898	0.435856	0.731288	0.57964	0.352887	0.609624
610	Chr1	4877225	4877608	1_4877225_4877608_4877435	48	.	4.03552	6.8069	4.84538	4877435	383	0	18	48	0	31	FALSE	FALSE	FALSE	FALSE	FALSE	FALSE	FALSE	FALSE	TRUE	FALSE	FALSE	TRUE	-0.381873	1.80072e-05	9.1748e-05	0.0579523	0.495514	0.709354	-0.170276	0.0534505	0.12543	-0.127809	0.160006	0.57924	-0.0838037	0.349337	0.653247	-0.0667072	0.431468	0.728766	-0.319524	0.524036	0.745053
611	Chr1	4879208	4879928	1_4879208_4879928_4879573	150	.	6.88039	17.7202	15.0416	4879573	720	128	48	150	49	119	FALSE	FALSE	FALSE	FALSE	TRUE	FALSE	FALSE	TRUE	FALSE	FALSE	TRUE	FALSE	-0.570688	1.29334e-09	1.85493e-08	0.16098	0.0733101	0.221929	0.729983	3.06397e-16	6.60041e-14	0.220255	0.0135948	0.173698	-0.244564	0.00964788	0.0725755	-0.149829	0.0928911	0.334067	-0.162378	0.548316	0.761229
612	Chr1	4882062	4882366	1_4882062_4882366_4882235	48	.	3.87449	6.8069	4.84538	4882235	304	0	0	48	0	0	FALSE	FALSE	FALSE	FALSE	FALSE	FALSE	FALSE	FALSE	TRUE	FALSE	FALSE	TRUE	-0.0427305	0.766219	0.824552	-0.0532786	0.705958	0.849809	0.36297	0.00993324	0.033933	0.225552	0.117092	0.503757	-0.247828	0.0785961	0.28962	-0.0768714	0.587308	0.829193	-0.308002	0.587947	0.788149
613	Chr1	4889633	4889942	1_4889633_4889942_4889795	76	.	4.73332	9.82824	7.63464	4889795	309	0	30	76	0	0	FALSE	FALSE	FALSE	FALSE	FALSE	FALSE	FALSE	FALSE	TRUE	FALSE	FALSE	TRUE	0.0176061	0.904267	0.929997	0.152915	0.283415	0.516787	-0.0863611	0.560503	0.688311	0.0494629	0.749452	0.94286	-0.085862	0.551045	0.803896	0.128552	0.368716	0.679969	-1.2045	0.00739463	0.0570133
614	Chr1	4893564	4893813	1_4893564_4893813_4893680	42	.	3.65978	6.10903	4.21381	4893680	249	0	0	42	0	0	FALSE	FALSE	FALSE	FALSE	FALSE	FALSE	FALSE	FALSE	TRUE	FALSE	FALSE	TRUE	0.136707	0.248372	0.341705	0.0134221	0.908805	0.95921	0.246858	0.0366949	0.0940603	0.309659	0.0117972	0.157127	0.0785566	0.500901	0.771404	0.306171	0.0109138	0.0929995	3.87437	0.00830375	0.0618104
615	Chr1	4894457	4895122	1_4894457_4895122_4894806	69	.	4.57229	9.04069	6.90843	4894806	665	0	24	69	23	42	FALSE	FALSE	FALSE	FALSE	FALSE	FALSE	FALSE	FALSE	TRUE	FALSE	TRUE	FALSE	-0.178823	0.0558241	0.0989903	0.044592	0.627056	0.802955	0.214969	0.0199259	0.0585597	0.397282	2.78079e-05	0.00240099	-0.114425	0.219326	0.519808	0.303575	0.00108128	0.0179176	1.9186	0.0095698	0.0680371
616	Chr1	4896175	4896529	1_4896175_4896529_4896369	48	.	3.98184	6.8069	4.84538	4896369	354	0	0	48	0	0	FALSE	FALSE	FALSE	FALSE	FALSE	FALSE	FALSE	FALSE	TRUE	FALSE	FALSE	TRUE	-0.0730426	0.530009	0.625888	0.119915	0.286597	0.520651	-0.00737454	0.949501	0.967374	0.130457	0.284723	0.719054	-0.0474057	0.680586	0.87072	0.194566	0.0870873	0.322102	1.64857	0.115591	0.32847
617	Chr1	4901286	4901637	1_4901286_4901637_4901466	122	.	6.84808	15.009	12.2914	4901466	351	122	62	107	0	0	TRUE	FALSE	FALSE	FALSE	FALSE	FALSE	TRUE	FALSE	FALSE	FALSE	FALSE	TRUE	0.513943	0.0032979	0.00870842	0.172541	0.32542	0.55904	0.126309	0.484148	0.624615	-0.155704	0.395115	0.795199	0.390233	0.0227163	0.13183	0.381321	0.0334901	0.18642	-2.09355	9.9711e-06	0.00054096
618	Chr1	4903888	4904360	1_4903888_4904360_4904165	253	.	8.71269	28.5884	25.3237	4904165	472	169	195	253	125	112	FALSE	FALSE	FALSE	FALSE	FALSE	TRUE	FALSE	TRUE	FALSE	FALSE	TRUE	FALSE	0.144357	0.17767	0.259026	-0.259036	0.0163083	0.0784533	-0.0709844	0.515376	0.650776	-0.0452785	0.687626	0.925421	-0.139101	0.183791	0.473819	-0.263761	0.014841	0.114262	-0.218646	0.519083	0.740045
619	Chr1	4904625	4904856	1_4904625_4904856_4904746	73	.	5.46253	9.74491	7.31703	4904746	231	73	51	57	0	0	FALSE	FALSE	FALSE	TRUE	FALSE	FALSE	FALSE	TRUE	FALSE	FALSE	FALSE	TRUE	0.354816	0.00146461	0.00430197	-0.137504	0.224315	0.449252	0.199567	0.0784037	0.168965	0.0640309	0.582312	0.878868	-0.0488921	0.649313	0.855505	-0.0610813	0.593439	0.832286	1.43505	0.17175	0.410001
620	Chr1	4913109	4913308	1_4913109_4913308_4913264	16	.	2.78	3.41586	1.62045	4913264	199	0	0	0	0	16	FALSE	FALSE	FALSE	FALSE	FALSE	FALSE	FALSE	FALSE	TRUE	FALSE	FALSE	TRUE	0.0716545	0.528099	0.624111	0.194955	0.0773407	0.229916	0.0730421	0.522762	0.656792	0.128245	0.282151	0.717746	0.00638878	0.95439	0.983469	0.147865	0.181232	0.485207	0.326901	0.671028	0.841331
621	Chr1	4914713	4914930	1_4914713_4914930_4914777	30	.	3.23037	4.79141	3.01951	4914777	217	0	0	30	0	0	FALSE	FALSE	FALSE	FALSE	FALSE	FALSE	FALSE	FALSE	TRUE	FALSE	FALSE	TRUE	0.0523847	0.720292	0.787881	-0.432091	0.00361814	0.0261375	-0.105367	0.479305	0.620281	0.226871	0.152059	0.566126	-0.170297	0.233605	0.536583	-0.208981	0.167616	0.463925	-1.25747	0.0650387	0.233822
622	Chr1	4915455	4915697	1_4915455_4915697_4915607	15	.	3.11743	3.38317	1.5667	4915607	242	15	0	0	0	0	FALSE	FALSE	FALSE	FALSE	TRUE	FALSE	FALSE	TRUE	FALSE	FALSE	FALSE	TRUE	-0.740815	4.00424e-09	5.11621e-08	-0.302764	0.0111898	0.0597547	-0.532791	1.88219e-05	0.000198147	0.0715487	0.591958	0.882572	-0.183335	0.152873	0.426898	0.0729049	0.551692	0.810973	-1.33745	0.0123118	0.0795505
623	Chr1	4921400	4921873	1_4921400_4921873_4921713	42	.	3.87856	6.53759	4.29836	4921713	473	0	0	42	0	42	FALSE	FALSE	FALSE	FALSE	FALSE	FALSE	FALSE	FALSE	TRUE	FALSE	FALSE	TRUE	0.168171	0.0736026	0.124709	0.114021	0.218881	0.442986	0.217354	0.0209568	0.0609081	-0.0940921	0.322536	0.748523	-0.0365492	0.691462	0.875072	0.00239613	0.979341	0.993971	1.5675	0.0368104	0.163162
624	Chr1	4935204	4935412	1_4935204_4935412_4935354	31	.	3.32928	5.20598	3.13213	4935354	208	0	0	0	0	31	FALSE	FALSE	FALSE	FALSE	FALSE	FALSE	FALSE	FALSE	TRUE	FALSE	FALSE	TRUE	1.49484	1.71666e-11	3.62552e-10	0.451143	0.051021	0.174515	0.561359	0.0170736	0.0518613	-0.156254	0.498275	0.849836	-0.0630226	0.750847	0.902588	0.242611	0.288283	0.606701	-0.519047	0.377622	0.630417
625	Chr1	4944371	4944723	1_4944371_4944723_4944560	139	.	6.28351	16.9306	13.913	4944560	352	56	74	66	39	139	FALSE	FALSE	TRUE	FALSE	FALSE	FALSE	TRUE	FALSE	FALSE	TRUE	FALSE	FALSE	0.0541146	0.710393	0.779428	0.0137496	0.923918	0.964585	0.128045	0.379509	0.526493	0.0289921	0.845257	0.965604	-0.042357	0.768668	0.910059	-0.00800249	0.955783	0.987979	0.453401	0.350123	0.606884
626	Chr1	4970264	4970744	1_4970264_4970744_4970595	48	.	4.61569	7.1266	4.8965	4970595	480	48	30	46	0	37	FALSE	FALSE	FALSE	FALSE	FALSE	TRUE	FALSE	TRUE	FALSE	FALSE	FALSE	TRUE	-0.0955256	0.209415	0.297026	-0.0107737	0.884472	0.946835	-0.146202	0.057304	0.132643	-0.137565	0.0837756	0.430998	-0.0369465	0.624629	0.841722	-0.0395795	0.594585	0.833179	-0.163762	0.717475	0.864337
627	Chr1	4975704	4975919	1_4975704_4975919_4975784	30	.	3.33772	4.79141	3.01951	4975784	215	0	0	30	0	26	FALSE	FALSE	FALSE	FALSE	FALSE	FALSE	FALSE	FALSE	TRUE	FALSE	FALSE	TRUE	0.535361	0.000549462	0.00183968	0.0712782	0.649413	0.817057	0.357028	0.0235695	0.0667369	0.0216195	0.892174	0.980468	-0.0120143	0.93518	0.977996	0.0771234	0.625007	0.847791	0.506335	0.516832	0.738234
628	Chr1	4976052	4976553	1_4976052_4976553_4976337	104	.	4.64371	13.0386	10.4228	4976337	501	104	42	78	0	62	FALSE	FALSE	TRUE	FALSE	FALSE	FALSE	TRUE	FALSE	FALSE	FALSE	FALSE	TRUE	0.0864261	0.447883	0.549322	-0.210154	0.0651443	0.205226	-0.0863965	0.45637	0.598583	0.0999193	0.411533	0.805224	0.0688914	0.540306	0.796959	-0.0199879	0.863158	0.958363	0.117901	0.790908	0.901122
629	Chr1	4987529	4987884	1_4987529_4987884_4987714	124	.	6.18259	14.943	12.4261	4987714	355	61	62	124	0	49	FALSE	FALSE	FALSE	FALSE	FALSE	TRUE	FALSE	TRUE	FALSE	FALSE	FALSE	TRUE	0.11473	0.335658	0.436165	0.226548	0.0519779	0.176833	-0.194033	0.112683	0.221278	-0.0907912	0.474279	0.842826	0.156542	0.185447	0.476491	0.213699	0.0677856	0.281122	0.856225	0.255404	0.509056
630	Chr1	4991031	4991624	1_4991031_4991624_4991266	529	.	18.0349	58.453	52.924	4991266	593	529	116	341	33	132	FALSE	FALSE	TRUE	FALSE	FALSE	FALSE	TRUE	FALSE	FALSE	TRUE	FALSE	FALSE	-0.152738	0.167518	0.246326	0.0225165	0.833954	0.922419	0.308259	0.00427625	0.0172418	-0.074606	0.491823	0.848218	-0.425163	8.50699e-05	0.00200501	-0.344377	0.00112356	0.0183919	0.157877	0.679777	0.845971
631	Chr1	4995788	4996214	1_4995788_4996214_4996016	73	.	5.65796	9.74491	7.31703	4996016	426	73	0	69	0	0	FALSE	FALSE	FALSE	FALSE	TRUE	FALSE	FALSE	TRUE	FALSE	FALSE	FALSE	TRUE	-0.449895	0.000162118	0.00063267	0.17431	0.120298	0.303876	0.267184	0.0190005	0.0564408	-0.175112	0.125084	0.520185	-0.310276	0.0091017	0.0694953	-0.0603223	0.587426	0.829193	-1.79009	4.24095e-06	0.000283722
632	Chr1	4996489	4996791	1_4996489_4996791_4996633	41	.	4.35512	6.31009	4.14382	4996633	302	41	0	36	0	0	TRUE	FALSE	FALSE	FALSE	FALSE	FALSE	TRUE	FALSE	FALSE	FALSE	FALSE	TRUE	0.785307	5.3874e-05	0.000238699	-0.155336	0.447953	0.671433	1.15862	1.32628e-09	4.82615e-08	0.153961	0.399248	0.797798	-0.29297	0.100291	0.333737	-0.0480795	0.81725	0.941609	-1.98201	0.001401	0.0180721
633	Chr1	4998317	4998711	1_4998317_4998711_4998505	76	.	4.73332	9.82824	7.63464	4998505	394	0	0	76	0	0	FALSE	FALSE	FALSE	FALSE	FALSE	FALSE	FALSE	FALSE	TRUE	FALSE	FALSE	TRUE	0.473899	0.000108913	0.000445877	0.251545	0.0392514	0.146188	0.146987	0.241088	0.383569	0.0982495	0.446375	0.824724	0.269037	0.0247508	0.139576	0.249699	0.0416448	0.212284	-0.465524	0.468931	0.703364
634	Chr1	5003389	5004199	1_5003389_5004199_5003891	159	.	7.04142	18.6748	15.944	5003891	810	56	49	159	0	37	FALSE	FALSE	FALSE	FALSE	FALSE	TRUE	FALSE	TRUE	FALSE	FALSE	FALSE	TRUE	-0.151131	0.130198	0.200394	-0.188232	0.0563014	0.186477	-0.0235213	0.813255	0.878724	0.0200388	0.844367	0.965487	-0.166829	0.0922743	0.317637	-0.108018	0.276568	0.594681	0.399307	0.411272	0.656075
635	Chr1	5005234	5005465	1_5005234_5005465_5005357	41	.	4.22484	6.31009	4.14382	5005357	231	41	0	0	0	0	FALSE	FALSE	TRUE	FALSE	FALSE	FALSE	TRUE	FALSE	FALSE	FALSE	FALSE	TRUE	-0.261091	0.156161	0.232514	-0.378749	0.0372171	0.141199	-0.455111	0.015739	0.048644	-0.00678646	0.973078	0.997635	-0.349508	0.0541168	0.229485	-0.177362	0.337537	0.654475	2.24011	0.13529	0.361244
636	Chr1	5017089	5017481	1_5017089_5017481_5017336	64	.	5.20196	8.84573	6.48021	5017336	392	64	39	59	0	20	FALSE	FALSE	FALSE	FALSE	FALSE	FALSE	FALSE	TRUE	FALSE	FALSE	FALSE	TRUE	-0.159554	0.0916853	0.149446	-0.212264	0.0227395	0.099848	-0.123276	0.193756	0.32578	-0.0523088	0.593754	0.882701	-0.103513	0.270671	0.575931	-0.206437	0.0274102	0.165398	0.793741	0.295194	0.550737
637	Chr1	5017960	5018305	1_5017960_5018305_5018119	91	.	5.32376	11.4621	9.15434	5018119	345	48	0	91	0	49	FALSE	FALSE	FALSE	FALSE	FALSE	TRUE	FALSE	TRUE	FALSE	FALSE	FALSE	TRUE	-0.0718694	0.524936	0.621192	-0.185153	0.0973725	0.265452	0.0279781	0.804217	0.871802	0.00082218	0.994361	0.999011	-0.0844349	0.450024	0.736189	-0.221216	0.0481537	0.230928	-0.484143	0.292659	0.54817
638	Chr1	5042149	5042675	1_5042149_5042675_5042429	91	.	5.37744	11.4621	9.15434	5042429	526	22	59	91	0	55	FALSE	FALSE	FALSE	FALSE	FALSE	TRUE	FALSE	TRUE	FALSE	FALSE	FALSE	TRUE	0.0010249	0.992218	0.99395	-0.260367	0.0130754	0.0667711	-0.178421	0.093987	0.193489	-0.151713	0.164775	0.583621	-0.0334088	0.748364	0.901636	-0.0229529	0.829321	0.945715	0.135648	0.780328	0.899028
639	Chr1	5056366	5056627	1_5056366_5056627_5056475	40	.	3.85363	6.17368	4.06592	5056475	261	40	0	0	0	0	FALSE	FALSE	FALSE	FALSE	TRUE	FALSE	FALSE	TRUE	FALSE	FALSE	FALSE	TRUE	-0.625798	3.45894e-06	2.11597e-05	-0.331762	0.0101055	0.0555622	-0.234464	0.0744258	0.162111	0.0255741	0.852774	0.967766	0.213597	0.127398	0.386317	-0.0336805	0.798421	0.93411	-0.889182	0.0848463	0.274255
640	Chr1	5058566	5058837	1_5058566_5058837_5058693	55	.	4.19655	7.52895	5.51233	5058693	271	0	54	55	0	0	FALSE	FALSE	FALSE	FALSE	FALSE	FALSE	FALSE	FALSE	TRUE	FALSE	FALSE	TRUE	0.480534	0.0234988	0.0473893	0.145932	0.493283	0.707333	0.790258	0.000152163	0.00114064	0.101265	0.62095	0.894988	-0.400283	0.0421462	0.19584	-0.0843411	0.68818	0.883065	-0.98148	0.217727	0.46978
641	Chr1	5065035	5065297	1_5065035_5065297_5065174	48	.	3.98184	6.8069	4.84538	5065174	262	41	0	48	0	0	FALSE	FALSE	FALSE	FALSE	FALSE	FALSE	FALSE	TRUE	FALSE	FALSE	FALSE	TRUE	0.206645	0.0979247	0.157873	0.025606	0.836356	0.923866	0.208611	0.0965803	0.197619	0.00408503	0.974559	0.997702	-0.16023	0.184819	0.475674	0.0278959	0.822908	0.943328	-0.56744	0.383334	0.634726
642	Chr1	5065382	5065605	1_5065382_5065605_5065462	36	.	3.49875	5.43669	3.60236	5065462	223	0	0	36	0	0	FALSE	FALSE	FALSE	FALSE	FALSE	FALSE	FALSE	FALSE	TRUE	FALSE	FALSE	TRUE	0.368791	0.00114869	0.00348915	-0.081497	0.477837	0.694091	0.339094	0.00301617	0.0130944	-0.00272945	0.981157	0.997901	-0.202917	0.0605828	0.246799	-0.175915	0.124936	0.394903	1.10998	0.307712	0.563572
643	Chr1	5066109	5066390	1_5066109_5066390_5066247	56	.	4.75801	8.59069	5.67286	5066247	281	0	0	0	56	0	FALSE	FALSE	FALSE	FALSE	FALSE	FALSE	FALSE	FALSE	TRUE	FALSE	TRUE	FALSE	-0.495887	3.85293e-06	2.32686e-05	-0.717585	1.81293e-11	2.83001e-09	-0.27018	0.0108078	0.0361632	0.0734433	0.513683	0.853161	-0.391467	0.000248725	0.00470829	-0.450902	3.55059e-05	0.00124979	-1.60304	0.00113583	0.0155929
644	Chr1	5067153	5067781	1_5067153_5067781_5067521	378	.	9.23594	41.8655	37.8023	5067521	628	276	103	261	256	378	TRUE	FALSE	FALSE	FALSE	FALSE	FALSE	TRUE	FALSE	FALSE	TRUE	FALSE	FALSE	1.06262	1.17299e-10	2.13778e-09	0.335459	0.04708	0.165448	0.655752	0.00010852	0.000856939	0.1976	0.244274	0.679054	0.233762	0.129835	0.38988	0.491483	0.0043461	0.0493275	0.380876	0.160082	0.39556
645	Chr1	5068442	5068701	1_5068442_5068701_5068564	62	.	4.42784	8.71318	6.23981	5068564	259	56	22	59	0	62	FALSE	FALSE	FALSE	FALSE	FALSE	TRUE	FALSE	TRUE	FALSE	FALSE	FALSE	TRUE	0.179919	0.140488	0.213187	-0.574289	5.89977e-06	0.000153402	0.251789	0.0392179	0.0991121	-0.207319	0.0900175	0.447562	-0.354274	0.00251272	0.027421	-0.413311	0.00133234	0.0211973	-0.392466	0.429598	0.673048
646	Chr1	5068949	5069276	1_5068949_5069276_5069146	61	.	4.35758	8.27391	6.19663	5069146	327	56	32	61	0	26	FALSE	FALSE	FALSE	FALSE	FALSE	TRUE	FALSE	TRUE	FALSE	FALSE	FALSE	TRUE	-0.11895	0.260966	0.355851	-0.513387	1.46898e-06	4.78017e-05	0.380448	0.000225104	0.00156831	-0.0569664	0.581621	0.8788	-0.37244	0.000326512	0.00589088	-0.336574	0.0018539	0.0269277	-0.184531	0.737999	0.874038
647	Chr1	5070554	5071115	1_5070554_5071115_5070795	319	.	9.02129	35.7491	31.9815	5070795	561	319	149	293	120	298	FALSE	FALSE	FALSE	FALSE	FALSE	TRUE	FALSE	TRUE	FALSE	FALSE	TRUE	FALSE	-0.095711	0.221845	0.312084	-0.157437	0.0418185	0.152728	-0.0362699	0.643669	0.756708	-0.127095	0.112278	0.495252	-0.0782029	0.314471	0.621954	-0.0258252	0.741119	0.908558	2.44966	4.71308e-05	0.00161671
648	Chr1	5077810	5078650	1_5077810_5078650_5078391	168	.	7.3098	19.6431	16.8602	5078391	840	118	106	168	0	62	FALSE	FALSE	FALSE	FALSE	FALSE	TRUE	FALSE	TRUE	FALSE	FALSE	FALSE	TRUE	-0.0399088	0.541379	0.635275	-0.158906	0.0141427	0.070248	-0.010508	0.872535	0.918886	0.0244299	0.716446	0.936264	-0.0382797	0.554889	0.805745	-0.00182501	0.977769	0.99363	1.2121	0.0218427	0.116642
649	Chr1	5085995	5086341	1_5085995_5086341_5086183	177	.	7.41715	20.6246	17.7828	5086183	346	138	114	177	0	0	TRUE	FALSE	FALSE	FALSE	FALSE	FALSE	TRUE	FALSE	FALSE	FALSE	FALSE	TRUE	0.692941	0.000900906	0.00283982	-0.0466405	0.828428	0.919707	0.382859	0.0738091	0.161094	0.281225	0.203452	0.63295	0.596542	0.00349694	0.0348755	0.011511	0.957788	0.988373	-2.11156	0.000140466	0.00353495
650	Chr1	5089684	5090233	1_5089684_5090233_5089974	99	.	5.59215	12.3067	9.94695	5089974	549	34	39	99	0	49	FALSE	FALSE	FALSE	FALSE	FALSE	FALSE	FALSE	TRUE	FALSE	FALSE	FALSE	TRUE	-0.265051	0.00650967	0.0157139	-0.263437	0.00591269	0.037617	0.0408825	0.670304	0.778475	0.305288	0.00235481	0.0541863	0.0405428	0.678931	0.869533	-0.0676057	0.48608	0.766691	-0.386896	0.330105	0.58605
651	Chr1	5104740	5105028	1_5104740_5105028_5104871	37	.	4.20036	5.86499	3.74685	5104871	288	21	37	24	0	0	FALSE	FALSE	FALSE	FALSE	FALSE	TRUE	FALSE	TRUE	FALSE	FALSE	FALSE	TRUE	-0.172539	0.263693	0.358979	-0.243425	0.110364	0.287694	-0.630852	8.21475e-05	0.000679057	0.105136	0.541954	0.863511	0.223563	0.151527	0.425248	0.272431	0.0836429	0.314731	1.26785	0.227935	0.482703
652	Chr1	5106845	5107121	1_5106845_5107121_5106955	24	.	2.9738	4.11731	2.46245	5106955	276	0	0	24	0	0	FALSE	FALSE	FALSE	FALSE	FALSE	FALSE	FALSE	FALSE	TRUE	FALSE	FALSE	TRUE	0.0970231	0.460927	0.561476	-0.104129	0.425781	0.650971	-0.217004	0.111422	0.21928	0.124207	0.39538	0.795435	-0.182736	0.152376	0.426296	0.248136	0.0669483	0.279713	-0.971928	0.0264582	0.131552
653	Chr1	5115374	5115849	1_5115374_5115849_5115695	69	.	4.61093	9.48129	6.94177	5115695	475	21	33	53	0	69	FALSE	FALSE	FALSE	FALSE	FALSE	FALSE	FALSE	TRUE	FALSE	FALSE	FALSE	TRUE	-0.279055	0.00140496	0.00415967	-0.13422	0.1135	0.292676	0.101815	0.233728	0.374793	0.0423082	0.630027	0.899754	-0.197169	0.0232391	0.133697	-0.176862	0.0373755	0.200123	0.702828	0.193499	0.43895
654	Chr1	5116274	5116650	1_5116274_5116650_5116457	128	.	7.2865	15.6126	12.8474	5116457	376	128	111	126	0	0	TRUE	FALSE	FALSE	FALSE	FALSE	FALSE	TRUE	FALSE	FALSE	FALSE	FALSE	TRUE	0.540837	0.0157069	0.0335872	-0.206749	0.36816	0.600734	0.087167	0.705672	0.804998	0.22848	0.342657	0.759686	0.239387	0.2725	0.578222	0.0145024	0.950589	0.986769	-1.78985	8.86405e-05	0.00251249
655	Chr1	5124660	5124874	1_5124660_5124874_5124741	42	.	3.71346	6.10903	4.21381	5124741	214	0	0	42	0	0	FALSE	FALSE	FALSE	FALSE	FALSE	FALSE	FALSE	FALSE	TRUE	FALSE	FALSE	TRUE	0.675726	0.00322827	0.00854396	0.0175251	0.940552	0.972888	0.17628	0.460176	0.602114	0.199701	0.422206	0.811488	-0.209869	0.329822	0.634718	0.0162565	0.945154	0.985027	-1.83823	0.000938264	0.0135652
656	Chr1	5126355	5126618	1_5126355_5126618_5126536	30	.	3.28405	4.79141	3.01951	5126536	263	0	25	30	0	0	FALSE	FALSE	FALSE	FALSE	FALSE	FALSE	FALSE	FALSE	TRUE	FALSE	FALSE	TRUE	-0.084662	0.474119	0.574954	-0.064778	0.576052	0.769714	-0.143389	0.230254	0.370657	0.0796796	0.525721	0.857485	0.155113	0.19099	0.483808	0.056518	0.629998	0.850553	0.118019	0.878153	0.940449
657	Chr1	5127704	5128154	1_5127704_5128154_5127908	128	.	7.41678	15.6126	12.8474	5127908	450	128	59	94	35	20	FALSE	FALSE	TRUE	FALSE	FALSE	FALSE	TRUE	FALSE	FALSE	TRUE	FALSE	FALSE	0.0517583	0.712166	0.780594	-0.261343	0.0627701	0.20092	-0.601372	4.47229e-05	0.000411718	0.108267	0.494955	0.848513	0.229772	0.101239	0.335832	0.494547	0.00081646	0.0146324	0.0191308	0.971982	0.988395
658	Chr1	5136777	5137084	1_5136777_5137084_5136911	83	.	5.16273	10.6357	8.37968	5136911	307	0	0	83	0	0	FALSE	FALSE	FALSE	FALSE	FALSE	FALSE	FALSE	FALSE	TRUE	FALSE	FALSE	TRUE	0.0616606	0.702255	0.772545	0.492455	0.00135401	0.012117	-0.277841	0.0974202	0.198776	-0.0775536	0.66136	0.913219	0.507968	0.0020157	0.0232453	0.461364	0.00277593	0.0356796	-0.0514637	0.947704	0.972887
659	Chr1	5137935	5138355	1_5137935_5138355_5138181	159	.	7.04142	18.6748	15.944	5138181	420	92	75	159	0	31	FALSE	FALSE	FALSE	FALSE	FALSE	FALSE	FALSE	TRUE	FALSE	FALSE	FALSE	TRUE	-0.214529	0.0542904	0.0967828	0.207507	0.05083	0.174066	-0.096216	0.386596	0.533883	-0.024243	0.833766	0.962992	0.230669	0.0417569	0.194366	0.105946	0.317863	0.635195	-0.419096	0.357263	0.612403
660	Chr1	5139492	5139741	1_5139492_5139741_5139618	49	.	3.86137	7.28745	4.97228	5139618	249	0	30	42	0	49	FALSE	FALSE	FALSE	FALSE	FALSE	FALSE	FALSE	FALSE	TRUE	FALSE	FALSE	TRUE	-0.225521	0.0739028	0.12504	0.0422292	0.730942	0.866218	-0.2569	0.0430091	0.10647	-0.0778438	0.552901	0.866307	0.180034	0.157543	0.433878	0.0119721	0.922487	0.978773	-1.01084	0.0233647	0.121399
661	Chr1	5145684	5145941	1_5145684_5145941_5145849	36	.	3.55243	5.43669	3.60236	5145849	257	0	0	36	0	0	FALSE	FALSE	FALSE	FALSE	FALSE	FALSE	FALSE	FALSE	TRUE	FALSE	FALSE	TRUE	0.394691	0.00067063	0.00219889	0.264358	0.0212747	0.0953995	0.63097	3.84067e-08	9.79675e-07	0.155418	0.175788	0.596724	-0.120843	0.274583	0.579804	-0.0927715	0.408717	0.714159	0.533331	0.485587	0.713444
662	Chr1	5146637	5147369	1_5146637_5147369_5147117	91	.	5.21641	11.4621	9.15434	5147117	732	27	46	91	0	42	TRUE	FALSE	FALSE	FALSE	FALSE	FALSE	TRUE	FALSE	FALSE	FALSE	FALSE	TRUE	0.686051	3.91424e-16	2.21896e-14	0.49802	2.86554e-09	2.30334e-07	0.819189	1.8421e-22	1.52625e-19	0.274678	0.00102813	0.0320342	-0.109851	0.171031	0.454065	0.222702	0.00716172	0.069999	-0.337783	0.294904	0.550526
663	Chr1	5147815	5148551	1_5147815_5148551_5148192	150	.	6.88039	17.7202	15.0416	5148192	736	64	67	150	0	31	FALSE	FALSE	FALSE	TRUE	FALSE	FALSE	FALSE	TRUE	FALSE	FALSE	FALSE	TRUE	0.384854	4.86675e-09	6.04611e-08	0.232933	0.000361961	0.00432231	0.492138	6.53909e-14	7.41395e-12	0.120825	0.0674194	0.386792	0.173483	0.00711631	0.0586008	0.128706	0.0483913	0.2315	0.588596	0.220994	0.473261
664	Chr1	5149003	5149470	1_5149003_5149470_5149322	61	.	4.35758	8.27391	6.19663	5149322	467	41	44	61	0	0	TRUE	FALSE	FALSE	FALSE	FALSE	FALSE	TRUE	FALSE	FALSE	FALSE	FALSE	TRUE	0.418935	0.000581794	0.0019359	0.405614	0.000716668	0.00737271	0.492072	5.34302e-05	0.000477987	0.418017	0.000879748	0.0291139	0.0744059	0.528189	0.789391	0.338782	0.00474034	0.0524211	-1.53224	6.45106e-05	0.00201404
665	Chr1	5151184	5151950	1_5151184_5151950_5151767	91	.	5.27009	11.4621	9.15434	5151767	766	41	40	91	0	42	FALSE	FALSE	FALSE	TRUE	FALSE	FALSE	FALSE	TRUE	FALSE	FALSE	FALSE	TRUE	0.31503	5.84657e-05	0.00025672	0.159641	0.0404935	0.149317	0.322717	4.02598e-05	0.000376096	0.0512841	0.518355	0.854379	0.0738127	0.337978	0.64302	0.0672711	0.387578	0.696881	0.0522965	0.879757	0.940498
666	Chr1	5153432	5153648	1_5153432_5153648_5153526	30	.	3.33772	4.79141	3.01951	5153526	216	0	0	30	0	0	FALSE	FALSE	FALSE	FALSE	FALSE	FALSE	FALSE	FALSE	TRUE	FALSE	FALSE	TRUE	0.0192919	0.923916	0.944972	-0.334227	0.0994775	0.269261	-0.478083	0.0235376	0.0666688	-0.118079	0.596575	0.882868	0.361812	0.0758437	0.283126	-0.270714	0.185583	0.490097	-1.20606	0.0761958	0.25639
667	Chr1	5168103	5168322	1_5168103_5168322_5168217	34	.	3.89913	5.52493	3.43523	5168217	219	34	0	29	0	0	TRUE	FALSE	FALSE	FALSE	FALSE	FALSE	TRUE	FALSE	FALSE	FALSE	FALSE	TRUE	0.266351	0.0710825	0.121201	0.04671	0.750416	0.876651	0.218918	0.142144	0.261138	-0.0623572	0.680862	0.922244	-0.104201	0.462776	0.74533	-0.0552733	0.705993	0.892099	-0.709604	0.282657	0.536421
668	Chr1	5170821	5171334	1_5170821_5171334_5171059	132	.	6.28994	15.8538	13.2835	5171059	513	38	54	132	49	55	FALSE	FALSE	FALSE	FALSE	FALSE	FALSE	FALSE	TRUE	FALSE	FALSE	TRUE	FALSE	0.216868	0.0269489	0.0531624	0.0225166	0.8173	0.914516	0.248801	0.0113685	0.0377003	-0.0169022	0.865334	0.971541	0.278944	0.00414118	0.0394382	-0.0109826	0.910511	0.976063	-0.0163936	0.966603	0.984146
669	Chr1	5181279	5181784	1_5181279_5181784_5181406	36	.	3.44508	5.43669	3.60236	5181406	505	0	25	36	0	0	FALSE	FALSE	FALSE	FALSE	FALSE	FALSE	FALSE	FALSE	TRUE	FALSE	FALSE	TRUE	0.212193	0.0897139	0.146989	0.0799556	0.518746	0.728204	-0.577683	1.55969e-05	0.000169179	0.10114	0.48683	0.846946	0.4532	0.000302186	0.00548878	0.112548	0.366895	0.679125	-0.620434	0.19148	0.436585
670	Chr1	5186857	5187090	1_5186857_5187090_5186984	37	.	3.17087	5.85335	3.70984	5186984	233	0	0	24	0	37	FALSE	FALSE	FALSE	FALSE	FALSE	FALSE	FALSE	FALSE	TRUE	FALSE	FALSE	TRUE	-0.112015	0.443512	0.54483	0.042195	0.765624	0.886484	-0.274974	0.0656221	0.146825	-0.197323	0.204494	0.633205	-0.0976245	0.499582	0.770392	-0.0143295	0.919462	0.978485	-0.807769	0.0678651	0.238413
671	Chr1	5190521	5191014	1_5190521_5191014_5190683	46	.	3.78681	6.60524	4.69199	5190683	493	0	32	46	0	43	FALSE	FALSE	FALSE	FALSE	FALSE	FALSE	FALSE	FALSE	TRUE	FALSE	FALSE	TRUE	0.366212	0.0028809	0.00773626	-0.00911616	0.941113	0.972916	0.0957894	0.444416	0.58741	-0.0555534	0.663479	0.914238	0.34383	0.00466984	0.0433043	0.00250552	0.983879	0.99451	-0.688657	0.0884646	0.280912
672	Chr1	5195489	5196177	1_5195489_5196177_5195779	282	.	9.28658	31.7444	28.2835	5195779	688	234	43	282	64	225	FALSE	FALSE	FALSE	FALSE	FALSE	TRUE	FALSE	TRUE	FALSE	FALSE	TRUE	FALSE	0.033488	0.61401	0.698142	-0.0179693	0.783716	0.895355	-0.0625826	0.351388	0.499644	-0.0730971	0.290253	0.72474	0.185733	0.00506029	0.0458791	-0.0909863	0.164615	0.46064	1.84005	0.000416545	0.00761733
673	Chr1	5196708	5197180	1_5196708_5197180_5196925	257	.	11.3253	29.2121	25.776	5196925	472	257	102	168	0	31	FALSE	FALSE	FALSE	FALSE	FALSE	FALSE	FALSE	TRUE	FALSE	FALSE	FALSE	TRUE	0.255421	0.0165146	0.0350018	-0.170813	0.111219	0.2888	0.0437136	0.685976	0.790485	-0.0852199	0.438953	0.821297	-0.00175053	0.986642	0.995561	-0.229744	0.0322996	0.182241	-0.816481	0.0324655	0.150791
674	Chr1	5197399	5198089	1_5197399_5198089_5197903	69	.	4.57229	9.04069	6.90843	5197903	690	0	32	69	0	0	FALSE	FALSE	FALSE	FALSE	FALSE	FALSE	FALSE	FALSE	TRUE	FALSE	FALSE	TRUE	0.659549	2.52269e-09	3.37538e-08	0.254652	0.0220829	0.0981116	0.470161	2.7458e-05	0.000271797	0.272311	0.0170981	0.193401	0.280186	0.00908341	0.0694375	0.0629991	0.568537	0.818678	-1.14252	0.00207345	0.0245005
675	Chr1	5198849	5199206	1_5198849_5199206_5199040	224	.	8.1388	25.522	22.4312	5199040	357	33	120	224	0	99	FALSE	FALSE	TRUE	FALSE	FALSE	FALSE	TRUE	FALSE	FALSE	FALSE	FALSE	TRUE	0.0720882	0.567693	0.658284	0.261246	0.032903	0.129821	-0.0999232	0.437037	0.58022	0.0574984	0.669365	0.91604	-0.0361803	0.770426	0.910723	0.204513	0.0953108	0.339482	0.923367	0.13287	0.357606
676	Chr1	5202393	5202879	1_5202393_5202879_5202653	159	.	7.04142	18.6748	15.944	5202653	486	118	59	159	88	107	FALSE	FALSE	FALSE	FALSE	TRUE	FALSE	FALSE	TRUE	FALSE	FALSE	TRUE	FALSE	-0.497606	2.01124e-09	2.74563e-08	-0.145247	0.0675838	0.210279	-0.447924	7.23014e-08	1.71156e-06	0.169396	0.0582914	0.360676	0.0334808	0.691915	0.875125	0.218319	0.0074405	0.0718115	-0.165511	0.678545	0.845316
677	Chr1	5204335	5204642	1_5204335_5204642_5204512	34	.	3.11582	5.26629	3.48644	5204512	307	0	0	34	0	0	FALSE	FALSE	FALSE	FALSE	FALSE	FALSE	FALSE	FALSE	TRUE	FALSE	FALSE	TRUE	-1.06459	1.02856e-18	9.00701e-17	-0.767929	4.4765e-11	6.69672e-09	-1.04011	7.97155e-18	2.09419e-15	0.781377	1.52034e-08	6.98166e-06	-0.132527	0.283847	0.590772	0.631869	4.22865e-07	3.34903e-05	-0.78897	0.117202	0.330818
678	Chr1	5220082	5220468	1_5220082_5220468_5220290	121	.	5.66449	14.6312	12.143	5220290	386	48	70	121	0	17	FALSE	FALSE	FALSE	FALSE	FALSE	TRUE	FALSE	TRUE	FALSE	FALSE	FALSE	TRUE	-0.113562	0.300356	0.398711	0.0813281	0.44366	0.667222	-0.183782	0.0976649	0.19912	-0.188341	0.100102	0.473125	0.0897599	0.413354	0.706591	0.11958	0.263561	0.581561	-0.42965	0.387972	0.63848
679	Chr1	5224104	5224401	1_5224104_5224401_5224242	35	.	3.26074	5.31046	3.52119	5224242	297	0	25	35	0	20	FALSE	FALSE	FALSE	FALSE	FALSE	FALSE	FALSE	FALSE	TRUE	FALSE	FALSE	TRUE	-0.39635	0.00146611	0.00430458	0.00466883	0.96932	0.986099	-0.0845182	0.493041	0.632533	0.0388328	0.757998	0.946333	-0.0572623	0.647295	0.854505	0.0243964	0.841186	0.949629	-0.468941	0.356263	0.611727
680	Chr1	5249388	5249778	1_5249388_5249778_5249589	48	.	3.92817	6.8069	4.84538	5249589	390	17	0	48	0	37	FALSE	FALSE	FALSE	FALSE	FALSE	FALSE	FALSE	TRUE	FALSE	FALSE	FALSE	TRUE	-0.287799	0.00306728	0.00817562	-0.0276964	0.768328	0.88768	-0.217339	0.0254106	0.0708328	0.0277973	0.784378	0.949864	-0.0353926	0.716594	0.885852	-0.0607413	0.51918	0.78962	-0.126999	0.797946	0.903371
681	Chr1	5264963	5265411	1_5264963_5265411_5265116	48	.	3.82081	6.8069	4.84538	5265116	448	41	24	48	23	31	FALSE	FALSE	FALSE	FALSE	FALSE	FALSE	FALSE	TRUE	FALSE	FALSE	TRUE	FALSE	-0.257506	0.00197467	0.00556633	0.11443	0.155151	0.357997	-0.149016	0.0727627	0.159391	-0.0813666	0.340682	0.758811	0.0895689	0.285216	0.592148	-0.0169745	0.83256	0.946526	0.655028	0.288583	0.544152
682	Chr1	5277448	5278086	1_5277448_5278086_5277855	102	.	5.365	12.6201	10.2485	5277855	638	48	39	102	0	55	FALSE	FALSE	FALSE	FALSE	FALSE	FALSE	FALSE	TRUE	FALSE	FALSE	FALSE	TRUE	-0.184979	0.0224814	0.045597	0.09334	0.237068	0.463512	0.0658328	0.412335	0.557107	0.0305603	0.709412	0.935081	0.0899306	0.268884	0.574736	-0.0635621	0.419137	0.72163	0.679545	0.157093	0.391317
683	Chr1	5281748	5282156	1_5281748_5282156_5281932	76	.	4.787	9.82824	7.63464	5281932	408	34	37	76	42	62	FALSE	FALSE	TRUE	FALSE	FALSE	FALSE	TRUE	FALSE	FALSE	TRUE	FALSE	FALSE	0.131238	0.21731	0.306648	0.0203673	0.84621	0.928443	0.0693414	0.519361	0.654197	0.0855045	0.445301	0.824445	-0.0410283	0.692835	0.875125	-0.0307986	0.76969	0.921825	-0.468375	0.270477	0.525563
684	Chr1	5282253	5282747	1_5282253_5282747_5282538	206	.	8.27598	23.6451	20.6447	5282538	494	34	20	206	0	42	TRUE	FALSE	FALSE	FALSE	FALSE	FALSE	TRUE	FALSE	FALSE	FALSE	FALSE	TRUE	0.308081	0.00362665	0.00948352	-0.058316	0.583689	0.77406	0.156498	0.14534	0.265737	0.237955	0.0334641	0.275271	0.236835	0.023149	0.133479	-0.0671815	0.529559	0.796084	-0.454817	0.280204	0.533772
685	Chr1	5286482	5286915	1_5286482_5286915_5286708	110	.	5.41283	13.452	11.0281	5286708	433	99	19	110	0	43	FALSE	FALSE	FALSE	FALSE	TRUE	FALSE	FALSE	TRUE	FALSE	FALSE	FALSE	TRUE	-0.445665	2.17344e-05	0.00010813	-0.122866	0.22351	0.448226	-0.217936	0.0357957	0.0924278	-0.0228896	0.832161	0.962787	0.000285897	0.997854	0.99884	-0.0360069	0.723574	0.89916	0.269669	0.617518	0.809284
686	Chr1	5290075	5290315	1_5290075_5290315_5290194	36	.	3.49875	5.43669	3.60236	5290194	240	0	0	36	0	0	FALSE	FALSE	FALSE	FALSE	FALSE	FALSE	FALSE	FALSE	TRUE	FALSE	FALSE	TRUE	-0.411152	0.000758257	0.00244967	-0.229985	0.0508575	0.174066	-0.304478	0.012443	0.0404784	0.226982	0.0840665	0.431868	0.302544	0.0165903	0.106683	0.189911	0.119125	0.383587	-0.857262	0.154654	0.38766
687	Chr1	5295772	5296120	1_5295772_5296120_5295964	69	.	4.67197	9.48129	6.94177	5295964	348	41	22	55	0	69	FALSE	FALSE	FALSE	FALSE	FALSE	FALSE	TRUE	FALSE	FALSE	FALSE	FALSE	TRUE	0.241816	0.0933759	0.151629	0.186885	0.187882	0.404412	0.218749	0.131912	0.247229	0.529656	0.000657546	0.0237078	0.232697	0.101742	0.336669	0.26037	0.0696612	0.285185	-0.413944	0.330223	0.586086
688	Chr1	5296760	5297018	1_5296760_5297018_5296904	30	.	3.28405	4.79141	3.01951	5296904	258	27	0	30	0	17	FALSE	FALSE	TRUE	FALSE	FALSE	FALSE	TRUE	FALSE	FALSE	FALSE	FALSE	TRUE	0.186402	0.23983	0.332459	-0.127003	0.42425	0.649183	-0.177719	0.2806	0.427005	-0.202364	0.235356	0.671104	-0.031944	0.83611	0.939846	0.0145675	0.928172	0.980806	-0.493266	0.385128	0.636229
689	Chr1	5298197	5298497	1_5298197_5298497_5298353	56	.	5.00654	7.97242	5.67485	5298353	300	56	39	0	0	0	TRUE	FALSE	FALSE	FALSE	FALSE	FALSE	TRUE	FALSE	FALSE	FALSE	FALSE	TRUE	0.508789	0.00098956	0.00307244	0.289684	0.0597257	0.194411	0.586923	0.000144595	0.0010914	0.0724762	0.63808	0.903837	-0.123359	0.403027	0.697297	0.0332925	0.826608	0.944557	-0.162911	0.833686	0.92159
690	Chr1	5301402	5301684	1_5301402_5301684_5301570	34	.	3.83399	5.52493	3.43523	5301570	282	34	24	0	0	0	FALSE	TRUE	FALSE	FALSE	FALSE	FALSE	TRUE	FALSE	FALSE	FALSE	FALSE	TRUE	-0.478116	0.0377002	0.0706084	-0.780289	0.000700207	0.00725884	-0.978659	4.31551e-05	0.00039899	0.833687	0.00284675	0.061867	0.146423	0.531717	0.791149	0.578696	0.0202315	0.138182	-1.34311	0.0165568	0.0971315
691	Chr1	5303500	5303745	1_5303500_5303745_5303600	30	.	3.17669	4.79141	3.01951	5303600	245	0	0	30	0	0	FALSE	FALSE	FALSE	FALSE	FALSE	FALSE	FALSE	FALSE	TRUE	FALSE	FALSE	TRUE	0.13894	0.263816	0.359101	-0.0955296	0.440653	0.664471	0.315153	0.0107087	0.0359213	0.203738	0.108476	0.488818	-0.0417422	0.73138	0.892961	0.0246158	0.844631	0.95116	-1.05172	0.070728	0.244955
692	Chr1	5303971	5304427	1_5303971_5304427_5304198	233	.	8.23445	26.5338	23.3863	5304198	456	158	135	233	0	84	FALSE	FALSE	FALSE	FALSE	FALSE	TRUE	FALSE	TRUE	FALSE	FALSE	FALSE	TRUE	0.0964914	0.351862	0.453501	0.0132207	0.897477	0.953216	0.0132269	0.899271	0.936574	-0.0681246	0.522908	0.856522	-0.0447185	0.661801	0.860539	-0.0277557	0.787095	0.929907	-0.204576	0.622762	0.812003
693	Chr1	5339334	5339684	1_5339334_5339684_5339498	99	.	5.59215	12.3067	9.94695	5339498	350	44	33	99	0	0	FALSE	FALSE	FALSE	FALSE	TRUE	FALSE	FALSE	TRUE	FALSE	FALSE	FALSE	TRUE	-0.339926	0.00757513	0.0179086	-0.331365	0.00796796	0.0470005	-0.0910318	0.469408	0.610701	-0.0349023	0.787807	0.950119	-0.0176902	0.890168	0.961776	0.00370332	0.976867	0.99363	-2.16398	1.19947e-06	0.000114332
694	Chr1	5341973	5342321	1_5341973_5342321_5342136	24	.	2.96199	4.17492	2.46843	5342136	348	0	13	24	0	0	FALSE	FALSE	FALSE	FALSE	FALSE	FALSE	FALSE	FALSE	TRUE	FALSE	FALSE	TRUE	-0.196251	0.0785447	0.131735	0.0890604	0.411063	0.638069	-0.0864294	0.437479	0.580592	-0.0258135	0.821618	0.959147	0.0655593	0.55801	0.806538	0.0492913	0.649669	0.861894	-0.981264	0.039332	0.170002
695	Chr1	5345093	5345634	1_5345093_5345634_5345447	109	.	6.83051	13.5739	10.9232	5345447	541	109	39	36	0	0	FALSE	TRUE	FALSE	FALSE	FALSE	FALSE	TRUE	FALSE	FALSE	FALSE	FALSE	TRUE	-0.692367	6.46846e-09	7.80199e-08	-0.271525	0.0167196	0.079755	-0.228211	0.0487668	0.116726	0.0787689	0.516451	0.85339	-0.330506	0.005987	0.051796	0.0370552	0.749188	0.913133	-1.4149	0.000425047	0.00772037
696	Chr1	5346736	5347070	1_5346736_5347070_5346922	128	.	7.48192	15.6126	12.8474	5346922	334	128	67	107	0	0	TRUE	FALSE	FALSE	FALSE	FALSE	FALSE	TRUE	FALSE	FALSE	FALSE	FALSE	TRUE	0.729405	0.00060231	0.00199676	0.542666	0.0103241	0.056476	0.542159	0.0118392	0.0389256	-0.102633	0.630357	0.899754	0.18089	0.37623	0.676523	0.214126	0.303978	0.622461	-1.37541	0.00513076	0.0448976
697	Chr1	5347984	5348774	1_5347984_5348774_5348198	118	.	5.60412	14.2995	11.8228	5348198	790	73	39	118	0	0	TRUE	FALSE	FALSE	FALSE	FALSE	FALSE	TRUE	FALSE	FALSE	FALSE	FALSE	TRUE	0.320483	0.00111308	0.00340017	0.135497	0.165376	0.372884	0.176016	0.0776805	0.167683	-0.100926	0.318423	0.747369	0.0594357	0.534676	0.793359	-0.0817157	0.398459	0.705425	-0.517031	0.19345	0.43895
698	Chr1	5349610	5349812	1_5349610_5349812_5349681	30	.	3.33772	4.79141	3.01951	5349681	202	27	0	30	0	0	FALSE	FALSE	FALSE	FALSE	FALSE	TRUE	FALSE	TRUE	FALSE	FALSE	FALSE	TRUE	-0.00933311	0.928612	0.948244	0.26468	0.00840522	0.0488046	0.0953707	0.359	0.507386	-0.326106	0.00178092	0.0458783	-0.00204283	0.98418	0.994988	-0.114098	0.246834	0.562202	-0.914955	0.112679	0.324876
699	Chr1	5385076	5387503	1_5385076_5387503_5386372	159	.	7.14877	18.6748	15.944	5386372	2427	99	54	159	42	76	FALSE	FALSE	FALSE	FALSE	FALSE	FALSE	FALSE	TRUE	FALSE	FALSE	TRUE	FALSE	-0.243705	0.0068603	0.0164351	-0.23803	0.00788185	0.0466125	-0.347895	0.000120706	0.000936013	0.636987	1.23085e-11	1.44447e-08	-0.00694949	0.938594	0.979261	0.515789	1.5298e-08	2.13993e-06	-0.0969044	0.657386	0.832233
700	Chr1	5387829	5388453	1_5387829_5388453_5388176	118	.	5.79542	14.2995	11.8228	5388176	624	64	70	118	42	62	FALSE	FALSE	FALSE	FALSE	FALSE	FALSE	FALSE	TRUE	FALSE	FALSE	TRUE	FALSE	-0.220069	0.0503338	0.0908421	-0.13979	0.20855	0.430611	-0.327554	0.00378908	0.0156327	0.342736	0.00363635	0.0744323	0.19334	0.0873899	0.307909	0.408804	0.00030859	0.00686741	0.443578	0.358631	0.613145
701	Chr1	5388876	5389424	1_5388876_5389424_5389121	107	.	5.80685	13.1688	10.7559	5389121	548	73	62	107	0	91	FALSE	FALSE	FALSE	FALSE	FALSE	TRUE	FALSE	TRUE	FALSE	FALSE	FALSE	TRUE	0.00391609	0.973996	0.981285	-0.140016	0.240686	0.467105	-0.409747	0.000886327	0.00478288	0.291974	0.026147	0.241053	0.317925	0.00845803	0.0658248	0.400543	0.00111506	0.0183364	2.03532	0.00575632	0.0484385
702	Chr1	5390594	5390946	1_5390594_5390946_5390776	27	.	3.18543	4.70046	2.70983	5390776	352	0	0	19	0	27	FALSE	FALSE	FALSE	FALSE	FALSE	FALSE	FALSE	FALSE	TRUE	FALSE	FALSE	TRUE	0.921126	9.37369e-09	1.09032e-07	0.213522	0.192741	0.410476	0.736895	5.74334e-06	7.25223e-05	-0.0299723	0.850882	0.967233	-0.181408	0.226693	0.529006	-0.55202	0.000456477	0.00931197	-0.824514	0.0603855	0.223247
703	Chr1	5396198	5396893	1_5396198_5396893_5396704	132	.	6.28994	15.8538	13.2835	5396704	695	40	46	132	0	62	FALSE	FALSE	FALSE	FALSE	FALSE	TRUE	FALSE	TRUE	FALSE	FALSE	FALSE	TRUE	0.0194924	0.768414	0.826219	0.0349	0.592525	0.77983	0.266763	4.78527e-05	0.000435222	0.0798157	0.2307	0.666695	-0.0384577	0.557163	0.806497	-0.0199291	0.760116	0.917231	0.166648	0.685777	0.847794
704	Chr1	5397446	5398134	1_5397446_5398134_5397594	42	.	3.71346	6.10903	4.21381	5397594	688	0	0	42	0	0	FALSE	FALSE	FALSE	FALSE	FALSE	FALSE	FALSE	FALSE	TRUE	FALSE	FALSE	TRUE	0.461709	4.76949e-08	4.7304e-07	-0.0805502	0.345638	0.578714	0.090787	0.292127	0.439517	-0.101936	0.243098	0.67881	0.0906152	0.273972	0.579442	0.0419136	0.626707	0.848662	0.123568	0.799673	0.903787
705	Chr1	5398651	5398952	1_5398651_5398952_5398767	26	.	3.08516	4.57993	2.60235	5398767	301	15	24	20	0	26	FALSE	FALSE	FALSE	FALSE	FALSE	FALSE	FALSE	TRUE	FALSE	FALSE	FALSE	TRUE	-0.23492	0.00521525	0.0129821	0.0474201	0.562999	0.761624	-0.137963	0.100421	0.203352	0.0100242	0.907657	0.985269	0.126815	0.134176	0.397025	-0.00209261	0.979657	0.993971	0.168377	0.788472	0.901122
706	Chr1	5402212	5402715	1_5402212_5402715_5402474	328	.	13.019	36.7181	32.8905	5402474	503	328	179	318	0	0	TRUE	FALSE	FALSE	FALSE	FALSE	FALSE	TRUE	FALSE	FALSE	FALSE	FALSE	TRUE	0.481987	0.000403624	0.00140506	0.253758	0.0618758	0.199025	0.11113	0.423031	0.567571	0.189926	0.182596	0.603625	0.224047	0.0945681	0.323158	0.0207435	0.877914	0.963003	-1.26865	0.000614226	0.010024
707	Chr1	5410656	5410860	1_5410656_5410860_5410779	30	.	3.33772	4.79141	3.01951	5410779	204	0	0	30	0	26	FALSE	FALSE	FALSE	FALSE	FALSE	FALSE	FALSE	FALSE	TRUE	FALSE	FALSE	TRUE	-0.385477	3.64217e-05	0.000169313	-0.0127895	0.886264	0.947517	-0.110228	0.230889	0.371341	0.0649015	0.498497	0.849836	0.0919796	0.332118	0.636526	-0.00170983	0.984817	0.99474	0.179999	0.815373	0.91132
708	Chr1	5420773	5421704	1_5420773_5421704_5421067	80	.	4.74329	10.2238	8.01521	5421067	931	27	22	80	56	76	FALSE	FALSE	FALSE	FALSE	FALSE	TRUE	FALSE	TRUE	FALSE	FALSE	TRUE	FALSE	-0.0357665	0.806861	0.856396	0.0397393	0.78529	0.896287	0.135447	0.354063	0.502519	-0.00712961	0.9612	0.996043	0.0241079	0.868998	0.953037	-0.0759178	0.60264	0.837001	0.222886	0.500486	0.72671
709	Chr1	5423092	5423891	1_5423092_5423891_5423302	132	.	6.34362	15.8538	13.2835	5423302	799	56	70	132	0	37	FALSE	FALSE	FALSE	TRUE	FALSE	FALSE	FALSE	TRUE	FALSE	FALSE	FALSE	TRUE	0.318124	0.00120037	0.00362364	-0.0224326	0.819637	0.915804	0.079865	0.422103	0.566468	-0.116788	0.246152	0.680132	-0.0269617	0.779825	0.916004	-0.12143	0.216656	0.529281	-0.466638	0.148155	0.379716
710	Chr1	5442090	5442708	1_5442090_5442708_5442342	107	.	5.6995	13.1688	10.7559	5442342	618	17	22	107	0	91	FALSE	FALSE	FALSE	FALSE	TRUE	FALSE	FALSE	TRUE	FALSE	FALSE	FALSE	TRUE	-0.322166	2.82814e-06	1.77104e-05	-0.0774315	0.245024	0.472797	-0.172238	0.0118566	0.0389589	-0.0119315	0.866618	0.97168	-0.00865347	0.900501	0.965488	-0.100475	0.132445	0.407966	1.20281	0.022529	0.119009
711	Chr1	5443599	5443994	1_5443599_5443994_5443693	40	.	3.49986	5.94584	4.09236	5443693	395	0	0	40	0	26	FALSE	FALSE	FALSE	FALSE	FALSE	FALSE	FALSE	FALSE	TRUE	FALSE	FALSE	TRUE	-0.00573903	0.94242	0.958313	0.0910977	0.24078	0.467118	0.202319	0.0102317	0.0346123	0.0666083	0.407982	0.804617	-0.0516998	0.510088	0.778138	0.109882	0.159402	0.452655	-0.549082	0.220023	0.472503
712	Chr1	5447750	5448017	1_5447750_5448017_5447940	37	.	3.57341	5.85904	3.70984	5447940	267	0	25	0	0	37	FALSE	FALSE	FALSE	FALSE	FALSE	FALSE	FALSE	FALSE	TRUE	FALSE	FALSE	TRUE	-0.643268	1.75824e-10	3.08436e-09	0.219469	0.018026	0.0842335	-0.128267	0.186537	0.317	0.0664644	0.513436	0.853161	-0.0833425	0.418437	0.70996	0.178851	0.0544398	0.247975	-1.2038	0.00436934	0.0405504
713	Chr1	5479636	5479862	1_5479636_5479862_5479821	18	.	3.22522	4.14638	1.87334	5479821	226	0	0	0	18	0	FALSE	FALSE	FALSE	FALSE	FALSE	FALSE	FALSE	FALSE	TRUE	FALSE	TRUE	FALSE	-0.150298	0.257257	0.351951	-0.0787974	0.542719	0.748193	-0.00743184	0.955112	0.970865	-0.135597	0.315363	0.745494	-0.247486	0.0581995	0.241289	-0.184038	0.154353	0.443493	-0.729879	0.198782	0.445022
714	Chr1	5485037	5485404	1_5485037_5485404_5485261	61	.	4.41126	8.27391	6.19663	5485261	367	21	46	61	0	0	TRUE	FALSE	FALSE	FALSE	FALSE	FALSE	TRUE	FALSE	FALSE	FALSE	FALSE	TRUE	1.07025	0.000104256	0.00042893	0.325127	0.25023	0.480347	-0.0224844	0.939978	0.962009	0.212213	0.504334	NA	0.430189	0.0988148	0.331337	0.651166	0.0263035	0.162519	-1.94102	0.000428362	0.00774142
715	Chr1	5485617	5485944	1_5485617_5485944_5485765	42	.	3.60611	6.10903	4.21381	5485765	327	0	25	42	0	0	FALSE	FALSE	FALSE	FALSE	FALSE	FALSE	FALSE	FALSE	TRUE	FALSE	FALSE	TRUE	-0.249789	0.0780302	0.130995	0.0741199	0.588322	0.776901	-0.30243	0.0344437	0.0896986	0.0878925	0.559809	0.868924	-0.0623501	0.659978	0.860377	0.0302687	0.825328	0.943995	1.45873	0.164119	0.400846
716	Chr1	5488747	5489148	1_5488747_5489148_5489036	26	.	3.20722	4.57993	2.60235	5489036	401	0	0	14	0	26	FALSE	FALSE	FALSE	FALSE	FALSE	FALSE	FALSE	FALSE	TRUE	FALSE	FALSE	TRUE	-0.297059	0.0079739	0.0187158	0.0544052	0.612343	0.793884	-0.253634	0.0238824	0.0674456	-0.153509	0.187511	0.612587	-0.0452721	0.686942	0.872399	-0.155671	0.144005	0.42753	1.10163	0.140084	0.36819
717	Chr1	5518090	5518321	1_5518090_5518321_5518249	20	.	2.84103	3.98259	2.08224	5518249	231	0	0	0	0	20	FALSE	FALSE	FALSE	FALSE	FALSE	FALSE	FALSE	FALSE	TRUE	FALSE	FALSE	TRUE	-0.344288	0.00139906	0.00414904	-0.151845	0.144679	0.342491	-0.350785	0.00123142	0.00630099	-0.109761	0.335162	0.757007	0.126179	0.249473	0.553578	0.0185455	0.86075	0.95805	-0.259106	0.683831	0.847783
718	Chr1	5525196	5525555	1_5525196_5525555_5525380	55	.	4.25023	7.52895	5.51233	5525380	359	0	0	55	0	31	FALSE	FALSE	FALSE	FALSE	FALSE	FALSE	FALSE	FALSE	TRUE	FALSE	FALSE	TRUE	-0.806624	1.39718e-15	7.13849e-14	-0.173266	0.0638463	0.202858	-0.556034	2.16911e-08	5.885e-07	0.208899	0.0558052	0.354412	0.032204	0.759422	0.90584	0.0218734	0.818165	0.941804	0.149854	0.784901	0.899701
719	Chr1	5531783	5532307	1_5531783_5532307_5532022	410	.	10.6481	45.3983	41.0169	5532022	524	365	202	410	154	386	FALSE	FALSE	FALSE	FALSE	TRUE	FALSE	FALSE	TRUE	FALSE	FALSE	TRUE	FALSE	-0.343585	0.00122971	0.00369303	0.0618574	0.543983	0.749215	-0.192257	0.069045	0.15277	0.0278228	0.800901	0.952818	-0.114425	0.282687	0.589968	0.0369601	0.717645	0.896411	1.58386	0.000218734	0.00479835
720	Chr1	5562696	5563119	1_5562696_5563119_5563029	19	.	2.85463	3.58913	1.95179	5563029	423	0	0	19	0	0	FALSE	FALSE	FALSE	FALSE	FALSE	FALSE	FALSE	FALSE	TRUE	FALSE	FALSE	TRUE	-0.0195065	0.850415	0.890253	-0.0751894	0.460908	0.680309	0.0544598	0.598552	0.71953	-0.0255507	0.809505	0.954879	-0.108637	0.286834	0.594819	-0.0561801	0.583691	0.827128	-0.244436	0.660505	0.833935
721	Chr1	5563371	5563685	1_5563371_5563685_5563532	76	.	4.787	9.82824	7.63464	5563532	314	48	0	76	0	42	TRUE	FALSE	FALSE	FALSE	FALSE	FALSE	TRUE	FALSE	FALSE	FALSE	FALSE	TRUE	1.37617	5.12697e-05	0.000228949	-0.212168	0.566196	0.763737	0.339328	0.351048	0.499291	-0.0602755	0.869306	NA	0.223388	0.471242	0.75155	-0.0200222	0.957812	0.988373	0.776707	0.301447	0.557596
722	Chr1	5595975	5596428	1_5595975_5596428_5596183	243	.	8.52139	27.556	24.3498	5596183	453	148	125	243	0	0	FALSE	FALSE	TRUE	FALSE	FALSE	FALSE	TRUE	FALSE	FALSE	FALSE	FALSE	TRUE	-0.125715	0.307349	0.406041	0.0888514	0.458439	0.678089	-0.145606	0.239895	0.381967	0.348818	0.00814004	0.124122	0.554704	1.16989e-05	0.000401301	0.546162	1.00725e-05	0.000459057	-1.58521	1.1344e-05	0.000593138
723	Chr1	5613832	5614553	1_5613832_5614553_5614372	55	.	3.45638	7.60524	5.5846	5614372	721	48	22	55	0	16	FALSE	FALSE	TRUE	FALSE	FALSE	FALSE	TRUE	FALSE	FALSE	FALSE	FALSE	TRUE	0.109248	0.294337	0.39251	-0.0837762	0.418514	0.643974	-0.208898	0.0512805	0.121341	0.214766	0.0603921	0.364118	0.269526	0.00954821	0.0720699	0.136454	0.196051	0.503332	-0.777177	0.0404155	0.17295
724	Chr1	5638213	5638527	1_5638213_5638527_5638407	19	.	2.74728	3.58913	1.95179	5638407	314	0	0	19	0	0	FALSE	FALSE	FALSE	FALSE	FALSE	FALSE	FALSE	FALSE	TRUE	FALSE	FALSE	TRUE	0.160017	0.261454	0.356471	-0.0991259	0.485845	0.701263	0.0102979	0.943206	0.964244	-0.0626652	0.672481	0.918617	0.064044	0.648243	0.855036	0.0299684	0.835121	0.946852	-0.912341	0.0796733	0.263026
725	Chr1	5641441	5641943	1_5641441_5641943_5641733	307	.	10.423	34.4403	30.7983	5641733	502	247	227	307	49	76	TRUE	FALSE	FALSE	FALSE	FALSE	FALSE	TRUE	FALSE	FALSE	TRUE	FALSE	FALSE	0.565198	9.2704e-06	5.0686e-05	-0.07777	0.547338	0.751781	0.374953	0.00358737	0.015029	0.0273528	0.832755	0.96291	0.0274404	0.825156	0.934606	-0.217433	0.0915872	0.331592	0.0295819	0.946594	0.972887
726	Chr1	5643201	5643508	1_5643201_5643508_5643360	81	.	5.7231	10.6685	8.18013	5643360	307	81	0	48	0	0	FALSE	FALSE	TRUE	FALSE	FALSE	FALSE	TRUE	FALSE	FALSE	FALSE	FALSE	TRUE	0.227157	0.258883	0.353637	-0.384232	0.0615437	0.198528	-0.503677	0.0185207	0.0553439	0.178987	0.442414	0.822263	0.142718	0.471427	0.75155	0.0758318	0.721763	0.898221	-1.14246	0.0288998	0.1394
727	Chr1	5643939	5644348	1_5643939_5644348_5644133	269	.	11.4556	30.4345	26.9342	5644133	409	269	169	226	0	0	TRUE	FALSE	FALSE	FALSE	FALSE	FALSE	TRUE	FALSE	FALSE	FALSE	FALSE	TRUE	0.634486	3.66138e-05	0.000170059	0.121798	0.434038	0.65929	-0.33809	0.0417013	0.103925	0.0814002	0.647623	0.908816	0.50956	0.000714887	0.0110158	0.283161	0.0738683	0.296436	-0.259281	0.680597	0.846404
728	Chr1	5646256	5646529	1_5646256_5646529_5646375	76	.	4.84067	9.82824	7.63464	5646375	273	34	37	76	0	0	FALSE	FALSE	FALSE	TRUE	FALSE	FALSE	FALSE	TRUE	FALSE	FALSE	FALSE	TRUE	0.477502	0.000371404	0.00130519	-0.239638	0.0813518	0.23737	0.0820369	0.551848	0.68149	0.370831	0.0108592	0.148954	0.0343199	0.791703	0.920042	0.144992	0.306087	0.624643	-0.741466	0.147017	0.378332
729	Chr1	5646621	5646920	1_5646621_5646920_5646779	54	.	5.18522	7.85164	5.4551	5646779	299	34	54	48	0	42	FALSE	FALSE	FALSE	FALSE	FALSE	TRUE	FALSE	TRUE	FALSE	FALSE	FALSE	TRUE	0.0137513	0.878292	0.911639	-0.130508	0.142367	0.339545	-0.0304212	0.736933	0.826221	-0.0987704	0.288118	0.722141	0.0631903	0.478171	0.756518	-0.049386	0.582422	0.827039	1.92769	0.0648128	0.233297
730	Chr1	5722246	5722567	1_5722246_5722567_5722382	55	.	4.14287	7.52895	5.51233	5722382	321	0	0	55	0	0	FALSE	FALSE	FALSE	FALSE	FALSE	FALSE	FALSE	FALSE	TRUE	FALSE	FALSE	TRUE	1.04452	3.45647e-07	2.77213e-06	0.351413	0.0936084	0.258992	0.538321	0.0111267	0.037035	-0.067645	0.747341	0.942447	0.214359	0.2633	0.568793	0.043365	0.833149	0.946526	-1.43822	0.0413018	0.175626
731	Chr1	5727254	5727658	1_5727254_5727658_5727440	49	.	3.86137	7.28745	4.97228	5727440	404	41	0	31	0	49	FALSE	FALSE	FALSE	FALSE	FALSE	FALSE	FALSE	TRUE	FALSE	FALSE	FALSE	TRUE	-0.16528	0.0908623	0.148442	0.299576	0.00135445	0.012117	-0.216273	0.0284307	0.0772521	-0.424645	2.28405e-05	0.00206189	0.0366518	0.707855	0.881831	-0.160318	0.0800307	0.308412	-0.164202	0.718463	0.864337
732	Chr1	5732118	5732506	1_5732118_5732506_5732288	42	.	3.71346	6.10903	4.21381	5732288	388	0	37	42	0	0	FALSE	FALSE	FALSE	FALSE	FALSE	FALSE	FALSE	FALSE	TRUE	FALSE	FALSE	TRUE	0.955663	2.46548e-10	4.19617e-09	-0.00216004	0.989118	0.995893	0.660834	1.93829e-05	0.000202114	0.147359	0.339287	0.758811	0.372436	0.00875632	0.0675604	0.174606	0.28142	0.599757	-0.285063	0.654797	0.830876
733	Chr1	5732838	5733161	1_5732838_5733161_5733028	42	.	3.71346	6.10903	4.21381	5733028	323	0	30	42	0	0	FALSE	FALSE	FALSE	FALSE	FALSE	FALSE	FALSE	FALSE	TRUE	FALSE	FALSE	TRUE	0.283145	0.0207499	0.0425953	0.0264899	0.828372	0.919707	0.0774193	0.536882	0.668681	-0.286452	0.0235339	0.229489	0.109973	0.356638	0.660879	-0.231709	0.0545303	0.247975	-0.600923	0.354895	0.610538
734	Chr1	5758370	5758625	1_5758370_5758625_5758535	27	.	3.07277	4.70046	2.70983	5758535	255	0	22	0	0	27	FALSE	FALSE	FALSE	FALSE	FALSE	FALSE	FALSE	FALSE	TRUE	FALSE	FALSE	TRUE	-0.308609	4.32684e-05	0.000197226	-0.0630378	0.386642	0.616967	-0.189098	0.0119513	0.0392223	-0.0479754	0.539952	0.862779	0.0947287	0.214865	0.515354	-0.0474852	0.51652	0.788156	-0.146371	0.790223	0.901122
735	Chr1	5773364	5773780	1_5773364_5773780_5773595	91	.	5.21641	11.4621	9.15434	5773595	416	27	37	91	0	42	FALSE	FALSE	FALSE	FALSE	FALSE	FALSE	FALSE	TRUE	FALSE	FALSE	FALSE	TRUE	-0.185342	0.0422455	0.078116	0.043574	0.62288	0.800047	-0.170424	0.0628617	0.141894	0.0587	0.539111	0.862479	-0.0304076	0.73853	0.895933	0.0222647	0.802136	0.935399	-0.404554	0.381986	0.634152
736	Chr1	5775283	5775604	1_5775283_5775604_5775468	32	.	3.35441	5.31046	3.22442	5775468	321	0	0	19	0	32	FALSE	FALSE	FALSE	FALSE	FALSE	FALSE	FALSE	FALSE	TRUE	FALSE	FALSE	TRUE	-0.059759	0.584858	0.673762	0.299513	0.00420305	0.029226	0.479092	5.95591e-06	7.45943e-05	0.123176	0.24866	0.683165	-0.215569	0.0441787	0.201958	-0.0965947	0.345598	0.659772	-0.250732	0.623471	0.812052
737	Chr1	5778835	5779502	1_5778835_5779502_5779378	61	.	4.35758	8.27391	6.19663	5779378	667	34	0	61	0	0	TRUE	FALSE	FALSE	FALSE	FALSE	FALSE	TRUE	FALSE	FALSE	FALSE	FALSE	TRUE	0.538171	0.00165294	0.00477827	0.188706	0.271164	0.502964	-0.145288	0.416429	0.561153	-0.175188	0.340131	0.758811	0.154504	0.352996	0.657351	0.316377	0.0683692	0.28258	-0.842461	0.0503182	0.198091
738	Chr1	5786196	5786406	1_5786196_5786406_5786296	30	.	3.23037	4.79141	3.01951	5786296	210	27	0	30	0	0	FALSE	FALSE	FALSE	FALSE	FALSE	TRUE	FALSE	TRUE	FALSE	FALSE	FALSE	TRUE	0.168604	0.265401	0.36103	0.137548	0.355486	0.588343	-0.14594	0.349968	0.498216	0.0505035	0.758675	0.946337	-0.0825101	0.575816	0.814995	0.203007	0.177	0.478964	0.834806	0.431229	0.673827
739	Chr1	5797147	5797596	1_5797147_5797596_5797414	177	.	7.52451	20.6246	17.7828	5797414	449	48	88	177	0	0	TRUE	FALSE	FALSE	FALSE	FALSE	FALSE	TRUE	FALSE	FALSE	FALSE	FALSE	TRUE	1.80733	3.92393e-11	7.68448e-10	0.576672	0.0439054	0.157898	-0.104275	0.738645	0.827107	-0.251727	0.433972	NA	1.2592	9.02467e-07	4.74169e-05	0.39139	0.167037	0.463337	-1.23685	0.0180928	0.102675
740	Chr1	5833727	5834024	1_5833727_5834024_5833837	83	.	5.10906	10.6357	8.37968	5833837	297	0	28	83	0	0	FALSE	FALSE	FALSE	FALSE	FALSE	FALSE	FALSE	FALSE	TRUE	FALSE	FALSE	TRUE	0.480405	0.0211102	0.0431867	-0.0434975	0.837196	0.924297	-0.166538	0.44982	0.592518	-0.302014	0.181398	0.602328	0.21076	0.29706	0.605188	0.123958	0.56545	0.816964	-0.61989	0.281925	0.535436
741	Chr1	5842805	5843206	1_5842805_5843206_5842999	81	.	5.78824	10.6685	8.18013	5842999	401	81	79	76	0	31	TRUE	FALSE	FALSE	FALSE	FALSE	FALSE	TRUE	FALSE	FALSE	FALSE	FALSE	TRUE	0.409599	0.00872797	0.0202431	-0.100909	0.523098	0.730935	-0.0341557	0.831973	0.891483	0.0684285	0.681964	0.922511	-0.117722	0.435993	0.723252	-0.114285	0.471055	0.756773	-0.188036	0.704173	0.856828
742	Chr1	5844179	5844379	1_5844179_5844379_5844228	20	.	3.02413	3.98259	2.08224	5844228	200	0	0	19	0	20	FALSE	FALSE	FALSE	FALSE	FALSE	FALSE	FALSE	FALSE	TRUE	FALSE	FALSE	TRUE	0.197144	0.0997752	0.160352	0.287312	0.013805	0.0692564	0.161955	0.180324	0.309175	-0.142382	0.245199	0.679914	0.00960002	0.934466	0.977862	0.0300724	0.793872	0.932271	1.38245	0.189096	0.433259
743	Chr1	5850669	5850995	1_5850669_5850995_5850825	55	.	4.14287	7.52895	5.51233	5850825	326	27	0	55	0	0	FALSE	FALSE	TRUE	FALSE	FALSE	FALSE	TRUE	FALSE	FALSE	FALSE	FALSE	TRUE	0.124373	0.322201	0.421782	0.180856	0.140967	0.337712	0.0547386	0.666543	0.775474	0.00739784	0.955002	0.993536	-0.171059	0.161402	0.439893	0.0521058	0.670307	0.87165	-0.673518	0.181309	0.423895
744	Chr1	5851582	5851871	1_5851582_5851871_5851744	69	.	4.62597	9.04069	6.90843	5851744	289	0	0	69	23	0	FALSE	FALSE	FALSE	FALSE	FALSE	FALSE	FALSE	FALSE	TRUE	FALSE	TRUE	FALSE	-0.647652	6.44059e-11	1.21279e-09	-0.0538883	0.572548	0.76722	-0.125727	0.195018	0.327238	0.0130013	0.895818	0.981396	-0.142707	0.154161	0.428834	0.00537155	0.955339	0.987803	0.483189	0.52335	0.744551
745	Chr1	5859731	5860111	1_5859731_5860111_5859955	36	.	3.3914	5.43669	3.60236	5859955	380	0	0	36	0	0	FALSE	FALSE	FALSE	FALSE	FALSE	FALSE	FALSE	FALSE	TRUE	FALSE	FALSE	TRUE	0.379837	0.0198212	0.0410092	0.0550052	0.736235	0.869522	0.275837	0.0936589	0.192961	0.0615064	0.712811	0.935567	0.221595	0.16674	0.44787	-0.0730788	0.653564	0.864171	-1.33742	0.0124686	0.0803222
746	Chr1	5864552	5864923	1_5864552_5864923_5864757	69	.	4.62597	9.04069	6.90843	5864757	371	0	28	69	0	0	FALSE	FALSE	FALSE	FALSE	FALSE	FALSE	FALSE	FALSE	TRUE	FALSE	FALSE	TRUE	-0.395818	1.49811e-05	7.79146e-05	-0.405224	5.9105e-06	0.000153402	-0.339541	0.00021091	0.00149258	0.0721391	0.459883	0.832885	0.0546935	0.555835	0.805945	0.0295113	0.749822	0.913302	0.775612	0.30262	0.559003
747	Chr1	5890648	5891148	1_5890648_5891148_5890822	46	.	3.78681	6.60524	4.69199	5890822	500	41	0	46	29	42	FALSE	FALSE	FALSE	FALSE	FALSE	FALSE	FALSE	TRUE	FALSE	FALSE	TRUE	FALSE	-0.236232	0.0222301	0.045203	0.0428384	0.668043	0.826404	-0.095118	0.355111	0.503542	0.189883	0.0785481	0.418738	0.00220477	0.983016	0.994314	0.175208	0.0830005	0.313712	0.11777	0.79088	0.901122
748	Chr1	5922521	5922875	1_5922521_5922875_5922675	91	.	5.32376	11.4621	9.15434	5922675	354	56	39	91	0	0	FALSE	FALSE	FALSE	FALSE	TRUE	FALSE	FALSE	TRUE	FALSE	FALSE	FALSE	TRUE	-0.341407	0.0059479	0.0145436	-0.05902	0.622977	0.800047	-0.0370159	0.762159	0.843014	0.142381	0.262275	0.696353	-0.357051	0.00370545	0.0364655	0.0485477	0.688684	0.883065	-0.768171	0.0994537	0.301816
749	Chr1	5945296	5946400	1_5945296_5946400_5945666	234	.	9.41351	26.7525	23.4512	5945666	1104	234	148	151	106	76	FALSE	FALSE	FALSE	FALSE	FALSE	FALSE	FALSE	TRUE	FALSE	FALSE	TRUE	FALSE	0.157795	0.0196518	0.0406979	-0.135989	0.0443542	0.158928	0.217093	0.001335	0.00674133	-0.0910843	0.181661	0.602485	0.0226502	0.734523	0.89435	-0.175606	0.00952416	0.0845014	-0.196958	0.526921	0.747033
750	Chr1	5957899	5958320	1_5957899_5958320_5957993	20	.	2.96309	3.98259	2.08224	5957993	421	0	0	19	0	20	FALSE	FALSE	FALSE	FALSE	FALSE	FALSE	FALSE	FALSE	TRUE	FALSE	FALSE	TRUE	-0.470171	4.27889e-10	6.87879e-09	-0.174605	0.0163583	0.0785549	-0.125786	0.0891658	0.186161	-0.183354	0.0152839	0.182209	-0.0751453	0.322831	0.628017	-0.166752	0.0223698	0.146922	1.22502	0.100692	0.30354
751	Chr1	5963669	5964194	1_5963669_5964194_5963913	367	.	7.46491	40.7588	36.709	5963913	525	281	171	367	115	266	FALSE	FALSE	FALSE	FALSE	FALSE	TRUE	FALSE	TRUE	FALSE	FALSE	TRUE	FALSE	-0.0796394	0.426774	0.529079	-0.0416023	0.671746	0.828794	-0.15162	0.134391	0.250872	0.10744	0.312606	0.743237	0.0296366	0.766432	0.909133	-0.12511	0.202301	0.509597	1.49601	0.00422618	0.0396172
752	Chr1	5967811	5968480	1_5967811_5968480_5968177	567	.	15.5223	62.5603	56.7679	5968177	669	259	91	567	56	32	TRUE	FALSE	FALSE	FALSE	FALSE	FALSE	TRUE	FALSE	FALSE	TRUE	FALSE	FALSE	0.480142	6.45078e-05	0.000280393	0.272483	0.0226239	0.0996655	0.182771	0.139743	0.25802	0.000656534	0.995873	0.999444	0.231728	0.0463443	0.208562	0.0596183	0.613968	0.842942	-0.456949	0.22007	0.472503
753	Chr1	5977135	5977563	1_5977135_5977563_5977293	134	.	6.08236	16.0393	13.452	5977293	428	64	0	134	0	42	FALSE	FALSE	FALSE	FALSE	TRUE	FALSE	FALSE	TRUE	FALSE	FALSE	FALSE	TRUE	-0.353336	0.00114244	0.0034731	-0.159049	0.133886	0.326191	-0.211408	0.0507268	0.120323	-0.284811	0.00966285	0.139495	0.121366	0.269272	0.574892	-0.352116	0.000858801	0.0151891	-0.329732	0.464921	0.700863
754	Chr1	5978335	5978600	1_5978335_5978600_5978418	41	.	3.56698	6.27294	4.11032	5978418	265	0	24	30	0	41	FALSE	FALSE	FALSE	FALSE	FALSE	FALSE	FALSE	FALSE	TRUE	FALSE	FALSE	TRUE	0.297259	0.13332	0.204441	-0.00855346	0.965586	0.984413	-0.029334	0.88557	0.927326	-0.0520477	0.804775	0.95356	0.169172	0.383739	0.684653	-0.270855	0.166821	0.463337	-0.41959	0.451718	0.688622
755	Chr1	5979280	5979573	1_5979280_5979573_5979390	49	.	4.00062	7.24026	4.93512	5979390	293	0	0	0	0	49	FALSE	FALSE	FALSE	FALSE	FALSE	FALSE	FALSE	FALSE	TRUE	FALSE	FALSE	TRUE	-0.184011	0.156333	0.232707	-0.156701	0.216715	0.440302	-0.00424389	0.973715	0.983393	-0.0664771	0.61596	0.892727	-0.0889528	0.490767	0.764765	-0.221323	0.0812163	0.310096	0.0522822	0.924078	0.965116
756	Chr1	5981852	5982114	1_5981852_5982114_5981937	19	.	2.85463	3.58913	1.95179	5981937	262	0	0	19	0	0	FALSE	FALSE	FALSE	FALSE	FALSE	FALSE	FALSE	FALSE	TRUE	FALSE	FALSE	TRUE	-0.176727	0.0757316	0.127713	0.0455829	0.634876	0.807254	0.190289	0.0506878	0.120282	0.17965	0.0745426	0.408676	-0.0814877	0.410182	0.703515	-0.100701	0.291914	0.611238	0.353764	0.645283	0.824255
757	Chr1	5996962	5997179	1_5996962_5997179_5997006	24	.	3.01566	4.17492	2.46843	5997006	217	0	0	24	0	0	FALSE	FALSE	FALSE	FALSE	FALSE	FALSE	FALSE	FALSE	TRUE	FALSE	FALSE	TRUE	-0.269077	0.0165394	0.0350404	0.00816756	0.939741	0.972373	-0.167175	0.13576	0.252856	-0.169394	0.142638	0.552571	-0.0371268	0.741439	0.897974	0.0215804	0.842526	0.950119	-0.0872525	0.911299	0.957
758	Chr1	6014909	6015454	1_6014909_6015454_6015240	168	.	7.23527	20.0433	16.8371	6015240	545	138	139	142	154	168	FALSE	FALSE	FALSE	FALSE	TRUE	FALSE	FALSE	TRUE	FALSE	FALSE	TRUE	FALSE	-0.347894	0.0002675	0.000985715	-0.102497	0.266545	0.497222	-0.186832	0.0489141	0.117001	0.00438576	0.964596	0.996538	-0.0570557	0.552	0.80433	0.0491947	0.59851	0.835499	0.6956	0.0861475	0.27619
759	Chr1	6016120	6016498	1_6016120_6016498_6016336	124	.	6.07524	14.943	12.4261	6016336	378	41	54	124	0	26	TRUE	FALSE	FALSE	FALSE	FALSE	FALSE	TRUE	FALSE	FALSE	FALSE	FALSE	TRUE	0.459475	0.000743174	0.00240974	-0.0126805	0.926508	0.965969	-0.450139	0.00194319	0.00916399	-0.057264	0.709381	0.935081	0.427018	0.00151306	0.0188589	0.518312	0.000292044	0.00657047	0.000478582	0.999306	0.999677
760	Chr1	6032767	6032974	1_6032767_6032974_6032847	34	.	3.89913	5.52493	3.43523	6032847	207	34	0	0	0	0	TRUE	FALSE	FALSE	FALSE	FALSE	FALSE	TRUE	FALSE	FALSE	FALSE	FALSE	TRUE	1.35189	0.000193821	0.000740825	1.00343	0.00578068	0.0370838	0.0313565	0.936977	0.960703	-0.331928	0.406778	NA	0.901992	0.00904972	0.0692755	1.00363	0.00610859	0.0636321	-1.78848	0.0117904	0.0773646
761	Chr1	6034076	6034548	1_6034076_6034548_6034334	56	.	4.74597	7.97242	5.67485	6034334	472	56	22	17	0	42	FALSE	FALSE	FALSE	FALSE	FALSE	FALSE	FALSE	TRUE	FALSE	FALSE	FALSE	TRUE	-0.286697	0.00154756	0.00450507	-0.145374	0.0985076	0.267279	-0.117823	0.190284	0.321226	-0.0661051	0.477105	0.842914	0.0905145	0.322571	0.628017	-0.0244122	0.783876	0.928633	0.808178	0.195327	0.441339
762	Chr1	6061899	6062463	1_6061899_6062463_6062054	76	.	4.85506	10.2692	7.6574	6062054	564	17	28	76	0	76	FALSE	FALSE	FALSE	FALSE	FALSE	TRUE	FALSE	TRUE	FALSE	FALSE	FALSE	TRUE	0.0617018	0.488171	0.587562	0.385964	7.73185e-06	0.000191889	0.341962	0.000101445	0.000811004	-0.0932227	0.290503	0.724851	-0.038766	0.6587	0.860183	-0.00327091	0.969275	0.991857	-0.181623	0.606383	0.800188
763	Chr1	6063381	6063599	1_6063381_6063599_6063548	19	.	2.74728	3.58913	1.95179	6063548	218	0	0	19	0	0	FALSE	FALSE	FALSE	FALSE	FALSE	FALSE	FALSE	FALSE	TRUE	FALSE	FALSE	TRUE	0.0400402	0.79682	0.848077	-0.28623	0.066277	0.207336	0.184059	0.234655	0.37572	0.13133	0.408353	0.804617	0.0320627	0.835089	0.939519	-0.15203	0.334848	0.650903	-1.41075	0.00980179	0.069034
764	Chr1	6088355	6088647	1_6088355_6088647_6088451	36	.	3.55243	5.43669	3.60236	6088451	292	0	0	36	0	0	FALSE	FALSE	FALSE	FALSE	FALSE	FALSE	FALSE	FALSE	TRUE	FALSE	FALSE	TRUE	0.37883	0.0049232	0.0123405	0.153915	0.251574	0.481468	-0.214085	0.128028	0.242183	-0.189625	0.191391	0.618128	0.310742	0.0193227	0.118657	0.0302603	0.821154	0.94304	-0.619404	0.432498	0.674549
765	Chr1	6092165	6092866	1_6092165_6092866_6092459	213	.	6.19268	24.3491	21.3287	6092459	701	94	135	213	0	0	TRUE	FALSE	FALSE	FALSE	FALSE	FALSE	TRUE	FALSE	FALSE	FALSE	FALSE	TRUE	0.621736	1.32597e-07	1.17838e-06	0.281955	0.0170482	0.0807503	-0.0731881	0.556098	0.685072	-0.052113	0.686322	0.924609	0.575808	6.89663e-07	3.78998e-05	0.0325314	0.780583	0.927387	-1.65257	1.31552e-05	0.000662124
766	Chr1	6098302	6098685	1_6098302_6098685_6098568	30	.	3.33772	4.79141	3.01951	6098568	383	15	0	30	0	0	FALSE	FALSE	FALSE	FALSE	FALSE	TRUE	FALSE	TRUE	FALSE	FALSE	FALSE	TRUE	-0.0775535	0.397485	0.499278	0.0204922	0.819229	0.915724	0.00344078	0.970042	0.981063	0.00490415	0.95849	0.99475	0.00825308	0.927885	0.975684	0.0394014	0.66196	0.867126	0.148899	0.813127	0.91132
767	Chr1	6102044	6102415	1_6102044_6102415_6102237	124	.	6.23627	14.943	12.4261	6102237	371	34	79	124	0	0	FALSE	FALSE	FALSE	FALSE	FALSE	TRUE	FALSE	TRUE	FALSE	FALSE	FALSE	TRUE	-0.0154344	0.894162	0.922688	-0.281941	0.0149459	0.073109	-0.466857	0.000117393	0.000914232	0.0240134	0.853514	0.968371	-0.151891	0.182587	0.472297	0.0964767	0.419428	0.72201	-0.469254	0.404889	0.651779
768	Chr1	6125073	6125294	1_6125073_6125294_6125216	24	.	3.06934	4.17492	2.46843	6125216	221	0	0	24	0	0	FALSE	FALSE	FALSE	FALSE	FALSE	FALSE	FALSE	FALSE	TRUE	FALSE	FALSE	TRUE	0.334583	0.129385	0.199343	0.710537	0.000871795	0.00856953	0.768938	0.000379424	0.00241678	0.721983	0.001234	0.0362043	-0.101098	0.635614	0.847092	0.729414	0.000685779	0.0127574	-2.05277	0.00127241	0.0169846
769	Chr1	6149077	6149463	1_6149077_6149463_6149243	81	.	5.78824	10.6685	8.18013	6149243	386	81	51	34	0	20	FALSE	FALSE	FALSE	FALSE	FALSE	FALSE	FALSE	TRUE	FALSE	FALSE	FALSE	TRUE	-0.291673	0.00695693	0.0166399	-0.145404	0.168083	0.376935	-0.127534	0.235367	0.376386	0.0456019	0.681955	0.922511	0.0923189	0.397147	0.693413	-0.0867887	0.413584	0.71818	0.469036	0.454555	0.691164
770	Chr1	6155782	6156024	1_6155782_6156024_6155900	49	.	4.00062	7.24026	4.93512	6155900	242	0	19	0	0	49	FALSE	FALSE	FALSE	FALSE	FALSE	FALSE	FALSE	FALSE	TRUE	FALSE	FALSE	TRUE	-0.576094	4.36554e-06	2.59929e-05	-0.140972	0.240735	0.467115	-0.558998	9.09649e-06	0.000108144	0.0669073	0.618002	0.893679	-0.0767614	0.546115	0.801276	-0.0622928	0.606755	0.838835	-0.245938	0.661291	0.834223
771	Chr1	6173748	6174005	1_6173748_6174005_6173888	36	.	3.49875	5.43669	3.60236	6173888	257	0	0	36	0	0	FALSE	FALSE	FALSE	FALSE	FALSE	FALSE	FALSE	FALSE	TRUE	FALSE	FALSE	TRUE	0.932411	1.268e-07	1.13341e-06	0.388131	0.0301015	0.121834	0.92531	1.77641e-07	3.72252e-06	0.443531	0.0123074	0.162285	0.102801	0.534531	0.793253	0.426798	0.0181434	0.128483	-0.711039	0.281073	0.534599
772	Chr1	6174335	6175057	1_6174335_6175057_6174720	240	.	8.593	27.556	24.0342	6174720	722	111	112	168	80	240	FALSE	FALSE	FALSE	TRUE	FALSE	FALSE	FALSE	TRUE	FALSE	FALSE	TRUE	FALSE	0.265266	0.00701075	0.0167471	0.228423	0.0190912	0.0877325	0.236225	0.0167544	0.0510788	-0.0998912	0.314647	0.7448	0.144779	0.136738	0.401226	-0.0438747	0.65015	0.862043	1.23298	0.00099194	0.0142266
773	Chr1	6191455	6191710	1_6191455_6191710_6191533	42	.	4.42621	6.97273	4.22488	6191533	255	0	0	0	42	0	FALSE	FALSE	FALSE	FALSE	FALSE	FALSE	FALSE	FALSE	TRUE	TRUE	FALSE	FALSE	0.0642788	0.755524	0.815814	0.21639	0.282376	0.515942	0.10877	0.599009	0.719856	-0.0858437	0.683465	0.923373	-0.00659047	0.974177	0.991343	0.0702137	0.72612	0.900005	-1.10072	0.0215681	0.115777
774	Chr1	6193703	6194732	1_6193703_6194732_6194452	300	.	8.10936	33.833	30.0732	6194452	1029	219	145	166	246	300	FALSE	FALSE	FALSE	FALSE	FALSE	FALSE	FALSE	TRUE	FALSE	FALSE	TRUE	FALSE	-0.19941	0.021533	0.0439414	-0.0380285	0.658684	0.820384	0.205719	0.0170613	0.0518453	0.117546	0.175645	0.596709	-0.0773263	0.372323	0.673194	-0.00442391	0.959081	0.988931	0.347086	0.169318	0.406885
775	Chr1	6196088	6196429	1_6196088_6196429_6196293	73	.	4.5641	9.47024	7.31889	6196293	341	0	27	73	0	0	FALSE	FALSE	FALSE	FALSE	FALSE	FALSE	FALSE	FALSE	TRUE	FALSE	FALSE	TRUE	-0.373186	0.00767421	0.0180952	0.0400754	0.766021	0.886558	-0.102374	0.458992	0.600997	0.0756295	0.597658	0.883348	-0.275167	0.0484335	0.213936	-0.0200074	0.881973	0.964542	-0.00396004	0.995004	0.99715
776	Chr1	6199590	6199909	1_6199590_6199909_6199732	67	.	4.57171	8.82333	6.72787	6199732	319	0	22	67	35	0	FALSE	FALSE	FALSE	FALSE	FALSE	FALSE	FALSE	FALSE	TRUE	FALSE	TRUE	FALSE	-0.409413	0.00161859	0.00468905	-0.0106513	0.931489	0.968784	-0.246823	0.0557081	0.129653	-0.0269381	0.841886	0.965305	-0.324887	0.0118935	0.0837785	-0.0135048	0.913563	0.976965	0.191086	0.760095	0.885168
777	Chr1	6201168	6202267	1_6201168_6202267_6201576	317	.	12.2234	36.1293	31.795	6201576	1099	219	145	171	317	282	FALSE	FALSE	FALSE	FALSE	FALSE	FALSE	FALSE	TRUE	FALSE	FALSE	TRUE	FALSE	-0.171966	0.0471341	0.0858585	-0.000639479	0.994066	0.998144	0.214729	0.0126999	0.041202	0.0860051	0.320852	0.74808	-0.016705	0.847019	0.944459	0.00528625	0.951034	0.98689	0.274284	0.274889	0.530758
778	Chr1	6218190	6218416	1_6218190_6218416_6218327	36	.	3.44508	5.43669	3.60236	6218327	226	0	0	36	0	0	FALSE	FALSE	FALSE	FALSE	FALSE	FALSE	FALSE	FALSE	TRUE	FALSE	FALSE	TRUE	-0.22297	0.102089	0.163314	0.265335	0.0409008	0.150459	-0.300246	0.0297675	0.0800689	-0.196544	0.171036	0.590296	-0.0916789	0.500023	0.770604	-0.0496906	0.697741	0.887083	-0.598109	0.36994	0.623473
779	Chr1	6219235	6219857	1_6219235_6219857_6219526	451	.	12.7622	49.9616	45.1836	6219526	622	302	62	451	64	266	FALSE	FALSE	FALSE	FALSE	FALSE	FALSE	FALSE	TRUE	FALSE	FALSE	TRUE	FALSE	-0.176217	0.0189268	0.039462	-0.087605	0.234481	0.460455	0.134872	0.0689786	0.152654	-0.0884795	0.238351	0.674336	-0.0874316	0.24233	0.547543	-0.200822	0.00633606	0.0650033	0.694783	0.0511281	0.200401
780	Chr1	6243990	6244261	1_6243990_6244261_6244153	29	.	3.02162	4.70046	2.97749	6244153	271	27	25	29	0	0	FALSE	FALSE	FALSE	FALSE	TRUE	FALSE	FALSE	TRUE	FALSE	FALSE	FALSE	TRUE	-0.3648	0.0028692	0.0077087	-0.248322	0.0357079	0.137214	-0.396298	0.00136437	0.0068607	-0.300527	0.0198376	0.207862	0.0814525	0.512895	0.780115	-0.142702	0.233404	0.546661	-0.715276	0.29443	0.550265
781	Chr1	6267338	6267854	1_6267338_6267854_6267559	127	.	5.13023	15.306	12.7704	6267559	516	73	82	127	28	96	FALSE	FALSE	FALSE	FALSE	FALSE	TRUE	FALSE	TRUE	FALSE	FALSE	TRUE	FALSE	0.131762	0.156464	0.232837	-0.110368	0.233968	0.459867	-0.023639	0.801902	0.870431	0.152324	0.12003	0.510162	-0.0714646	0.434048	0.721693	0.122939	0.192458	0.498667	-0.441217	0.128435	0.350932
782	Chr1	6268580	6269013	1_6268580_6269013_6268858	83	.	5.16273	10.6357	8.37968	6268858	433	48	54	83	0	69	FALSE	FALSE	FALSE	FALSE	FALSE	FALSE	TRUE	FALSE	FALSE	FALSE	FALSE	TRUE	0.225086	0.0669648	0.115349	-0.268692	0.0310007	0.124268	-0.131477	0.299436	0.44677	-0.0319796	0.808374	0.954505	0.0586181	0.626443	0.842795	-0.12707	0.314381	0.633095	-0.745037	0.0311817	0.146791
783	Chr1	6298992	6299331	1_6298992_6299331_6299086	55	.	4.18372	7.96583	5.5767	6299086	339	0	0	40	34	55	FALSE	FALSE	FALSE	FALSE	FALSE	FALSE	FALSE	FALSE	TRUE	FALSE	TRUE	FALSE	-0.381571	7.80218e-06	4.34077e-05	-0.160454	0.0537499	0.180874	-0.100901	0.231799	0.372643	-0.19537	0.022797	0.226254	0.0857746	0.320392	0.627118	-0.0794904	0.34239	0.657132	0.117968	0.831849	0.921292
784	Chr1	6299588	6300012	1_6299588_6300012_6299849	52	.	3.44212	7.60524	5.28717	6299849	424	12	0	24	39	52	FALSE	FALSE	TRUE	FALSE	FALSE	FALSE	TRUE	FALSE	FALSE	TRUE	FALSE	FALSE	0.0796142	0.543055	0.636757	-0.23496	0.0729878	0.221264	-0.0155835	0.906099	0.940774	-0.380105	0.00421916	0.0814344	-0.0227639	0.860216	0.951076	-0.298381	0.0228631	0.148438	-0.911404	0.0070431	0.055212
785	Chr1	6300617	6300929	1_6300617_6300929_6300760	42	.	4.26032	6.97273	4.22488	6300760	312	0	0	0	42	0	FALSE	FALSE	FALSE	FALSE	FALSE	FALSE	FALSE	FALSE	TRUE	TRUE	FALSE	FALSE	0.255992	0.129408	0.19935	-0.244348	0.153315	0.355665	-0.00610396	0.971797	0.982193	-0.0842746	0.634467	0.902167	0.278949	0.0951811	0.324039	-0.0167258	0.923641	0.978773	-2.06458	3.80132e-08	7.68398e-06
786	Chr1	6307906	6308842	1_6307906_6308842_6308339	67	.	3.72966	8.87152	6.77385	6308339	936	64	39	67	0	49	FALSE	FALSE	FALSE	FALSE	FALSE	FALSE	FALSE	TRUE	FALSE	FALSE	FALSE	TRUE	-0.236269	0.00189786	0.00539079	-0.171953	0.0216072	0.0964887	0.0855359	0.255262	0.398873	-0.0748237	0.325943	0.752035	0.185206	0.0158203	0.103148	-0.0895631	0.234329	0.547734	0.287501	0.404506	0.651553
787	Chr1	6315294	6315682	1_6315294_6315682_6315484	150	.	6.88039	17.7202	15.0416	6315484	388	148	57	150	0	0	FALSE	FALSE	FALSE	FALSE	FALSE	FALSE	TRUE	FALSE	FALSE	FALSE	FALSE	TRUE	0.324474	0.164408	0.242555	-0.0475265	0.839206	0.925176	-0.130349	0.587257	0.709933	0.135055	0.590134	0.881826	0.814306	0.00059479	0.00950516	0.211942	0.374119	0.684149	-2.08867	2.03654e-06	0.000166179
788	Chr1	6324760	6325054	1_6324760_6325054_6324878	37	.	4.00456	5.86499	3.74685	6324878	294	0	37	12	0	0	FALSE	FALSE	FALSE	FALSE	FALSE	FALSE	FALSE	FALSE	TRUE	FALSE	FALSE	TRUE	-0.813459	2.35977e-13	7.4537e-12	-0.625715	5.41319e-09	4.04899e-07	-0.603776	3.90102e-08	9.88656e-07	0.334542	0.00536424	0.0944285	-0.174154	0.124371	0.380135	0.117272	0.295833	0.615138	-1.51798	0.000504394	0.00876818
789	Chr1	6325469	6325816	1_6325469_6325816_6325588	55	.	4.19655	7.52895	5.51233	6325588	347	21	39	55	0	42	FALSE	FALSE	FALSE	FALSE	TRUE	FALSE	FALSE	TRUE	FALSE	FALSE	FALSE	TRUE	-0.404323	0.00331594	0.0087475	-0.577737	2.3998e-05	0.000499966	-0.46677	0.000769176	0.00426611	0.350675	0.0184367	0.20112	0.155377	0.266235	0.571807	0.186578	0.19001	0.495898	-0.428506	0.394736	0.641945
790	Chr1	6326792	6327260	1_6326792_6327260_6326922	30	.	3.17669	4.79141	3.01951	6326922	468	0	18	30	0	0	FALSE	FALSE	FALSE	FALSE	FALSE	FALSE	FALSE	FALSE	TRUE	FALSE	FALSE	TRUE	-0.377054	0.000834075	0.00266266	-0.452577	4.68417e-05	0.000872893	-0.399817	0.000438704	0.00272194	-0.0585418	0.624521	0.897086	-0.281659	0.0121684	0.0851075	-0.237349	0.0356128	0.193917	0.597508	0.338629	0.592664
791	Chr1	6330019	6330245	1_6330019_6330245_6330093	21	.	3.378	4.05852	2.15024	6330093	226	21	0	0	0	0	FALSE	FALSE	FALSE	FALSE	FALSE	FALSE	TRUE	FALSE	FALSE	FALSE	FALSE	TRUE	-0.313578	0.0926814	0.150729	-0.706779	0.00017505	0.00248087	-0.459119	0.0159057	0.0490326	0.244271	0.242748	0.678393	0.1006	0.594766	0.827061	-0.167634	0.393535	0.700925	-2.78987	1.30171e-07	2.15704e-05
792	Chr1	6330952	6331414	1_6330952_6331414_6331221	223	.	10.4133	25.6196	22.3681	6331221	462	223	53	177	0	84	FALSE	FALSE	FALSE	FALSE	FALSE	FALSE	FALSE	TRUE	FALSE	FALSE	FALSE	TRUE	-0.184877	0.0844662	0.139666	-0.383206	0.000320881	0.00394996	-0.345106	0.00155022	0.00760354	-0.127158	0.263662	0.697245	-0.142299	0.181007	0.469789	-0.168229	0.120206	0.386144	0.280657	0.559903	0.76815
793	Chr1	6333378	6333714	1_6333378_6333714_6333545	55	.	4.19655	7.52895	5.51233	6333545	336	27	19	55	0	31	FALSE	FALSE	FALSE	FALSE	TRUE	FALSE	FALSE	TRUE	FALSE	FALSE	FALSE	TRUE	-0.780185	2.84655e-17	1.9654e-15	-0.444397	3.56145e-07	1.44756e-05	-0.00983379	0.909823	0.942733	0.222241	0.0150378	0.182209	-0.26492	0.00484184	0.0443842	-0.328368	0.000200871	0.0050083	0.211001	0.738038	0.874038
794	Chr1	6334195	6334891	1_6334195_6334891_6334570	318	.	7.29548	35.6338	31.8722	6334570	696	318	252	311	80	99	FALSE	FALSE	FALSE	FALSE	TRUE	FALSE	FALSE	TRUE	FALSE	FALSE	TRUE	FALSE	-0.556001	7.85495e-11	1.46124e-09	-0.420603	4.41695e-07	1.73631e-05	-0.152483	0.0686025	0.152135	0.0764743	0.378621	0.78676	-0.237733	0.00567439	0.0497294	-0.32334	0.000116707	0.00331675	-0.229003	0.514937	0.736279
795	Chr1	6335462	6336222	1_6335462_6336222_6335956	503	.	14.0097	54.9313	50.3296	6335956	760	418	194	358	342	503	FALSE	FALSE	FALSE	FALSE	FALSE	TRUE	FALSE	TRUE	FALSE	FALSE	TRUE	FALSE	-0.0325139	0.697549	0.768545	-0.227195	0.00634751	0.0397495	0.0315117	0.706522	0.805627	0.235212	0.00671594	0.110794	0.017388	0.834416	0.939305	0.00752028	0.929065	0.981075	0.769984	0.0073316	0.0567559
796	Chr1	6345722	6346104	1_6345722_6346104_6345926	187	.	7.66249	22.0055	18.7069	6345926	382	84	27	76	23	187	FALSE	FALSE	TRUE	FALSE	FALSE	FALSE	TRUE	FALSE	FALSE	TRUE	FALSE	FALSE	-0.195793	0.166007	0.24447	0.014935	0.913449	0.961111	-0.326364	0.0228172	0.0652068	-0.144568	0.331448	0.753498	0.0118418	0.933289	0.97739	0.00488069	0.971759	0.99239	1.09346	0.0386365	0.16862
797	Chr1	6352238	6352472	1_6352238_6352472_6352308	24	.	3.01566	4.17492	2.46843	6352308	234	0	0	24	0	0	FALSE	FALSE	FALSE	FALSE	FALSE	FALSE	FALSE	FALSE	TRUE	FALSE	FALSE	TRUE	-0.111921	0.282007	0.379166	0.122017	0.223917	0.448876	0.00883089	0.932134	0.95756	-0.11038	0.299298	0.732942	0.181305	0.083392	0.299737	-0.109831	0.268757	0.58782	1.29683	0.229265	0.483535
798	Chr1	6360041	6360484	1_6360041_6360484_6360331	55	.	4.18372	7.96583	5.5767	6360331	443	21	0	48	0	55	FALSE	FALSE	FALSE	FALSE	FALSE	TRUE	FALSE	TRUE	FALSE	FALSE	FALSE	TRUE	0.0944058	0.359897	0.462032	-0.123197	0.229873	0.455224	0.109484	0.290648	0.437903	-0.152692	0.146685	0.557945	-0.00140051	0.988969	0.99611	-0.0661207	0.523147	0.792408	1.00899	0.102619	0.306589
799	Chr1	6360760	6360960	1_6360760_6360960_6360820	24	.	3.06934	4.17492	2.46843	6360820	200	0	0	24	0	0	FALSE	FALSE	FALSE	FALSE	FALSE	FALSE	FALSE	FALSE	TRUE	FALSE	FALSE	TRUE	0.498953	1.20757e-05	6.41993e-05	-0.0830106	0.476106	0.692149	0.727062	1.20332e-10	5.63521e-09	0.146334	0.191434	0.618128	-0.0544191	0.616298	0.83741	0.087601	0.461059	0.75016	0.381086	0.72256	0.865623
800	Chr1	6361515	6361742	1_6361515_6361742_6361617	40	.	3.59627	5.88153	4.03801	6361617	227	0	0	40	0	0	FALSE	FALSE	FALSE	FALSE	FALSE	FALSE	FALSE	FALSE	TRUE	FALSE	FALSE	TRUE	-0.204861	0.173599	0.254035	0.0757571	0.602124	0.786213	-0.18671	0.216924	0.353969	-0.113632	0.467809	0.838513	0.0572584	0.704797	0.879954	0.117708	0.421116	0.722411	-1.60125	0.00139685	0.0180619
801	Chr1	6369035	6369342	1_6369035_6369342_6369181	91	.	5.40434	11.9013	9.16482	6369181	307	41	0	73	0	91	FALSE	FALSE	TRUE	FALSE	FALSE	FALSE	TRUE	FALSE	FALSE	FALSE	FALSE	TRUE	-0.247725	0.192548	0.277042	0.203997	0.265817	0.496551	-0.316399	0.0990265	0.201286	0.037757	0.850774	0.967233	-0.102286	0.58984	0.824551	0.398387	0.0320195	0.181517	0.850142	0.16913	0.406606
802	Chr1	6384543	6384763	1_6384543_6384763_6384641	19	.	2.85463	3.58913	1.95179	6384641	220	0	0	19	0	0	FALSE	FALSE	FALSE	FALSE	FALSE	FALSE	FALSE	FALSE	TRUE	FALSE	FALSE	TRUE	-0.0200559	0.896626	0.924345	0.0498519	0.741558	0.872488	0.118392	0.44126	0.584243	0.176496	0.267197	0.700505	-0.0821708	0.589839	0.824551	0.134445	0.37823	0.688393	-0.750189	0.254855	0.508529
803	Chr1	6388084	6388486	1_6388084_6388486_6388319	73	.	4.40852	9.46042	7.30909	6388319	402	41	22	73	0	0	FALSE	FALSE	FALSE	FALSE	TRUE	FALSE	FALSE	TRUE	FALSE	FALSE	FALSE	TRUE	-0.862354	1.3089e-10	2.3497e-09	-0.529179	4.94199e-05	0.000906817	-0.935231	4.76668e-12	3.37776e-10	0.64254	1.8186e-05	0.00177772	0.0704618	0.608256	0.833542	0.59163	1.51988e-05	0.000627229	0.325892	0.667641	0.839109
804	Chr1	6389255	6389587	1_6389255_6389587_6389395	42	.	3.76714	6.10903	4.21381	6389395	332	27	37	42	0	0	FALSE	FALSE	FALSE	FALSE	TRUE	FALSE	FALSE	TRUE	FALSE	FALSE	FALSE	TRUE	-0.458672	0.000488609	0.00166124	-0.221911	0.080537	0.236109	-0.418503	0.00151359	0.0074681	0.510149	0.00047813	0.0186347	-0.0871576	0.511443	0.778843	0.119417	0.358592	0.670788	-2.12763	2.47467e-06	0.00019599
805	Chr1	6410266	6410684	1_6410266_6410684_6410478	179	.	9.38904	21.8929	17.9415	6410478	418	179	179	173	42	150	TRUE	FALSE	FALSE	FALSE	FALSE	FALSE	TRUE	FALSE	FALSE	TRUE	FALSE	FALSE	1.50699	1.17071e-10	2.13723e-09	1.02315	1.38548e-05	0.000318868	0.495677	0.0438592	0.107868	0.623309	0.015993	0.186856	0.323035	0.136585	0.400968	1.26802	1.5776e-07	1.50374e-05	-0.00609491	0.986969	0.992035
806	Chr1	6418670	6419294	1_6418670_6419294_6418940	132	.	6.28994	15.8538	13.2835	6418940	624	41	45	132	0	76	FALSE	FALSE	FALSE	FALSE	FALSE	TRUE	FALSE	TRUE	FALSE	FALSE	FALSE	TRUE	0.109211	0.230713	0.322351	0.351516	7.85262e-05	0.00130894	0.68153	2.06465e-14	2.64742e-12	0.0662316	0.454635	0.831059	-0.1909	0.0326393	0.16476	-0.0245753	0.779637	0.927198	-0.0519129	0.894321	0.950818
807	Chr1	6431122	6431375	1_6431122_6431375_6431234	30	.	3.23037	4.79141	3.01951	6431234	253	21	0	30	0	26	FALSE	FALSE	FALSE	FALSE	FALSE	TRUE	FALSE	TRUE	FALSE	FALSE	FALSE	TRUE	-0.0326888	0.745389	0.807731	-0.0795931	0.420603	0.645803	0.243991	0.0138356	0.0439855	-0.0766774	0.444562	0.824181	-0.16104	0.102622	0.338507	-0.153505	0.120375	0.386225	0.556273	0.464756	0.700711
808	Chr1	6443447	6443888	1_6443447_6443888_6443635	81	.	5.82232	10.6147	8.16281	6443635	441	81	79	69	0	55	FALSE	FALSE	FALSE	FALSE	FALSE	FALSE	FALSE	TRUE	FALSE	FALSE	FALSE	TRUE	0.196946	0.0362893	0.0683223	-0.0371304	0.692194	0.842171	0.342391	0.000258935	0.00176497	-0.163099	0.0814705	0.424593	-0.0418241	0.650747	0.856033	-0.215225	0.0211194	0.141417	0.199075	0.685898	0.847794
809	Chr1	6444382	6444599	1_6444382_6444599_6444491	20	.	3.02413	3.98259	2.08224	6444491	217	0	0	0	0	20	FALSE	FALSE	FALSE	FALSE	FALSE	FALSE	FALSE	FALSE	TRUE	FALSE	FALSE	TRUE	-0.19005	0.160152	0.237308	-0.163732	0.220209	0.444187	0.182176	0.172826	0.299712	-0.00905386	0.946562	0.992654	-0.1148	0.39448	0.691673	-0.204128	0.126835	0.39758	4.0214	0.00606038	0.0501355
810	Chr1	6445158	6445371	1_6445158_6445371_6445237	26	.	3.14619	4.57993	2.60235	6445237	213	0	0	0	0	26	FALSE	FALSE	FALSE	FALSE	FALSE	FALSE	FALSE	FALSE	TRUE	FALSE	FALSE	TRUE	-0.231332	0.0297694	0.0578262	-0.124116	0.231547	0.457362	0.124584	0.233033	0.374124	-0.233762	0.0262626	0.241053	-0.307516	0.00342872	0.0344824	-0.238677	0.0211253	0.141417	0.26987	0.725324	0.86567
811	Chr1	6446268	6446924	1_6446268_6446924_6446654	206	.	8.11495	23.6451	20.6447	6446654	656	68	14	206	0	62	FALSE	FALSE	FALSE	TRUE	FALSE	FALSE	FALSE	TRUE	FALSE	FALSE	FALSE	TRUE	0.388445	0.000730638	0.0023723	0.0268175	0.815961	0.913753	0.423204	0.000236201	0.00163819	-0.261277	0.0223202	0.223589	0.010201	0.92814	0.975684	-0.413503	0.000283993	0.00647851	0.191236	0.667938	0.839286
812	Chr1	6447245	6447771	1_6447245_6447771_6447576	216	.	8.49069	24.6761	21.62	6447576	526	27	93	216	0	0	FALSE	FALSE	FALSE	FALSE	FALSE	FALSE	TRUE	FALSE	FALSE	FALSE	FALSE	TRUE	0.164941	0.0973492	0.157086	0.0927492	0.344319	0.578044	0.476705	1.13537e-06	1.82797e-05	-0.24686	0.010466	0.146607	-0.29753	0.00192332	0.0224686	-0.385634	5.54997e-05	0.00181698	0.107091	0.863344	0.937124
813	Chr1	6452814	6453201	1_6452814_6453201_6453013	99	.	6.63508	12.5842	9.98699	6453013	387	99	46	48	0	0	FALSE	FALSE	FALSE	FALSE	FALSE	FALSE	FALSE	TRUE	FALSE	FALSE	FALSE	TRUE	-0.283926	0.00737866	0.0175056	-0.510867	1.27877e-06	4.2547e-05	-0.100686	0.33805	0.486003	-0.0426685	0.695506	0.92916	-0.361726	0.000535087	0.00873246	-0.195196	0.0711942	0.288332	-0.0521191	0.934148	0.970927
814	Chr1	6453529	6453743	1_6453529_6453743_6453610	30	.	3.33772	4.79141	3.01951	6453610	214	0	0	30	0	0	FALSE	FALSE	FALSE	FALSE	FALSE	FALSE	FALSE	FALSE	TRUE	FALSE	FALSE	TRUE	0.238863	0.0965322	0.155908	-0.214837	0.13834	0.333347	0.37152	0.00951522	0.0327439	-0.073085	0.610667	0.889881	-0.377017	0.00674521	0.0564512	-0.319486	0.0272993	0.165003	-0.288695	0.65517	0.830876
815	Chr1	6454026	6454500	1_6454026_6454500_6454284	354	.	10.7691	39.4255	35.4538	6454284	474	154	149	354	0	150	FALSE	FALSE	TRUE	FALSE	FALSE	FALSE	TRUE	FALSE	FALSE	FALSE	FALSE	TRUE	0.119767	0.310588	0.409668	-0.290786	0.0147814	0.0726667	0.0674516	0.571938	0.698331	-0.296265	0.0138016	0.174787	-0.294931	0.0096691	0.0725755	-0.288305	0.0162165	0.1198	0.844861	0.112839	0.325057
816	Chr1	6456352	6456674	1_6456352_6456674_6456508	55	.	4.25023	7.52895	5.51233	6456508	322	0	0	55	0	0	FALSE	FALSE	FALSE	FALSE	FALSE	FALSE	FALSE	FALSE	TRUE	FALSE	FALSE	TRUE	-0.0458711	0.676433	0.75081	-0.372916	0.000709311	0.007311	0.0177639	0.871668	0.918235	-0.100662	0.368961	0.780314	0.0571956	0.601373	0.829584	-0.216605	0.0518454	0.241534	-0.850814	0.0698943	0.243194
817	Chr1	6457051	6457358	1_6457051_6457358_6457227	40	.	3.40421	5.94584	4.09236	6457227	307	0	32	40	0	20	FALSE	FALSE	FALSE	FALSE	FALSE	FALSE	FALSE	FALSE	TRUE	FALSE	FALSE	TRUE	-0.0359126	0.77385	0.829945	-0.338604	0.00675246	0.0417034	0.112902	0.36484	0.512947	-0.116615	0.353456	0.768757	-0.0433205	0.727356	0.89047	-0.162288	0.197994	0.505667	1.40662	0.179503	0.421572
818	Chr1	6458925	6459187	1_6458925_6459187_6459026	31	.	3.26825	5.20598	3.13213	6459026	262	0	0	0	0	31	FALSE	FALSE	FALSE	FALSE	FALSE	FALSE	FALSE	FALSE	TRUE	FALSE	FALSE	TRUE	0.0534503	0.749262	0.810516	-0.288286	0.0858115	0.245557	0.064706	0.700006	0.800995	-0.208772	0.219418	0.653367	-0.262609	0.107523	0.348608	-0.466231	0.00520679	0.0561909	-0.0298019	0.962851	0.981915
819	Chr1	6459582	6460581	1_6459582_6460581_6459779	206	.	8.58943	23.8227	20.6649	6459779	999	206	97	113	0	48	TRUE	FALSE	FALSE	FALSE	FALSE	FALSE	TRUE	FALSE	FALSE	FALSE	FALSE	TRUE	0.452435	1.54395e-07	1.35092e-06	0.101807	0.23897	0.4654	0.184901	0.0351088	0.0911003	-0.138037	0.11888	0.50752	0.0517235	0.537699	0.794675	0.0048768	0.954962	0.987803	-0.466135	0.0871091	0.278001
820	Chr1	6462556	6462764	1_6462556_6462764_6462601	20	.	2.90206	3.98259	2.08224	6462601	208	0	18	19	0	20	FALSE	FALSE	FALSE	FALSE	FALSE	FALSE	FALSE	FALSE	TRUE	FALSE	FALSE	TRUE	0.371543	0.00269711	0.00731127	0.377857	0.0018909	0.0157273	0.378756	0.00233393	0.0106385	-0.142236	0.251587	0.686098	0.0472245	0.693595	0.875125	-0.0740157	0.532342	0.798405	1.35855	0.200509	0.445939
821	Chr1	6463381	6464761	1_6463381_6464761_6463616	187	.	7.72352	22.0055	18.7069	6463616	1380	61	67	177	56	187	FALSE	FALSE	FALSE	FALSE	FALSE	TRUE	FALSE	TRUE	FALSE	FALSE	TRUE	FALSE	-0.0685233	0.348072	0.449476	-0.0318705	0.659295	0.820956	0.256352	0.000401838	0.00253407	-0.21836	0.00258081	0.0575075	0.214446	0.00340007	0.0343815	-0.223039	0.00196806	0.028195	0.173369	0.451529	0.688577
822	Chr1	6464861	6465281	1_6464861_6465281_6464898	34	.	2.69113	5.53144	3.44356	6464898	420	0	0	0	0	34	FALSE	FALSE	FALSE	FALSE	FALSE	FALSE	FALSE	FALSE	TRUE	FALSE	FALSE	TRUE	1.07629	5.86799e-07	4.45519e-06	0.168865	0.451498	0.674025	0.569917	0.0108252	0.0361881	-0.223421	0.30533	0.738301	0.272779	0.172667	0.456202	0.000809427	0.997097	0.998408	-0.596578	0.216476	0.4683
823	Chr1	6466370	6466642	1_6466370_6466642_6466488	24	.	3.06934	4.17492	2.46843	6466488	272	21	0	24	0	0	FALSE	FALSE	FALSE	FALSE	FALSE	FALSE	FALSE	TRUE	FALSE	FALSE	FALSE	TRUE	-0.193	0.0925094	0.150539	-0.0356566	0.748616	0.875577	-0.259055	0.0256358	0.0713498	-0.154511	0.200437	0.629314	-0.0948417	0.405964	0.699816	0.0390454	0.728143	0.900956	-0.673214	0.313118	0.56835
824	Chr1	6494615	6494920	1_6494615_6494920_6494765	14	.	2.49556	3.03847	1.46912	6494765	305	0	0	14	0	0	FALSE	FALSE	FALSE	FALSE	FALSE	FALSE	FALSE	FALSE	TRUE	FALSE	FALSE	TRUE	-0.0412308	0.765367	0.823906	-0.119577	0.378619	0.610495	0.107881	0.432232	0.575899	0.0334527	0.813785	0.956983	0.0168803	0.901837	0.965959	-0.302181	0.0249154	0.157491	0.268395	0.726501	0.865869
825	Chr1	6496485	6496847	1_6496485_6496847_6496664	141	.	5.74614	16.81	14.1836	6496664	362	64	83	141	0	55	TRUE	FALSE	FALSE	FALSE	FALSE	FALSE	TRUE	FALSE	FALSE	FALSE	FALSE	TRUE	0.975396	6.5873e-07	4.91697e-06	0.450908	0.0232577	0.101626	0.463854	0.0225595	0.0646074	0.368589	0.0797849	0.42108	0.594576	0.00156221	0.0193361	0.405659	0.0417093	0.212412	0.268201	0.629442	0.814968
826	Chr1	6496987	6497301	1_6496987_6497301_6497176	36	.	3.55243	5.43669	3.60236	6497176	314	15	0	36	0	31	FALSE	FALSE	FALSE	FALSE	FALSE	TRUE	FALSE	TRUE	FALSE	FALSE	FALSE	TRUE	0.125136	0.302254	0.400983	0.00427465	0.971566	0.987581	-0.0814826	0.511216	0.647306	-0.184037	0.148521	0.561279	0.0749301	0.530621	0.790838	-0.225021	0.0580442	0.256648	0.398109	0.525368	0.745808
827	Chr1	6504094	6504457	1_6504094_6504457_6504263	69	.	4.62597	9.04069	6.90843	6504263	363	21	51	69	0	0	FALSE	FALSE	TRUE	FALSE	FALSE	FALSE	TRUE	FALSE	FALSE	FALSE	FALSE	TRUE	0.0233797	0.893512	0.922166	-0.111572	0.518958	0.7283	-0.0841112	0.634351	0.749352	0.00748774	0.967441	0.996867	-0.183581	0.283706	0.590772	0.0964217	0.583841	0.827128	-1.72275	0.000182083	0.00422675
828	Chr1	6506382	6506606	1_6506382_6506606_6506461	24	.	3.12302	4.17492	2.46843	6506461	224	0	0	24	0	0	FALSE	FALSE	FALSE	FALSE	FALSE	FALSE	FALSE	FALSE	TRUE	FALSE	FALSE	TRUE	-0.119066	0.484642	0.584425	-0.26943	0.110117	0.287353	-0.618588	0.000578566	0.0034016	-0.363905	0.0541864	0.349827	0.0135609	0.936334	0.978411	0.325735	0.0663989	0.278498	0.797766	0.453245	0.690131
829	Chr1	6512313	6513073	1_6512313_6513073_6512798	203	.	8.58982	23.5121	20.3653	6512798	760	203	46	134	115	159	FALSE	FALSE	FALSE	FALSE	FALSE	TRUE	FALSE	TRUE	FALSE	FALSE	TRUE	FALSE	-0.0200565	0.821413	0.867992	-0.129087	0.143342	0.340525	0.0645884	0.466939	0.608076	-0.139271	0.120532	0.511269	-0.11654	0.185729	0.476765	-0.30305	0.000566556	0.0110225	0.850644	0.0372877	0.164382
830	Chr1	6513302	6513684	1_6513302_6513684_6513509	159	.	6.98774	18.6748	15.944	6513509	382	81	62	159	29	91	TRUE	FALSE	FALSE	FALSE	FALSE	FALSE	TRUE	FALSE	FALSE	TRUE	FALSE	FALSE	0.386437	0.00608841	0.0148266	-0.155149	0.279356	0.511751	0.507655	0.000301659	0.00200195	0.0452674	0.747575	0.942447	-0.270978	0.0434796	0.19988	-0.506684	0.000322606	0.00709141	0.591056	0.272527	0.528248
831	Chr1	6526823	6527246	1_6526823_6527246_6527001	138	.	7.74249	16.6598	13.8415	6527001	423	138	38	50	0	0	FALSE	FALSE	TRUE	FALSE	FALSE	FALSE	TRUE	FALSE	FALSE	FALSE	FALSE	TRUE	0.101898	0.39102	0.492594	-0.314286	0.00869398	0.0498897	-0.165197	0.174429	0.30186	0.11163	0.383187	0.788755	0.0679339	0.562758	0.809512	-0.00334914	0.978224	0.99363	-0.567308	0.258358	0.511556
832	Chr1	6528453	6528655	1_6528453_6528655_6528546	31	.	3.32928	5.20598	3.13213	6528546	202	0	0	30	0	31	FALSE	FALSE	FALSE	FALSE	FALSE	FALSE	FALSE	FALSE	TRUE	FALSE	FALSE	TRUE	-0.191597	0.0675487	0.116169	-0.272884	0.00809337	0.0475839	-0.0924605	0.377008	0.524244	-0.0798564	0.462386	0.835046	-0.171677	0.0977601	0.329466	-0.282784	0.00629778	0.0649124	-0.204881	0.752251	0.881482
833	Chr1	6560684	6561385	1_6560684_6561385_6561041	76	.	4.84067	9.82824	7.63464	6561041	701	56	51	76	0	62	FALSE	FALSE	FALSE	FALSE	FALSE	TRUE	FALSE	TRUE	FALSE	FALSE	FALSE	TRUE	-0.104944	0.250248	0.343804	0.169104	0.0567861	0.187563	0.274642	0.00222586	0.0102107	0.0723632	0.426924	0.814224	-0.231954	0.0100327	0.0742692	-0.0545448	0.536133	0.800402	-0.915	0.00441335	0.040707
834	Chr1	6562682	6563006	1_6562682_6563006_6562847	41	.	4.41151	6.32147	4.12511	6562847	324	12	41	0	0	20	FALSE	FALSE	FALSE	FALSE	FALSE	FALSE	FALSE	TRUE	FALSE	FALSE	FALSE	TRUE	-0.220909	0.0343039	0.0651999	0.0890804	0.378186	0.609979	-0.0793268	0.445335	0.588264	-0.119912	0.259623	0.693753	-0.0643895	0.536669	0.794585	-0.02383	0.81329	0.939505	0.270931	0.665184	0.837539
835	Chr1	6564652	6565046	1_6564652_6565046_6564859	61	.	4.30391	8.27391	6.19663	6564859	394	27	0	61	0	0	FALSE	FALSE	TRUE	FALSE	FALSE	FALSE	TRUE	FALSE	FALSE	FALSE	FALSE	TRUE	0.00920564	0.944564	0.960164	-0.0647598	0.620218	0.798323	-0.0745113	0.577606	0.702348	0.273347	0.0533899	0.347874	0.104496	0.427605	0.717473	0.233302	0.0810774	0.30975	-1.01775	0.0757724	0.255444
836	Chr1	6565458	6565701	1_6565458_6565701_6565578	36	.	3.3914	5.43669	3.60236	6565578	243	0	0	36	0	0	FALSE	FALSE	FALSE	FALSE	FALSE	FALSE	FALSE	FALSE	TRUE	FALSE	FALSE	TRUE	-0.0792995	0.653079	0.732093	0.117696	0.489525	0.704256	-0.32266	0.0757717	0.164444	-0.225545	0.234225	0.669886	-0.486783	0.00431569	0.0407757	-0.0105401	0.950465	0.986747	-1.93867	0.000800149	0.0121386
837	Chr1	6567874	6568183	1_6567874_6568183_6568050	36	.	3.3914	5.43669	3.60236	6568050	309	0	0	36	0	0	FALSE	FALSE	FALSE	FALSE	FALSE	FALSE	FALSE	FALSE	TRUE	FALSE	FALSE	TRUE	-0.421739	0.000615302	0.0020342	-0.240036	0.0443891	0.159001	-0.317361	0.00981312	0.0335973	0.18926	0.14812	0.560531	-0.111784	0.366802	0.668966	0.0834492	0.494366	0.773057	-1.52488	0.000281593	0.00577722
838	Chr1	6568803	6569101	1_6568803_6569101_6568976	35	.	3.92852	6.204	3.57268	6568976	298	0	0	0	35	0	FALSE	FALSE	FALSE	FALSE	FALSE	FALSE	FALSE	FALSE	TRUE	TRUE	FALSE	FALSE	0.500956	0.0445257	0.081771	-0.624312	0.0189826	0.087564	-0.218401	0.40997	0.555306	-0.0975815	0.725099	0.938082	0.109103	0.65	0.855793	-0.560141	0.0370351	0.199353	-0.591432	0.29814	0.553433
839	Chr1	6579061	6579658	1_6579061_6579658_6579366	233	.	8.28227	26.5338	23.3863	6579366	597	158	120	233	56	107	FALSE	FALSE	FALSE	FALSE	FALSE	TRUE	FALSE	TRUE	FALSE	FALSE	TRUE	FALSE	-0.0752568	0.482637	0.582594	0.11286	0.282693	0.516242	0.443004	2.53413e-05	0.000255572	0.140773	0.18409	0.607421	-0.0928995	0.382571	0.683687	-0.168058	0.106922	0.362255	-0.210319	0.521594	0.742643
840	Chr1	6601645	6602230	1_6601645_6602230_6602035	89	.	4.51069	11.2515	8.97556	6602035	585	81	79	89	42	89	FALSE	FALSE	FALSE	FALSE	FALSE	TRUE	FALSE	TRUE	FALSE	FALSE	TRUE	FALSE	-0.0887424	0.25786	0.352507	0.237065	0.0016922	0.0144427	0.0480723	0.538197	0.669623	-0.0744863	0.351402	0.767084	0.165823	0.0351759	0.173798	0.0481979	0.52038	0.790162	-0.440864	0.0988006	0.30045
841	Chr1	6620696	6621405	1_6620696_6621405_6621072	115	.	5.96788	14.0478	11.5839	6621072	709	27	59	115	64	91	FALSE	FALSE	FALSE	FALSE	FALSE	FALSE	FALSE	TRUE	FALSE	FALSE	TRUE	FALSE	-0.223114	0.00418572	0.0107267	-0.187912	0.0146616	0.0722418	0.0432946	0.575583	0.701154	-0.0536707	0.493084	0.848241	0.0719839	0.356978	0.660984	-0.0668787	0.387892	0.696881	0.712862	0.101712	0.305143
842	Chr1	6621836	6622250	1_6621836_6622250_6622061	49	.	4.59211	7.76882	4.95597	6622061	414	27	22	40	49	42	FALSE	FALSE	FALSE	FALSE	FALSE	FALSE	FALSE	TRUE	FALSE	FALSE	TRUE	FALSE	-0.220585	0.0145796	0.0315463	-0.247143	0.00540878	0.0352438	-0.218487	0.0160656	0.0494124	-0.185661	0.0468077	0.322074	0.00764799	0.93263	0.976795	-0.0967224	0.282079	0.60033	-0.203757	0.652187	0.829755
843	Chr1	6627583	6627978	1_6627583_6627978_6627814	34	.	3.14756	5.53392	3.44596	6627814	395	21	0	30	0	34	FALSE	FALSE	TRUE	FALSE	FALSE	FALSE	TRUE	FALSE	FALSE	FALSE	FALSE	TRUE	0.110502	0.386466	0.488171	0.320873	0.00994992	0.054903	0.074996	0.559167	0.687276	-0.426333	0.000888312	0.0291139	0.0148812	0.905892	0.967704	-0.194156	0.111211	0.370165	0.0600131	0.905423	0.956203
844	Chr1	6638879	6639112	1_6638879_6639112_6638991	42	.	3.65978	6.10903	4.21381	6638991	233	0	0	42	0	0	FALSE	FALSE	FALSE	FALSE	FALSE	FALSE	FALSE	FALSE	TRUE	FALSE	FALSE	TRUE	1.95514	1.20712e-09	1.74289e-08	0.918366	0.0059019	0.0376054	0.964971	0.00461635	0.0183479	0.0523758	0.872352	NA	0.996067	0.000533434	0.00871869	-0.0657791	0.829798	0.945994	-0.375684	0.634975	0.818085
845	Chr1	6640935	6641317	1_6640935_6641317_6641112	124	.	6.13671	15.3702	12.4101	6641112	382	90	27	103	0	124	TRUE	FALSE	FALSE	FALSE	FALSE	FALSE	TRUE	FALSE	FALSE	FALSE	FALSE	TRUE	0.511346	5.75347e-06	3.31748e-05	0.316166	0.00481598	0.0322392	0.406079	0.000366778	0.00234873	0.0200633	0.861163	0.9701	0.125778	0.24853	0.553225	0.0520822	0.638184	0.856985	0.260551	0.557285	0.767627
846	Chr1	6642903	6643157	1_6642903_6643157_6643023	37	.	4.15141	5.86499	3.74685	6643023	254	0	37	35	0	0	FALSE	FALSE	FALSE	FALSE	FALSE	FALSE	FALSE	FALSE	TRUE	FALSE	FALSE	TRUE	-0.197748	0.124722	0.193376	-0.0141601	0.91036	0.959681	-0.263824	0.0422102	0.104999	0.088324	0.515403	0.853161	0.174987	0.177795	0.46506	0.0366268	0.772161	0.923116	-0.436816	0.495082	0.723055
847	Chr1	6655246	6655611	1_6655246_6655611_6655376	124	.	6.18259	14.943	12.4261	6655376	365	118	70	124	0	0	FALSE	FALSE	FALSE	TRUE	FALSE	FALSE	FALSE	TRUE	FALSE	FALSE	FALSE	TRUE	0.285453	0.0111151	0.0248951	0.138885	0.2126	0.435162	-0.121057	0.299139	0.446539	0.13638	0.269162	0.703308	0.0236811	0.828671	0.936876	0.297923	0.00858076	0.0789269	-0.719412	0.153691	0.386382
848	Chr1	6671625	6671839	1_6671625_6671839_6671718	26	.	3.14619	4.57993	2.60235	6671718	214	0	0	0	0	26	FALSE	FALSE	FALSE	FALSE	FALSE	FALSE	FALSE	FALSE	TRUE	FALSE	FALSE	TRUE	0.214651	0.318296	0.417737	0.0015245	0.994317	0.99821	0.026941	0.902192	0.938709	-0.0975534	0.664198	0.914238	0.0808018	0.701691	0.878991	-0.132588	0.534032	0.799198	-1.07763	0.0244316	0.12469
849	Chr1	6672912	6673117	1_6672912_6673117_6672969	14	.	2.4789	3.03623	1.46912	6672969	205	0	0	14	0	0	FALSE	FALSE	FALSE	FALSE	FALSE	FALSE	FALSE	FALSE	TRUE	FALSE	FALSE	TRUE	0.62254	2.35736e-06	1.50868e-05	0.105731	0.42893	0.654577	0.146947	0.282291	0.428852	-0.0548991	0.693769	0.928358	0.0110946	0.929806	0.97583	0.0892938	0.505849	0.78029	0.379882	0.725068	0.865623
850	Chr1	6673308	6673684	1_6673308_6673684_6673527	30	.	3.33772	4.79141	3.01951	6673527	376	15	0	30	0	0	FALSE	FALSE	FALSE	TRUE	FALSE	FALSE	FALSE	TRUE	FALSE	FALSE	FALSE	TRUE	0.338177	0.00362966	0.00948909	-0.204178	0.0831149	0.240783	0.109945	0.352158	0.500474	-0.0226894	0.850674	0.967233	-0.185329	0.100224	0.333737	-0.0831214	0.485182	0.765945	-0.788787	0.123273	0.342038
851	Chr1	6674150	6674424	1_6674150_6674424_6674258	42	.	3.76714	6.10903	4.21381	6674258	274	27	0	42	0	0	FALSE	FALSE	FALSE	FALSE	FALSE	TRUE	FALSE	TRUE	FALSE	FALSE	FALSE	TRUE	-0.0367416	0.736936	0.80169	-0.2243	0.0388848	0.145376	-0.0919656	0.40536	0.551001	-0.130462	0.252119	0.686424	-0.172636	0.107904	0.34886	-0.0241345	0.827321	0.945171	0.242407	0.758079	0.884262
852	Chr1	6677514	6678100	1_6677514_6678100_6677796	42	.	3.7565	6.53759	4.29836	6677796	586	0	0	24	0	42	FALSE	FALSE	FALSE	FALSE	FALSE	FALSE	FALSE	FALSE	TRUE	FALSE	FALSE	TRUE	-0.430567	0.00681017	0.0163368	-0.152387	0.332548	0.565306	-0.109834	0.487499	0.627867	0.142471	0.37468	0.785351	-0.098798	0.535569	0.793918	-0.186259	0.236554	0.549729	0.378977	0.438919	0.678472
853	Chr1	6682741	6683771	1_6682741_6683771_6683048	671	.	16.0284	72.4051	67.1009	6683048	1030	298	102	217	184	671	FALSE	FALSE	TRUE	FALSE	FALSE	FALSE	TRUE	FALSE	FALSE	TRUE	FALSE	FALSE	0.103054	0.24282	0.335826	0.0743428	0.3939	0.622685	0.0376396	0.671753	0.779208	-0.159182	0.0769808	0.414832	0.235189	0.00753641	0.0606966	-0.0831874	0.338344	0.65458	0.874996	0.000611191	0.0100011
854	Chr1	6684306	6684735	1_6684306_6684735_6684449	91	.	5.22125	11.9013	9.16482	6684449	429	32	14	76	0	91	FALSE	FALSE	FALSE	FALSE	FALSE	TRUE	FALSE	TRUE	FALSE	FALSE	FALSE	TRUE	0.0912753	0.322289	0.421847	-0.283059	0.00228942	0.018188	0.221133	0.0160968	0.0494801	-0.248768	0.00681674	0.111799	-0.128849	0.152664	0.426642	-0.437681	2.14575e-06	0.000129116	-0.0318656	0.939514	0.972657
855	Chr1	6686720	6686991	1_6686720_6686991_6686879	42	.	3.7565	6.53759	4.29836	6686879	271	0	0	0	0	42	FALSE	FALSE	FALSE	FALSE	FALSE	FALSE	FALSE	FALSE	TRUE	FALSE	FALSE	TRUE	-0.179563	0.0936566	0.15196	0.0582314	0.574882	0.769295	0.116677	0.269194	0.414806	-0.176248	0.0985914	0.468642	-0.266265	0.0117833	0.0832793	-0.0276396	0.78994	0.930393	0.910007	0.225631	0.48048
856	Chr1	6687054	6687955	1_6687054_6687955_6687275	154	.	6.92316	18.1815	15.4863	6687275	901	59	22	154	49	99	FALSE	FALSE	FALSE	FALSE	FALSE	FALSE	FALSE	TRUE	FALSE	FALSE	TRUE	FALSE	-0.201275	0.00402165	0.010363	-0.248167	0.000329176	0.00402447	0.101878	0.140669	0.259221	0.00971659	0.890224	0.979931	-0.131636	0.0587569	0.242386	-0.0765486	0.273174	0.591665	-0.174151	0.576203	0.779291
857	Chr1	6688299	6688699	1_6688299_6688699_6688567	87	.	4.83894	11.0053	8.73578	6688567	400	34	62	87	0	69	FALSE	FALSE	FALSE	FALSE	TRUE	FALSE	FALSE	TRUE	FALSE	FALSE	FALSE	TRUE	-0.340149	2.84149e-05	0.000136268	-0.0503168	0.522716	0.730894	-0.0525179	0.512655	0.648527	-0.157818	0.0534487	0.348043	-0.138681	0.0880467	0.309111	-0.11679	0.138064	0.416008	0.543305	0.318534	0.574118
858	Chr1	6696629	6697040	1_6696629_6697040_6696757	42	.	3.71346	6.10903	4.21381	6696757	411	0	0	42	0	0	FALSE	FALSE	FALSE	FALSE	FALSE	FALSE	FALSE	FALSE	TRUE	FALSE	FALSE	TRUE	-0.14097	0.0893846	0.146539	0.0203109	0.802098	0.906834	-0.013235	0.872885	0.918886	0.0216775	0.798801	0.952741	0.083251	0.316534	0.623859	0.00429173	0.957884	0.988373	-0.691546	0.134606	0.359932
859	Chr1	6697809	6698217	1_6697809_6698217_6697963	99	.	5.43112	12.3067	9.94695	6697963	408	41	0	99	35	76	FALSE	FALSE	FALSE	FALSE	FALSE	FALSE	FALSE	TRUE	FALSE	FALSE	TRUE	FALSE	-0.266084	0.001734	0.00498583	-0.0361876	0.658416	0.820384	-0.0850942	0.312547	0.459834	0.190872	0.0320901	0.268953	-0.197068	0.0194982	0.119327	0.0057469	0.944446	0.984861	0.433785	0.369049	0.622264
860	Chr1	6714230	6714637	1_6714230_6714637_6714331	20	.	2.96309	3.98259	2.08224	6714331	407	0	0	0	0	20	FALSE	FALSE	FALSE	FALSE	FALSE	FALSE	FALSE	FALSE	TRUE	FALSE	FALSE	TRUE	-0.405631	2.53507e-05	0.00012333	-0.0614172	0.507002	0.718636	-0.0461918	0.6248	0.741976	-0.0593238	0.540785	0.863162	-0.0538005	0.579482	0.816643	0.0160897	0.863117	0.958363	1.14773	0.125495	0.345556
861	Chr1	6728632	6728991	1_6728632_6728991_6728805	30	.	3.28405	4.79141	3.01951	6728805	359	0	0	30	0	16	FALSE	FALSE	FALSE	FALSE	FALSE	FALSE	FALSE	FALSE	TRUE	FALSE	FALSE	TRUE	0.944698	1.92014e-11	4.00035e-10	0.360493	0.0117168	0.0618634	0.462955	0.0014571	0.00723578	-0.00263425	0.985565	0.998227	0.0098965	0.940014	0.979261	0.253469	0.0756103	0.299381	-0.229657	0.719252	0.864337
862	Chr1	6735087	6735479	1_6735087_6735479_6735393	29	.	3.06945	4.70046	2.97749	6735393	392	0	0	29	0	0	FALSE	FALSE	FALSE	FALSE	FALSE	FALSE	FALSE	FALSE	TRUE	FALSE	FALSE	TRUE	0.23145	0.0729118	0.123733	0.21554	0.0890969	0.250944	0.0830985	0.526781	0.659832	-0.170139	0.202378	0.632722	0.349368	0.00651154	0.0550516	0.155635	0.220072	0.532972	3.68369	0.0122078	0.0792606
863	Chr1	6737690	6738119	1_6737690_6738119_6737922	83	.	5.16273	10.6357	8.37968	6737922	429	34	52	83	35	62	FALSE	FALSE	FALSE	FALSE	TRUE	FALSE	FALSE	TRUE	FALSE	FALSE	TRUE	FALSE	-0.381943	1.33731e-06	9.1688e-06	-0.087381	0.250468	0.480718	-0.159482	0.0413233	0.10315	-0.15626	0.0520385	0.342235	-0.138188	0.0811042	0.295026	-0.197135	0.00938732	0.0837704	0.0186836	0.966883	0.984308
864	Chr1	6754011	6754619	1_6754011_6754619_6754292	118	.	5.69977	14.2995	11.8228	6754292	608	99	59	118	42	76	FALSE	FALSE	FALSE	FALSE	FALSE	FALSE	FALSE	TRUE	FALSE	FALSE	TRUE	FALSE	-0.288118	0.00139851	0.00414854	0.0850799	0.335712	0.568579	0.0754527	0.398034	0.544617	-0.082347	0.360818	0.772857	0.122137	0.178201	0.465648	-0.107808	0.22113	0.534273	0.358306	0.386392	0.637243
865	Chr1	6788514	6788960	1_6788514_6788960_6788767	76	.	4.89435	9.82824	7.63464	6788767	446	41	0	76	0	26	FALSE	FALSE	TRUE	FALSE	FALSE	FALSE	TRUE	FALSE	FALSE	FALSE	FALSE	TRUE	0.0596935	0.648606	0.728709	0.171085	0.180633	0.394964	-0.384548	0.00486854	0.0192014	-0.350762	0.0129945	0.168609	0.144979	0.265399	0.570696	0.022675	0.858513	0.957117	-0.500214	0.272472	0.528248
866	Chr1	6790461	6790856	1_6790461_6790856_6790643	109	.	6.11876	13.5895	10.9309	6790643	395	109	46	69	64	0	FALSE	FALSE	TRUE	FALSE	FALSE	FALSE	TRUE	FALSE	FALSE	TRUE	FALSE	FALSE	0.149984	0.280131	0.377303	0.293236	0.0290146	0.118692	-0.155444	0.281181	0.427708	-0.0990096	0.512601	0.853161	-0.0621695	0.644576	0.852656	0.175879	0.18871	0.493825	0.21021	0.735427	0.872196
867	Chr1	6802742	6803372	1_6802742_6803372_6803219	55	.	4.24475	7.96583	5.5767	6803219	630	12	0	42	0	55	FALSE	FALSE	FALSE	FALSE	FALSE	TRUE	FALSE	TRUE	FALSE	FALSE	FALSE	TRUE	-0.104311	0.106912	0.16985	0.0998284	0.114158	0.29339	0.0864979	0.178493	0.306822	-0.130037	0.0457647	0.319054	-0.0368355	0.567165	0.811496	-0.0470701	0.454898	0.74475	0.755986	0.118393	0.33278
868	Chr1	6832047	6832482	1_6832047_6832482_6832236	106	.	6.58287	13.993	10.6633	6832236	435	61	19	66	106	60	FALSE	FALSE	FALSE	FALSE	TRUE	FALSE	FALSE	TRUE	FALSE	FALSE	TRUE	FALSE	-0.499371	4.16053e-07	3.25204e-06	-0.161013	0.0926239	0.257259	-0.194125	0.0463405	0.112493	0.290027	0.00445817	0.0843834	-0.0236908	0.812198	0.928775	0.0569783	0.55634	0.811686	-0.276431	0.459023	0.694987
869	Chr1	6860151	6860709	1_6860151_6860709_6860302	36	.	3.55243	5.43669	3.60236	6860302	558	0	0	36	0	0	FALSE	FALSE	FALSE	FALSE	FALSE	FALSE	FALSE	FALSE	TRUE	FALSE	FALSE	TRUE	0.670156	7.62283e-12	1.75439e-10	0.428789	1.12548e-05	0.000263532	0.70272	7.91281e-13	6.40819e-11	0.131822	0.176343	0.596724	0.17227	0.0668086	0.262608	0.0986046	0.30426	0.622736	-0.841234	0.0524769	0.203923
870	Chr1	6861248	6861829	1_6861248_6861829_6861517	395	.	12.2481	43.7606	39.5049	6861517	581	328	193	395	56	225	TRUE	FALSE	FALSE	FALSE	FALSE	FALSE	TRUE	FALSE	FALSE	TRUE	FALSE	FALSE	1.06807	8.10882e-18	6.28346e-16	0.642525	2.5951e-07	1.11553e-05	0.976174	5.40576e-15	8.43848e-13	0.465516	0.000188589	0.00953049	0.089769	0.448671	0.735337	0.420264	0.000684389	0.0127536	1.84126	0.00226467	0.0258398
871	Chr1	6862594	6863281	1_6862594_6863281_6863111	53	.	3.9781	7.28745	5.30787	6863111	687	48	25	53	0	42	FALSE	FALSE	FALSE	FALSE	FALSE	FALSE	FALSE	TRUE	FALSE	FALSE	FALSE	TRUE	0.182589	0.0116892	0.0260026	0.048651	0.499044	0.711853	0.466139	8.63191e-11	4.26487e-09	0.0867415	0.22912	0.66446	0.00165197	0.981571	0.993469	-0.143968	0.0445189	0.221076	-0.373355	0.32117	0.57665
872	Chr1	6865423	6866045	1_6865423_6866045_6865614	200	.	6.86204	22.9833	20.0232	6865614	622	179	37	200	0	0	FALSE	FALSE	FALSE	FALSE	FALSE	FALSE	TRUE	FALSE	FALSE	FALSE	FALSE	TRUE	0.239313	0.0142139	0.0308417	0.166	0.0853272	0.244561	0.606605	2.7719e-10	1.19904e-08	0.174131	0.0708445	0.399498	-0.217051	0.0218992	0.128895	-0.0477169	0.618189	0.84476	-0.843933	0.0263677	0.131302
873	Chr1	6867946	6868201	1_6867946_6868201_6868103	24	.	2.83032	4.11731	2.46245	6868103	255	0	0	24	0	0	FALSE	FALSE	FALSE	FALSE	FALSE	FALSE	FALSE	FALSE	TRUE	FALSE	FALSE	TRUE	0.0501118	0.532884	0.627769	0.0834995	0.288973	0.522767	0.161675	0.0437204	0.107662	-0.0189924	0.816317	0.957872	0.265596	0.000965743	0.0135974	-0.0891184	0.254891	0.572799	-0.0758959	0.904818	0.956136
874	Chr1	6870465	6871002	1_6870465_6871002_6870802	76	.	4.787	9.82824	7.63464	6870802	537	0	39	76	0	26	FALSE	FALSE	FALSE	FALSE	FALSE	FALSE	FALSE	FALSE	TRUE	FALSE	FALSE	TRUE	0.0764932	0.460864	0.561471	0.123043	0.225926	0.450638	0.133763	0.197792	0.330886	0.0675771	0.526928	0.857485	0.0990694	0.334871	0.640316	0.112755	0.269101	0.58782	0.379757	0.484033	0.712784
875	Chr1	6882414	6882686	1_6882414_6882686_6882519	90	.	6.04881	11.6153	9.07243	6882519	272	90	46	76	0	37	FALSE	FALSE	FALSE	TRUE	FALSE	FALSE	FALSE	TRUE	FALSE	FALSE	FALSE	TRUE	0.606123	1.11882e-07	1.00928e-06	-0.0431536	0.712526	0.854286	0.175773	0.137889	0.25593	-0.19054	0.110822	0.493116	0.0879749	0.419577	0.710688	-0.276963	0.0167379	0.122145	-0.814487	0.111182	0.32277
876	Chr1	6898613	6898854	1_6898613_6898854_6898696	56	.	4.74597	7.97242	5.67485	6898696	241	56	54	55	0	0	FALSE	FALSE	FALSE	FALSE	FALSE	TRUE	FALSE	TRUE	FALSE	FALSE	FALSE	TRUE	0.131928	0.269158	0.365034	-0.0186824	0.874675	0.941352	0.080106	0.50549	0.642435	0.0140112	0.909555	0.985778	-0.0302734	0.796424	0.922296	0.0298474	0.802413	0.935467	-0.812905	0.1125	0.324616
877	Chr1	6899437	6900105	1_6899437_6900105_6899811	168	.	7.20245	19.6431	16.8602	6899811	668	73	18	168	0	55	FALSE	FALSE	FALSE	TRUE	FALSE	FALSE	FALSE	TRUE	FALSE	FALSE	FALSE	TRUE	0.442674	2.66511e-10	4.49545e-09	0.258749	0.000205238	0.0028305	0.248323	0.000479513	0.00292459	-0.0457078	0.525037	0.856978	0.269445	8.87009e-05	0.00206349	0.0384468	0.578062	0.823719	-0.53525	0.084917	0.274255
878	Chr1	6904586	6904828	1_6904586_6904828_6904699	76	.	4.84067	9.82824	7.63464	6904699	242	48	54	76	0	31	FALSE	FALSE	FALSE	TRUE	FALSE	FALSE	FALSE	TRUE	FALSE	FALSE	FALSE	TRUE	0.312414	0.00987283	0.0225066	0.15653	0.192807	0.410476	0.10541	0.392092	0.538744	0.0133581	0.915732	0.987529	0.223101	0.0613612	0.248873	0.0541112	0.652022	0.863008	-0.127189	0.841937	0.924711
879	Chr1	6910897	6911119	1_6910897_6911119_6911008	36	.	3.49875	5.43669	3.60236	6911008	222	0	0	36	0	0	FALSE	FALSE	FALSE	FALSE	FALSE	FALSE	FALSE	FALSE	TRUE	FALSE	FALSE	TRUE	-0.226747	0.0797508	0.133319	-0.335682	0.00846969	0.0490468	-0.491986	0.000239774	0.00165588	-0.0348889	0.808936	0.954879	0.0177258	0.891433	0.962376	-0.0841204	0.519528	0.789814	-1.2465	0.0339417	0.154713
880	Chr1	6916515	6917027	1_6916515_6917027_6916782	350	.	7.27361	38.9332	35.0131	6916782	512	251	97	350	0	139	FALSE	FALSE	TRUE	FALSE	FALSE	FALSE	TRUE	FALSE	FALSE	FALSE	FALSE	TRUE	0.0258184	0.848227	0.888481	0.218294	0.0960049	0.26296	-0.317613	0.0225571	0.0646074	-0.201451	0.163865	0.582958	0.131176	0.328538	0.633387	0.125334	0.338677	0.65458	-0.229367	0.50905	0.731746
881	Chr1	6920290	6920737	1_6920290_6920737_6920543	141	.	6.68599	17.1975	14.1385	6920543	447	90	97	134	0	141	FALSE	FALSE	TRUE	FALSE	FALSE	FALSE	TRUE	FALSE	FALSE	FALSE	FALSE	TRUE	0.0802102	0.571646	0.661638	0.137508	0.322483	0.555817	0.197262	0.163083	0.287537	0.196635	0.177902	0.597829	0.220382	0.119106	0.370671	-0.00920287	0.946985	0.985601	0.301893	0.461499	0.69707
882	Chr1	6939314	6939867	1_6939314_6939867_6939640	99	.	5.48479	12.3067	9.94695	6939640	553	41	44	99	42	99	FALSE	FALSE	FALSE	FALSE	TRUE	FALSE	FALSE	TRUE	FALSE	FALSE	TRUE	FALSE	-0.355941	2.5028e-07	2.08651e-06	-0.216929	0.00130116	0.0117771	0.00689935	0.919088	0.949046	-0.102005	0.139794	0.54726	0.0138734	0.841851	0.942379	-0.106638	0.116854	0.379336	0.734637	0.0936222	0.290607
883	Chr1	6959442	6959696	1_6959442_6959696_6959578	56	.	4.75801	8.59069	5.67286	6959578	254	0	0	30	56	49	FALSE	FALSE	FALSE	FALSE	FALSE	FALSE	FALSE	FALSE	TRUE	FALSE	TRUE	FALSE	-0.443566	3.71459e-08	3.77451e-07	-0.109874	0.153421	0.355699	0.0237676	0.761067	0.842687	-0.195037	0.0140935	0.176579	-0.00419895	0.959046	0.9853	-0.378315	6.7096e-07	4.94993e-05	0.367811	0.568032	0.772802
884	Chr1	6960959	6961200	1_6960959_6961200_6961099	36	.	3.44508	5.43669	3.60236	6961099	241	0	0	36	0	0	FALSE	FALSE	FALSE	FALSE	FALSE	FALSE	FALSE	FALSE	TRUE	FALSE	FALSE	TRUE	0.967595	3.8081e-05	0.000175812	0.452604	0.0572609	0.188784	0.826613	0.000511463	0.0030828	0.381016	0.110293	0.493042	0.578511	0.00998979	0.0740537	0.549256	0.0231261	0.149425	-1.15255	0.0856911	0.275516
885	Chr1	6966877	6967113	1_6966877_6967113_6967009	36	.	3.44508	5.43669	3.60236	6967009	236	0	0	36	0	31	FALSE	FALSE	FALSE	FALSE	FALSE	FALSE	FALSE	FALSE	TRUE	FALSE	FALSE	TRUE	0.0391429	0.768833	0.826375	0.494504	8.58436e-05	0.00140307	0.344409	0.00838511	0.0296312	0.0941344	0.480114	0.843896	-0.127323	0.326445	0.631957	0.24422	0.0489383	0.233133	0.405832	0.612921	0.805782
886	Chr1	6970835	6971412	1_6970835_6971412_6971044	96	.	4.6701	12.0029	9.67387	6971044	577	63	84	96	64	55	FALSE	FALSE	FALSE	FALSE	FALSE	FALSE	FALSE	TRUE	FALSE	FALSE	TRUE	FALSE	-0.268598	0.00345218	0.00906249	0.0283994	0.752291	0.877985	-0.0582602	0.523519	0.657252	-0.0666854	0.472432	0.841803	-0.0194644	0.83246	0.938426	0.00697071	0.938348	0.984045	0.29408	0.472056	0.706377
887	Chr1	7004190	7004552	1_7004190_7004552_7004347	84	.	5.34656	10.9285	8.43036	7004347	362	84	51	61	0	0	FALSE	FALSE	TRUE	FALSE	FALSE	FALSE	TRUE	FALSE	FALSE	FALSE	FALSE	TRUE	0.144376	0.314452	0.413852	0.0896221	0.525522	0.733253	0.0176344	0.903832	0.939326	0.101645	0.505757	0.853161	-0.0987006	0.479598	0.757441	0.0724606	0.609294	0.840834	-0.996259	0.0522304	0.203423
888	Chr1	7015311	7015646	1_7015311_7015646_7015478	115	.	5.86053	14.0478	11.5839	7015478	335	76	62	115	0	0	TRUE	FALSE	FALSE	FALSE	FALSE	FALSE	TRUE	FALSE	FALSE	FALSE	FALSE	TRUE	1.34332	0.00080164	0.00257055	0.52852	0.200373	0.41956	0.426836	0.317851	0.465373	0.201435	0.64545	NA	0.154814	0.669171	0.864505	0.285973	0.481608	0.763864	-2.05382	0.000998821	0.0142873
889	Chr1	7031557	7032305	1_7031557_7032305_7032121	151	.	6.5606	17.8356	15.147	7032121	748	84	49	151	29	99	FALSE	FALSE	FALSE	FALSE	FALSE	FALSE	FALSE	TRUE	FALSE	FALSE	TRUE	FALSE	-0.22997	0.00996993	0.022684	-0.0629295	0.471125	0.688814	-0.53222	5.5033e-09	1.70333e-07	0.192214	0.0484752	0.328506	0.203627	0.0239044	0.136158	0.249559	0.00498571	0.0541726	0.617935	0.129353	0.352076
890	Chr1	7037866	7038711	1_7037866_7038711_7038259	313	.	9.90829	34.9842	31.3114	7038259	845	176	91	313	115	260	FALSE	FALSE	FALSE	FALSE	FALSE	TRUE	FALSE	TRUE	FALSE	FALSE	TRUE	FALSE	-0.0163569	0.838157	0.881103	0.164852	0.0360382	0.138089	0.418183	1.16907e-07	2.58033e-06	0.105333	0.184974	0.608572	-0.187997	0.0175209	0.111206	-0.0153717	0.844411	0.95116	1.08548	0.00215407	0.0250849
891	Chr1	7041469	7041721	1_7041469_7041721_7041605	42	.	3.60611	6.10903	4.21381	7041605	252	0	0	42	0	0	FALSE	FALSE	FALSE	FALSE	FALSE	FALSE	FALSE	FALSE	TRUE	FALSE	FALSE	TRUE	-0.0466653	0.667978	0.744494	-0.0787927	0.461537	0.68043	0.228577	0.0332814	0.0873049	0.0666045	0.543332	0.863608	-0.12697	0.23649	0.540796	-0.0209771	0.845818	0.951351	-1.20461	0.0221742	0.117771
892	Chr1	7043497	7043808	1_7043497_7043808_7043660	22	.	2.84746	4.11731	2.20782	7043660	311	0	0	0	0	22	FALSE	FALSE	FALSE	FALSE	FALSE	FALSE	FALSE	FALSE	TRUE	FALSE	FALSE	TRUE	-0.528821	5.73498e-06	3.3086e-05	0.0985139	0.36621	0.598824	-0.321583	0.00527974	0.0205004	0.0475433	0.697888	0.929755	-0.0336254	0.776993	0.914638	0.00117367	0.991399	0.996736	-0.547476	0.283211	0.536966
893	Chr1	7065310	7065610	1_7065310_7065610_7065462	75	.	5.7178	10.2513	7.59691	7065462	300	54	75	69	0	42	FALSE	FALSE	FALSE	FALSE	TRUE	FALSE	FALSE	TRUE	FALSE	FALSE	FALSE	TRUE	-0.42541	3.9298e-06	2.36073e-05	0.14228	0.0994947	0.269261	-0.306053	0.000864352	0.00468071	-0.231833	0.0152388	0.182209	0.0536688	0.56771	0.81152	-0.00482322	0.95525	0.987803	-0.657524	0.123271	0.342038
894	Chr1	7082487	7082696	1_7082487_7082696_7082589	31	.	3.39031	5.20598	3.13213	7082589	209	0	0	0	0	31	FALSE	FALSE	FALSE	FALSE	FALSE	FALSE	FALSE	FALSE	TRUE	FALSE	FALSE	TRUE	0.290066	0.123138	0.191498	0.277254	0.134	0.326321	0.0847888	0.658689	0.769327	0.157619	0.431003	0.815927	0.00137291	0.99401	0.997715	0.0460199	0.801535	0.93529	-0.0759673	0.904395	0.956113
895	Chr1	7083628	7084025	1_7083628_7084025_7083810	107	.	5.77052	13.6033	10.7464	7083810	397	0	30	69	0	107	FALSE	FALSE	FALSE	FALSE	FALSE	FALSE	FALSE	FALSE	TRUE	FALSE	FALSE	TRUE	0.561245	3.64575e-06	2.2173e-05	0.11259	0.358246	0.591062	0.259285	0.0374198	0.0955093	-0.121833	0.331861	0.753787	0.126	0.27779	0.583023	-0.0184454	0.879836	0.963924	2.71371	0.00870746	0.0638014
896	Chr1	7084232	7084462	1_7084232_7084462_7084377	37	.	3.23128	5.88455	3.73481	7084377	230	0	0	15	0	37	FALSE	FALSE	FALSE	FALSE	FALSE	FALSE	FALSE	FALSE	TRUE	FALSE	FALSE	TRUE	0.287076	0.0270069	0.0532572	-0.0322946	0.804026	0.907774	0.259678	0.0472084	0.113933	0.012148	0.927369	0.98938	-0.105545	0.398621	0.694405	0.109407	0.408599	0.714104	-0.145526	0.791449	0.901122
897	Chr1	7085476	7085922	1_7085476_7085922_7085791	37	.	3.57341	5.85904	3.70984	7085791	446	0	0	36	0	37	FALSE	FALSE	FALSE	FALSE	FALSE	FALSE	FALSE	FALSE	TRUE	FALSE	FALSE	TRUE	-0.061623	0.719262	0.78701	-0.365167	0.0331679	0.130609	0.331881	0.0512447	0.121282	0.0295848	0.862538	0.970507	-0.0634473	0.71039	0.883149	-0.505341	0.00316465	0.0392814	-0.335196	0.430152	0.673418
898	Chr1	7086518	7087338	1_7086518_7087338_7086686	51	.	3.63391	7.09102	5.12006	7086686	820	0	0	51	0	49	FALSE	FALSE	FALSE	FALSE	FALSE	FALSE	FALSE	FALSE	TRUE	FALSE	FALSE	TRUE	0.0480391	0.568107	0.658532	-0.281617	0.000828905	0.00827445	0.118115	0.160365	0.284468	0.0839806	0.325712	0.752035	0.0400473	0.632267	0.845456	-0.0820936	0.334123	0.65016	-0.391322	0.246901	0.500702
899	Chr1	7088771	7089359	1_7088771_7089359_7089119	76	.	4.70631	10.2238	7.6574	7089119	588	0	0	24	0	76	FALSE	FALSE	FALSE	FALSE	FALSE	FALSE	FALSE	FALSE	TRUE	FALSE	FALSE	TRUE	0.154891	0.192617	0.277104	-0.124752	0.293658	0.527253	0.486527	3.55401e-05	0.000336087	-0.0625878	0.593831	0.882701	-0.102496	0.381309	0.682239	-0.427412	0.000285475	0.00648702	-0.520746	0.0992451	0.301628
900	Chr1	7089955	7090299	1_7089955_7090299_7090143	55	.	4.18372	7.96583	5.5767	7090143	344	0	0	24	0	55	FALSE	FALSE	FALSE	FALSE	FALSE	FALSE	FALSE	FALSE	TRUE	FALSE	FALSE	TRUE	-0.072971	0.363963	0.46603	-0.213445	0.00740748	0.0446504	0.2252	0.0045614	0.0181735	0.00135134	0.986599	0.99832	-0.0631179	0.428624	0.718192	-0.203664	0.010933	0.0930165	0.623217	0.320923	0.576399
901	Chr1	7090464	7090843	1_7090464_7090843_7090605	76	.	4.23171	9.79599	7.63464	7090605	379	40	14	76	0	42	FALSE	FALSE	FALSE	TRUE	FALSE	FALSE	FALSE	TRUE	FALSE	FALSE	FALSE	TRUE	0.561197	2.13117e-08	2.30008e-07	-0.138391	0.17671	0.389907	0.539669	8.2424e-08	1.92162e-06	0.131152	0.194514	0.623397	0.0381174	0.693617	0.875125	-0.103108	0.317298	0.634891	-0.172397	0.726299	0.865869
902	Chr1	7103002	7103273	1_7103002_7103273_7103147	56	.	4.87626	7.97242	5.67485	7103147	271	56	0	0	0	0	TRUE	FALSE	FALSE	FALSE	FALSE	FALSE	TRUE	FALSE	FALSE	FALSE	FALSE	TRUE	1.01735	5.2138e-06	3.0504e-05	0.375586	0.0990769	0.268467	0.664513	0.00367983	0.0153151	0.0351914	0.876329	0.975345	0.361806	0.0859385	0.30499	0.233256	0.303034	0.622113	-0.979958	0.23048	0.484202
903	Chr1	7105842	7106113	1_7105842_7106113_7106012	49	.	4.00062	7.24026	4.93512	7106012	271	0	0	29	0	49	FALSE	FALSE	FALSE	FALSE	FALSE	FALSE	FALSE	FALSE	TRUE	FALSE	FALSE	TRUE	-0.573902	0.000138966	0.000551106	-0.186987	0.198681	0.417685	-0.412574	0.00589239	0.0222984	-0.163278	0.291545	0.725906	-0.116149	0.445317	0.73251	-0.0861193	0.556626	0.811686	-0.489357	0.345731	0.6014
904	Chr1	7111550	7111907	1_7111550_7111907_7111736	72	.	3.7417	9.36461	7.22379	7111736	357	47	46	72	0	0	TRUE	FALSE	FALSE	FALSE	FALSE	FALSE	TRUE	FALSE	FALSE	FALSE	FALSE	TRUE	0.740759	0.000316503	0.00113673	-0.0730472	0.729571	0.865283	0.169503	0.425955	0.570075	0.184148	0.402704	0.801078	0.592214	0.00333622	0.0338685	-0.10685	0.613946	0.842942	-0.695728	0.164404	0.401265
905	Chr1	7139979	7140257	1_7139979_7140257_7140099	55	.	4.12269	7.96583	5.5767	7140099	278	27	37	48	0	55	FALSE	FALSE	FALSE	FALSE	FALSE	FALSE	FALSE	TRUE	FALSE	FALSE	FALSE	TRUE	-0.268496	0.0106645	0.0240331	-0.106495	0.296672	0.530807	0.362436	0.000352883	0.00227463	-0.0252884	0.804172	0.953446	-0.260102	0.0125453	0.0868514	-0.0766277	0.455428	0.74539	0.40293	0.531003	0.747773
906	Chr1	7140978	7141694	1_7140978_7141694_7141542	42	.	3.60611	6.10903	4.21381	7141542	716	27	0	42	0	31	FALSE	FALSE	FALSE	FALSE	FALSE	FALSE	FALSE	TRUE	FALSE	FALSE	FALSE	TRUE	-0.251858	0.00217526	0.00605418	-0.17161	0.0329559	0.12993	0.332593	3.16325e-05	0.000305299	-0.00891526	0.911785	0.98614	-0.126753	0.121857	0.375566	-0.149014	0.0652818	0.275745	-0.895294	0.00589452	0.04937
907	Chr1	7141912	7142119	1_7141912_7142119_7142017	24	.	3.01566	4.17492	2.46843	7142017	207	21	0	24	0	0	FALSE	FALSE	FALSE	FALSE	TRUE	FALSE	FALSE	TRUE	FALSE	FALSE	FALSE	TRUE	-0.702986	4.42497e-14	1.69613e-12	-0.405664	4.74646e-06	0.000129026	0.156395	0.073707	0.160936	0.130596	0.147322	0.558741	-0.197701	0.0370279	0.179989	-0.0920756	0.310911	0.62936	-0.674314	0.240531	0.493781
908	Chr1	7142486	7143206	1_7142486_7143206_7143018	107	.	5.80685	13.1688	10.7559	7143018	720	64	22	107	0	18	FALSE	FALSE	FALSE	FALSE	FALSE	FALSE	FALSE	TRUE	FALSE	FALSE	FALSE	TRUE	-0.239652	0.00556923	0.0137362	-0.14263	0.0938615	0.259477	0.34766	4.11653e-05	0.000382955	0.0757384	0.375149	0.785395	0.0609653	0.482248	0.758956	-0.0830048	0.331731	0.648449	-0.125831	0.747251	0.879921
909	Chr1	7143869	7144135	1_7143869_7144135_7143992	53	.	4.05421	7.68439	5.36518	7143992	266	41	0	42	0	53	FALSE	FALSE	TRUE	FALSE	FALSE	FALSE	TRUE	FALSE	FALSE	FALSE	FALSE	TRUE	0.183282	0.229895	0.321531	0.39677	0.00719091	0.0436603	0.303602	0.0460509	0.111967	0.0350127	0.820983	0.958922	-0.000795723	0.995735	0.998331	-0.0757941	0.597354	0.834513	0.0871528	0.874808	0.93912
910	Chr1	7146304	7146755	1_7146304_7146755_7146538	110	.	5.41283	13.452	11.0281	7146538	451	0	70	110	49	62	FALSE	FALSE	FALSE	FALSE	FALSE	FALSE	FALSE	FALSE	TRUE	FALSE	TRUE	FALSE	-0.0111325	0.917812	0.940515	0.100565	0.340651	0.574154	0.159058	0.138109	0.256124	-0.045716	0.674741	0.920038	0.210702	0.0511822	0.222023	0.216589	0.0423296	0.214455	1.21059	0.0467074	0.189059
911	Chr1	7149786	7150191	1_7149786_7150191_7149965	126	.	5.93889	15.1622	12.6311	7149965	405	21	62	126	0	99	FALSE	FALSE	FALSE	FALSE	FALSE	FALSE	FALSE	TRUE	FALSE	FALSE	FALSE	TRUE	0.17988	0.0868653	0.143128	-0.000659996	0.994959	0.998389	0.196758	0.0618216	0.140038	-0.107037	0.314068	0.744265	0.21317	0.0409462	0.192003	-0.123403	0.23639	0.549729	0.72099	0.190319	0.434768
912	Chr1	7154349	7154577	1_7154349_7154577_7154483	36	.	3.49875	5.43669	3.60236	7154483	228	0	0	36	0	0	FALSE	FALSE	FALSE	FALSE	FALSE	FALSE	FALSE	FALSE	TRUE	FALSE	FALSE	TRUE	-0.138229	0.414564	0.516634	0.0588695	0.719431	0.85909	-0.161901	0.343288	0.491171	0.118443	0.512065	0.853161	-0.160853	0.336553	0.641807	-0.0996263	0.541105	0.804006	-0.832063	0.212533	0.463023
913	Chr1	7160646	7161086	1_7160646_7161086_7160902	48	.	3.87449	6.8069	4.84538	7160902	440	15	39	48	0	37	FALSE	FALSE	FALSE	FALSE	FALSE	FALSE	FALSE	TRUE	FALSE	FALSE	FALSE	TRUE	-0.218719	0.00340623	0.00895715	0.0330545	0.648655	0.816676	0.220354	0.0025971	0.0116133	-0.0773776	0.294654	0.72935	0.113455	0.131304	0.391933	-0.0991131	0.170704	0.468089	1.38167	0.0645314	0.232542
914	Chr1	7176454	7176708	1_7176454_7176708_7176613	31	.	3.32928	5.20598	3.13213	7176613	254	0	0	0	0	31	FALSE	FALSE	FALSE	FALSE	FALSE	FALSE	FALSE	FALSE	TRUE	FALSE	FALSE	TRUE	-0.420255	6.7649e-06	3.82492e-05	-0.100087	0.262301	0.49246	-0.309084	0.000903914	0.00486317	-0.0628554	0.520617	0.855478	-0.0476571	0.613498	0.835619	0.0946637	0.29746	0.616499	0.85193	0.265748	0.519351
915	Chr1	7178934	7179480	1_7178934_7179480_7179411	26	.	3.20722	4.57993	2.60235	7179411	546	0	0	19	0	26	FALSE	FALSE	FALSE	FALSE	FALSE	FALSE	FALSE	FALSE	TRUE	FALSE	FALSE	TRUE	0.126503	0.137586	0.209669	-0.417139	1.54416e-06	4.96481e-05	0.191968	0.0243497	0.0685295	-0.0521414	0.547169	0.864388	0.0471034	0.574379	0.814995	-0.149142	0.0930586	0.334543	0.340007	0.503409	0.728793
916	Chr1	7216809	7217256	1_7216809_7217256_7216988	84	.	5.16021	11.0762	8.40686	7216988	447	0	18	24	0	84	FALSE	FALSE	FALSE	FALSE	FALSE	FALSE	FALSE	FALSE	TRUE	FALSE	FALSE	TRUE	-0.322871	4.09071e-05	0.000187494	0.187282	0.0121108	0.063354	-0.114353	0.142146	0.261138	0.0742975	0.36236	0.774277	-0.0490023	0.535464	0.793872	0.0446342	0.548228	0.80908	-0.0112323	0.978562	0.989891
917	Chr1	7235574	7236542	1_7235574_7236542_7236287	309	.	11.0094	34.7042	30.9929	7236287	968	309	105	143	88	168	FALSE	FALSE	TRUE	FALSE	FALSE	FALSE	TRUE	FALSE	FALSE	TRUE	FALSE	FALSE	0.0494547	0.645648	0.726811	-0.175222	0.102078	0.273368	-0.277482	0.0116933	0.0385991	-0.314237	0.00521038	0.093552	0.409246	0.0001601	0.00332261	-0.316767	0.0030333	0.0382125	0.429136	0.167863	0.404953
918	Chr1	7247974	7248447	1_7247974_7248447_7248168	91	.	5.32376	11.4621	9.15434	7248168	473	73	70	91	29	37	FALSE	FALSE	TRUE	FALSE	FALSE	FALSE	TRUE	FALSE	FALSE	TRUE	FALSE	FALSE	0.168955	0.299861	0.398299	-0.45059	0.00697549	0.0427378	0.17391	0.288267	0.435535	0.330416	0.0544505	0.350889	-0.311698	0.0475235	0.21141	-0.268141	0.114362	0.37543	0.163513	0.741205	0.875125
919	Chr1	7248547	7248847	1_7248547_7248847_7248694	61	.	4.30391	8.27391	6.19663	7248694	300	0	0	61	0	49	FALSE	FALSE	FALSE	FALSE	FALSE	FALSE	FALSE	FALSE	TRUE	FALSE	FALSE	TRUE	-0.268997	0.0647638	0.112096	-0.184325	0.196532	0.416211	-0.113083	0.435267	0.578656	-0.0108488	0.942068	0.992605	-0.411728	0.00419796	0.0399084	-0.0544735	0.70538	0.891907	-0.600128	0.198419	0.444596
920	Chr1	7250523	7251078	1_7250523_7251078_7250855	76	.	4.787	9.82824	7.63464	7250855	555	54	54	76	0	49	FALSE	FALSE	FALSE	FALSE	TRUE	FALSE	FALSE	TRUE	FALSE	FALSE	FALSE	TRUE	-0.475681	1.09491e-06	7.70299e-06	-0.695745	8.15165e-13	1.68849e-10	-0.27551	0.00445725	0.0178406	0.092022	0.361892	0.774002	-0.161295	0.0999969	0.333354	-0.182777	0.0668812	0.279708	0.494499	0.309197	0.564468
921	Chr1	7251515	7251991	1_7251515_7251991_7251765	208	.	7.06131	23.9089	20.8983	7251765	476	188	112	208	78	130	FALSE	FALSE	FALSE	FALSE	FALSE	FALSE	TRUE	FALSE	FALSE	TRUE	FALSE	FALSE	0.237594	0.0438156	0.0806455	-0.0981003	0.406299	0.634845	0.0562373	0.638103	0.752217	0.0191762	0.87578	0.975345	0.353106	0.00263444	0.0285182	0.131458	0.274069	0.593191	0.0848128	0.81569	0.911485
922	Chr1	7267333	7268141	1_7267333_7268141_7267635	377	.	14.2567	41.9348	37.7473	7267635	808	377	127	221	134	99	FALSE	FALSE	FALSE	FALSE	FALSE	FALSE	FALSE	TRUE	FALSE	FALSE	TRUE	FALSE	-0.271786	0.000191734	0.00073389	-0.169687	0.0175594	0.0824466	-0.131118	0.0708922	0.156087	0.0472093	0.528674	0.858014	-0.0420585	0.564431	0.809573	-0.0289653	0.687958	0.883065	0.444914	0.24268	0.495716
923	Chr1	7270575	7270793	1_7270575_7270793_7270679	26	.	3.14619	4.57993	2.60235	7270679	218	0	0	24	0	26	FALSE	FALSE	FALSE	FALSE	FALSE	FALSE	FALSE	FALSE	TRUE	FALSE	FALSE	TRUE	-0.965726	8.7407e-15	3.78097e-13	-0.467788	6.28565e-05	0.00110806	-0.348227	0.00340456	0.0144429	0.283012	0.0268799	0.244325	-0.227694	0.0752529	0.28252	-0.168998	0.156547	0.447971	0.556895	0.463318	0.699131
924	Chr1	7294738	7294987	1_7294738_7294987_7294804	24	.	3.01566	4.17492	2.46843	7294804	249	0	0	24	0	0	FALSE	FALSE	FALSE	FALSE	FALSE	FALSE	FALSE	FALSE	TRUE	FALSE	FALSE	TRUE	-0.431332	0.010591	0.0238832	-0.118854	0.463616	0.682559	-0.454218	0.00759215	0.0273404	-0.083183	0.642838	0.90666	-0.160195	0.344433	0.649149	-0.169189	0.297425	0.616499	-1.01741	0.079568	0.263026
925	Chr1	7310949	7311215	1_7310949_7311215_7311070	73	.	4.59982	9.46042	7.30909	7311070	266	0	0	73	0	0	FALSE	FALSE	FALSE	FALSE	FALSE	FALSE	FALSE	FALSE	TRUE	FALSE	FALSE	TRUE	1.10603	2.63323e-12	6.90086e-11	0.430252	0.00769644	0.0457749	0.264076	0.115135	0.224158	0.0188038	0.912384	0.98614	0.623655	3.38923e-05	0.000968312	0.324852	0.0436524	0.218383	0.150597	0.84461	0.925066
926	Chr1	7311985	7312823	1_7311985_7312823_7312675	91	.	5.32376	11.4621	9.15434	7312675	838	27	51	91	0	42	FALSE	FALSE	FALSE	FALSE	FALSE	TRUE	FALSE	TRUE	FALSE	FALSE	FALSE	TRUE	0.0147266	0.869404	0.904681	0.159421	0.0703284	0.216167	-0.105013	0.24504	0.388308	0.21134	0.0241416	0.232226	0.160867	0.0720386	0.274179	0.27048	0.00230449	0.0315395	0.362994	0.412177	0.65674
927	Chr1	7321302	7321521	1_7321302_7321521_7321446	15	.	3.11743	3.38317	1.5667	7321446	219	15	0	0	0	0	FALSE	FALSE	FALSE	FALSE	FALSE	TRUE	FALSE	TRUE	FALSE	FALSE	FALSE	TRUE	-0.228469	0.118136	0.184895	-0.266257	0.0641734	0.203233	-0.474713	0.00153468	0.00754796	0.310325	0.0579194	0.36019	0.346108	0.0205164	0.123055	0.22078	0.138077	0.416008	-1.60821	0.00288389	0.0306941
928	Chr1	7322851	7323089	1_7322851_7323089_7322946	40	.	3.40421	5.94584	4.09236	7322946	238	0	0	40	0	26	FALSE	FALSE	FALSE	FALSE	FALSE	FALSE	FALSE	FALSE	TRUE	FALSE	FALSE	TRUE	-0.378673	3.50234e-07	2.80474e-06	-0.185008	0.0100356	0.055291	-0.0607741	0.405161	0.5508	0.0935478	0.218897	0.65307	0.00523669	0.944432	0.981236	-0.0601051	0.408455	0.713968	-0.446045	0.429922	0.673244
929	Chr1	7324367	7324708	1_7324367_7324708_7324540	42	.	3.76714	6.10903	4.21381	7324540	341	0	0	42	0	0	FALSE	FALSE	FALSE	FALSE	FALSE	FALSE	FALSE	FALSE	TRUE	FALSE	FALSE	TRUE	-0.335272	0.00254053	0.00693464	-0.0341135	0.748429	0.875577	-0.281221	0.0115425	0.0382149	0.182923	0.125996	0.522077	-0.089242	0.423207	0.713024	0.146856	0.174804	0.475097	-0.699628	0.220873	0.473206
930	Chr1	7334370	7334744	1_7334370_7334744_7334574	90	.	6.04881	11.6153	9.07243	7334574	374	90	79	89	0	26	FALSE	FALSE	FALSE	FALSE	FALSE	TRUE	FALSE	TRUE	FALSE	FALSE	FALSE	TRUE	-0.10088	0.290966	0.388881	0.127354	0.166153	0.373967	-0.339929	0.000551412	0.00326541	-0.148984	0.150216	0.563618	0.390964	6.2223e-05	0.00154957	0.110802	0.230295	0.54299	0.289714	0.641787	0.823527
931	Chr1	7335381	7335774	1_7335381_7335774_7335628	40	.	3.31509	5.85335	4.01137	7335628	393	0	25	40	0	0	FALSE	FALSE	FALSE	FALSE	FALSE	FALSE	FALSE	FALSE	TRUE	FALSE	FALSE	TRUE	-0.221213	0.125158	0.193828	-0.383056	0.00746416	0.0447537	-0.509191	0.000569527	0.00335946	-0.0734204	0.636608	0.903622	0.0814557	0.574236	0.8149	0.1188	0.420843	0.722411	-0.172643	0.794071	0.901553
932	Chr1	7336925	7337910	1_7336925_7337910_7337495	55	.	4.25023	7.52895	5.51233	7337495	985	27	46	55	0	31	FALSE	FALSE	FALSE	FALSE	FALSE	TRUE	FALSE	TRUE	FALSE	FALSE	FALSE	TRUE	0.0590829	0.404705	0.506457	-0.148687	0.0352836	0.136069	0.0312294	0.661037	0.771317	-0.0557992	0.441338	0.821973	0.0743402	0.291284	0.600884	-0.168417	0.0173507	0.125023	-0.307177	0.351819	0.608649
933	Chr1	7339527	7339934	1_7339527_7339934_7339755	45	.	3.28558	6.40804	4.50871	7339755	407	34	39	45	0	42	FALSE	FALSE	FALSE	FALSE	FALSE	TRUE	FALSE	TRUE	FALSE	FALSE	FALSE	TRUE	0.00795682	0.926585	0.946803	-0.163452	0.056651	0.187231	-0.224431	0.0108586	0.0362547	0.00575984	0.950068	0.993457	0.110103	0.200316	0.496456	0.0391055	0.653449	0.864125	-0.611147	0.151277	0.383659
934	Chr1	7340354	7341000	1_7340354_7341000_7340603	124	.	6.13671	15.3702	12.4101	7340603	646	40	62	73	39	124	FALSE	FALSE	FALSE	FALSE	FALSE	TRUE	FALSE	TRUE	FALSE	FALSE	TRUE	FALSE	-0.0609049	0.333471	0.433742	0.0277835	0.653631	0.818983	0.0352628	0.575	0.700681	-0.055722	0.383991	0.78951	0.194658	0.00204967	0.0235112	-0.0619218	0.316959	0.634464	0.458478	0.229901	0.483928
935	Chr1	7341322	7341995	1_7341322_7341995_7341681	439	.	13.1069	48.6167	43.9747	7341681	673	216	204	439	49	206	FALSE	FALSE	FALSE	TRUE	FALSE	FALSE	FALSE	TRUE	FALSE	FALSE	TRUE	FALSE	0.51473	1.40865e-09	1.99652e-08	0.0996555	0.244187	0.471773	0.392314	4.96447e-06	6.44245e-05	-0.0787492	0.359637	0.771101	0.0869831	0.290772	0.600286	0.00498004	0.953534	0.987455	0.626	0.0981926	0.299172
936	Chr1	7344644	7344887	1_7344644_7344887_7344781	20	.	2.84103	3.98259	2.08224	7344781	243	0	0	0	0	20	FALSE	FALSE	FALSE	FALSE	FALSE	FALSE	FALSE	FALSE	TRUE	FALSE	FALSE	TRUE	-0.465009	0.000520076	0.00175164	-0.298464	0.0211953	0.0950833	-0.312576	0.0189409	0.0563258	0.00251905	0.985689	0.998227	0.0166636	0.902646	0.966272	-0.101446	0.440978	0.735602	0.296854	0.698277	0.853221
937	Chr1	7345994	7346441	1_7345994_7346441_7346178	62	.	4.42784	8.71318	6.23981	7346178	447	34	0	42	0	62	FALSE	FALSE	TRUE	FALSE	FALSE	FALSE	TRUE	FALSE	FALSE	FALSE	FALSE	TRUE	-0.147135	0.191351	0.275541	0.0594498	0.585066	0.774796	-0.133829	0.237123	0.37821	-0.184504	0.113216	0.496189	-0.13723	0.21825	0.518992	-0.0329666	0.761799	0.918131	0.0635874	0.887232	0.946082
938	Chr1	7347915	7348138	1_7347915_7348138_7348037	36	.	3.49875	5.43669	3.60236	7348037	223	0	0	36	0	0	FALSE	FALSE	FALSE	FALSE	FALSE	FALSE	FALSE	FALSE	TRUE	FALSE	FALSE	TRUE	0.387382	0.0219265	0.0446447	0.0857165	0.612347	0.793884	0.288799	0.0909693	0.188999	0.158877	0.364202	0.775848	0.47951	0.00431161	0.0407729	0.476088	0.0065361	0.0663729	-0.63529	0.33283	0.588181
939	Chr1	7348377	7348717	1_7348377_7348717_7348505	83	.	4.94803	10.6357	8.37968	7348505	340	48	37	83	0	0	FALSE	FALSE	FALSE	FALSE	TRUE	FALSE	FALSE	TRUE	FALSE	FALSE	FALSE	TRUE	-0.343037	0.00120668	0.00363556	-0.37537	0.000309032	0.00385699	-0.18023	0.0869462	0.18256	0.00575144	0.958232	0.99475	-0.117669	0.267653	0.573523	-0.213823	0.0426059	0.215612	-0.153561	0.809995	0.91132
940	Chr1	7366117	7366351	1_7366117_7366351_7366228	23	.	2.664	4.0443	2.39712	7366228	234	0	0	23	0	0	FALSE	FALSE	FALSE	FALSE	FALSE	FALSE	FALSE	FALSE	TRUE	FALSE	FALSE	TRUE	-0.325656	0.000433352	0.00149412	-0.156105	0.0804287	0.235984	-0.0894611	0.327336	0.476193	-0.0972078	0.303246	0.736531	-0.134886	0.14496	0.413961	-0.00189055	0.983372	0.994469	-0.592803	0.296021	0.551145
941	Chr1	7366405	7366854	1_7366405_7366854_7366603	94	.	4.7733	11.8108	9.4901	7366603	449	42	71	94	0	30	FALSE	FALSE	FALSE	FALSE	FALSE	TRUE	FALSE	TRUE	FALSE	FALSE	FALSE	TRUE	-0.00907492	0.923106	0.944413	-0.158107	0.0896044	0.251926	0.0285698	0.761876	0.842989	-0.0617159	0.523472	0.856611	0.0360041	0.699399	0.877793	-0.224599	0.0159428	0.118566	-0.613359	0.161514	0.397618
942	Chr1	7368894	7369308	1_7368894_7369308_7369076	55	.	4.14287	7.52895	5.51233	7369076	414	27	0	55	0	0	FALSE	FALSE	FALSE	FALSE	TRUE	FALSE	FALSE	TRUE	FALSE	FALSE	FALSE	TRUE	-0.716437	1.05243e-10	1.93774e-09	-0.287909	0.00647505	0.0403838	0.1989	0.0583417	0.134359	0.311881	0.00407472	0.0798507	-0.306435	0.00622043	0.0533017	0.0561829	0.603141	0.837277	0.928622	0.217543	0.469477
943	Chr1	7370474	7371304	1_7370474_7371304_7370666	281	.	11.8464	31.6687	28.1023	7370666	830	281	195	272	49	107	FALSE	FALSE	FALSE	FALSE	FALSE	FALSE	FALSE	TRUE	FALSE	FALSE	TRUE	FALSE	0.177578	0.0193433	0.040171	-0.0993271	0.19042	0.407838	0.213923	0.00489818	0.0193042	-0.0394698	0.607352	0.887378	-0.12908	0.0834793	0.299818	-0.04844	0.525379	0.794226	-0.163665	0.620811	0.811303
944	Chr1	7371402	7371783	1_7371402_7371783_7371594	48	.	4.03552	6.8069	4.84538	7371594	381	27	32	48	0	0	FALSE	FALSE	TRUE	FALSE	FALSE	FALSE	TRUE	FALSE	FALSE	FALSE	FALSE	TRUE	0.148376	0.209353	0.296976	-0.0343332	0.769824	0.888725	-0.0326188	0.786842	0.860851	-0.0976556	0.432289	0.816347	-0.144081	0.209572	0.508564	-0.115315	0.325499	0.642049	0.579921	0.441817	0.680802
945	Chr1	7378063	7378583	1_7378063_7378583_7378282	30	.	3.28405	4.79141	3.01951	7378282	520	0	19	30	0	0	FALSE	FALSE	FALSE	FALSE	FALSE	FALSE	FALSE	FALSE	TRUE	FALSE	FALSE	TRUE	0.281917	0.00926174	0.0213387	0.21292	0.0467334	0.164526	0.122339	0.265503	0.410586	-0.069133	0.536449	0.861605	0.238789	0.0255976	0.143376	0.0469359	0.659416	0.866373	-0.931361	0.0365346	0.162408
946	Chr1	7388429	7388846	1_7388429_7388846_7388558	55	.	4.19655	7.52895	5.51233	7388558	417	0	30	55	0	31	FALSE	FALSE	FALSE	FALSE	FALSE	FALSE	FALSE	FALSE	TRUE	FALSE	FALSE	TRUE	-0.379808	0.000302213	0.00109306	-0.404708	8.53155e-05	0.00140289	-0.317602	0.00255328	0.0114637	0.0754032	0.500372	0.85035	-0.0698196	0.509371	0.777578	-0.0616181	0.560268	0.813974	-1.15284	0.00341465	0.034245
947	Chr1	7391467	7391824	1_7391467_7391824_7391696	69	.	4.57229	9.04069	6.90843	7391696	357	54	44	69	0	27	FALSE	TRUE	FALSE	FALSE	FALSE	FALSE	TRUE	FALSE	FALSE	FALSE	FALSE	TRUE	-0.74064	4.71643e-08	4.68209e-07	-0.718028	5.23972e-08	2.93943e-06	-1.0305	2.89436e-13	2.75886e-11	0.316215	0.0526385	0.344253	0.19522	0.169281	0.451682	0.167378	0.235407	0.548824	-0.602552	0.20365	0.450476
948	Chr1	7396739	7397284	1_7396739_7397284_7396902	87	.	4.83894	11.0053	8.73578	7396902	545	47	54	87	0	0	FALSE	FALSE	FALSE	FALSE	TRUE	FALSE	FALSE	TRUE	FALSE	FALSE	FALSE	TRUE	-0.454461	2.5603e-06	1.62409e-05	-0.432366	4.56131e-06	0.000125652	-0.65919	3.04368e-11	1.70873e-09	0.0343506	0.750032	0.94286	-0.304536	0.00158601	0.0195457	-0.191061	0.0469112	0.227912	-0.479832	0.255828	0.509056
949	Chr1	7397744	7397978	1_7397744_7397978_7397856	55	.	4.19655	7.52895	5.51233	7397856	234	48	0	55	0	0	FALSE	FALSE	TRUE	FALSE	FALSE	FALSE	TRUE	FALSE	FALSE	FALSE	FALSE	TRUE	0.046909	0.767014	0.825243	-0.299087	0.059821	0.194486	-0.0908865	0.571504	0.69808	0.0214025	0.897927	0.981636	-0.134858	0.385522	0.685938	-0.132414	0.41138	0.716291	-0.959881	0.0452918	0.184857
950	Chr1	7400383	7400821	1_7400383_7400821_7400679	37	.	3.26475	5.85335	3.70984	7400679	438	0	32	36	18	37	FALSE	FALSE	FALSE	FALSE	FALSE	FALSE	FALSE	FALSE	TRUE	FALSE	TRUE	FALSE	-0.960491	5.94045e-15	2.66602e-13	-0.838843	3.22607e-12	5.99104e-10	-0.653049	7.57561e-08	1.78159e-06	0.257658	0.0453683	0.317758	-0.0989464	0.431327	0.719724	0.119755	0.338762	0.65458	-0.299519	0.474274	0.707031
951	Chr1	7401125	7401607	1_7401125_7401607_7401352	110	.	5.46065	13.452	11.0281	7401352	482	85	32	110	56	69	FALSE	FALSE	FALSE	FALSE	TRUE	FALSE	FALSE	TRUE	FALSE	FALSE	TRUE	FALSE	-0.386064	4.10514e-07	3.22748e-06	-0.375587	5.70403e-07	2.14819e-05	-0.0851203	0.258656	0.402541	0.0890858	0.250616	0.685447	-0.0369155	0.630212	0.844923	-0.12923	0.0893074	0.326078	0.138761	0.753855	0.881913
952	Chr1	7404206	7404468	1_7404206_7404468_7404366	48	.	3.87449	6.8069	4.84538	7404366	262	0	0	48	0	0	FALSE	FALSE	FALSE	FALSE	FALSE	FALSE	FALSE	FALSE	TRUE	FALSE	FALSE	TRUE	0.346333	0.18702	0.270534	-0.0495991	0.851071	0.931121	-0.139107	0.610144	0.729559	0.165361	0.567016	0.870468	0.0229264	0.928426	0.975684	0.0563131	0.833145	0.946526	-1.24019	0.0263421	0.131236
953	Chr1	7405867	7406321	1_7405867_7406321_7406071	235	.	7.53955	26.7458	23.5903	7406071	454	175	69	235	0	62	TRUE	FALSE	FALSE	FALSE	FALSE	FALSE	TRUE	FALSE	FALSE	FALSE	FALSE	TRUE	0.520952	0.000575552	0.0019175	0.244695	0.105564	0.279437	-0.345537	0.0331865	0.087162	-0.236411	0.162005	0.581981	0.130558	0.372164	0.673146	0.172866	0.25297	0.570626	-0.361173	0.388156	0.638587
954	Chr1	7444549	7444992	1_7444549_7444992_7444814	99	.	5.5264	12.7439	9.95144	7444814	443	0	67	66	53	99	FALSE	FALSE	FALSE	FALSE	FALSE	FALSE	FALSE	FALSE	TRUE	FALSE	TRUE	FALSE	-0.400262	1.55052e-05	8.03303e-05	-0.0393404	0.658013	0.820384	-0.144349	0.114404	0.223272	0.255531	0.00829608	0.125659	-0.253868	0.0060195	0.0519936	0.0736205	0.412352	0.717231	-0.165384	0.672176	0.841449
955	Chr1	7455740	7455992	1_7455740_7455992_7455900	20	.	2.63758	3.6454	2.00415	7455900	252	0	0	20	0	0	FALSE	FALSE	FALSE	FALSE	FALSE	FALSE	FALSE	FALSE	TRUE	FALSE	FALSE	TRUE	1.13616	4.22132e-06	2.5176e-05	0.256633	0.317439	0.550407	-0.163387	0.554463	0.683622	0.145586	0.626141	NA	0.650492	0.00525089	0.0470527	0.511597	0.0539639	0.247233	-1.99524	0.000343862	0.0067029
956	Chr1	7456047	7456287	1_7456047_7456287_7456074	21	.	2.53406	3.75727	2.11355	7456074	240	0	0	21	0	0	FALSE	FALSE	FALSE	FALSE	FALSE	FALSE	FALSE	FALSE	TRUE	FALSE	FALSE	TRUE	0.680105	9.23237e-05	0.000384391	0.257554	0.141703	0.338873	-0.247759	0.185997	0.316439	0.371876	0.0712176	0.400746	0.816816	2.41968e-06	0.000107253	0.59489	0.00103293	0.0173297	-1.30485	0.0148862	0.0907012
957	Chr1	7456586	7456903	1_7456586_7456903_7456767	55	.	4.25023	7.52895	5.51233	7456767	317	34	0	55	0	0	FALSE	FALSE	FALSE	FALSE	FALSE	FALSE	FALSE	TRUE	FALSE	FALSE	FALSE	TRUE	-0.301174	0.0210797	0.0431408	-0.253717	0.0474544	0.166384	-0.488458	0.000239692	0.00165588	0.067459	0.633166	0.901401	0.078353	0.552001	0.80433	-0.0647741	0.617472	0.844696	0.18038	0.812575	0.91132
958	Chr1	7464128	7464381	1_7464128_7464381_7464266	34	.	4.00803	5.49109	3.43523	7464266	253	34	18	0	0	0	FALSE	FALSE	FALSE	FALSE	TRUE	FALSE	FALSE	TRUE	FALSE	FALSE	FALSE	TRUE	-0.987811	1.30475e-09	1.86386e-08	-0.494458	0.00126382	0.0115166	-1.11045	2.33739e-11	1.32506e-09	0.519602	0.0074764	0.116568	0.275941	0.110491	0.353986	0.359498	0.0266177	0.163045	-1.26903	0.0178444	0.101748
959	Chr1	7468623	7468909	1_7468623_7468909_7468820	35	.	3.30857	5.31046	3.52119	7468820	286	17	25	35	0	0	FALSE	FALSE	FALSE	FALSE	TRUE	FALSE	FALSE	TRUE	FALSE	FALSE	FALSE	TRUE	-0.637209	1.52668e-06	1.02774e-05	-0.286643	0.0224169	0.0990776	-1.02382	2.40656e-13	2.37808e-11	0.231699	0.150596	0.563813	0.280233	0.0441285	0.201915	0.463741	0.000528867	0.0104139	-0.25789	0.687094	0.847794
960	Chr1	7471083	7471424	1_7471083_7471424_7471238	99	.	5.59215	12.3067	9.94695	7471238	341	41	46	99	0	0	TRUE	FALSE	FALSE	FALSE	FALSE	FALSE	TRUE	FALSE	FALSE	FALSE	FALSE	TRUE	0.446941	0.00922076	0.0212533	0.16228	0.344246	0.578044	0.038102	0.829107	0.889651	-0.147186	0.412645	0.80576	0.236699	0.159187	0.436533	-0.198989	0.238922	0.551882	-1.13522	0.0037631	0.036744
961	Chr1	7488637	7489200	1_7488637_7489200_7488992	110	.	5.50847	13.452	11.0281	7488992	563	50	88	110	49	91	FALSE	FALSE	FALSE	FALSE	FALSE	FALSE	FALSE	TRUE	FALSE	FALSE	TRUE	FALSE	-0.236713	0.0145675	0.0315262	0.0228111	0.808268	0.909488	-0.0611737	0.525201	0.658243	0.0852252	0.392848	0.793337	-0.120125	0.213546	0.513302	0.000838336	0.992903	0.996883	0.548753	0.21214	0.462541
962	Chr1	7490668	7490951	1_7490668_7490951_7490854	39	.	4.37033	6.13203	3.95426	7490854	283	27	39	30	0	26	FALSE	FALSE	FALSE	FALSE	FALSE	TRUE	FALSE	TRUE	FALSE	FALSE	FALSE	TRUE	0.207062	0.176529	0.257712	-0.110348	0.471877	0.689444	-0.0129716	0.933563	0.958152	-0.227725	0.148715	0.561279	-0.216369	0.147828	0.418685	-0.115025	0.454822	0.744738	0.250536	0.691015	0.84868
963	Chr1	7491234	7491685	1_7491234_7491685_7491485	99	.	5.43112	12.3067	9.94695	7491485	451	56	54	99	0	32	FALSE	FALSE	FALSE	FALSE	FALSE	TRUE	FALSE	TRUE	FALSE	FALSE	FALSE	TRUE	-0.136631	0.139006	0.211369	-0.00957229	0.915298	0.961111	-0.0602209	0.514332	0.649686	0.00507128	0.957676	0.99475	0.0103207	0.91081	0.969185	0.00233768	0.979381	0.993971	-0.482232	0.29606	0.551145
964	Chr1	7492765	7493535	1_7492765_7493535_7492942	91	.	5.27009	11.4621	9.15434	7492942	770	34	44	91	0	0	TRUE	FALSE	FALSE	FALSE	FALSE	FALSE	TRUE	FALSE	FALSE	FALSE	FALSE	TRUE	0.479226	0.000144956	0.000572331	0.280346	0.025635	0.109307	-0.052716	0.685215	0.789816	0.0182117	0.891945	0.980468	0.32022	0.00990926	0.0737263	0.529772	3.43278e-05	0.00121228	-0.554058	0.160299	0.395913
965	Chr1	7493949	7494435	1_7493949_7494435_7494243	177	.	7.41836	21.0181	17.7679	7494243	486	76	82	83	0	177	FALSE	FALSE	FALSE	FALSE	FALSE	FALSE	FALSE	TRUE	FALSE	FALSE	FALSE	TRUE	-0.160323	0.0596069	0.104344	-0.00186788	0.982123	0.992536	0.140745	0.0944272	0.194099	-0.00457458	0.957295	0.994683	0.0302562	0.722223	0.888606	-0.125477	0.131486	0.406612	1.61922	0.00757972	0.0579241
966	Chr1	7500173	7500486	1_7500173_7500486_7500328	55	.	4.0892	7.52895	5.51233	7500328	313	27	37	55	0	0	TRUE	FALSE	FALSE	FALSE	FALSE	FALSE	TRUE	FALSE	FALSE	FALSE	FALSE	TRUE	0.858531	3.71343e-10	6.06021e-09	0.284613	0.0408442	0.150353	0.405302	0.00413954	0.016762	-0.107308	0.446693	0.82511	0.502728	0.000141806	0.00298902	0.0993084	0.471925	0.757034	-1.20694	0.0147657	0.0902006
967	Chr1	7513766	7513974	1_7513766_7513974_7513853	32	.	3.86103	5.32185	3.25134	7513853	208	0	32	30	0	0	FALSE	FALSE	FALSE	FALSE	FALSE	FALSE	FALSE	FALSE	TRUE	FALSE	FALSE	TRUE	1.10563	5.82544e-09	7.09795e-08	0.277713	0.155145	0.357997	0.290282	0.146813	0.26707	0.182016	0.377264	0.78676	0.859648	2.9901e-06	0.000126797	0.305443	0.120898	0.386866	-0.916615	0.163872	0.400537
968	Chr1	7514927	7515334	1_7514927_7515334_7515117	235	.	8.75907	26.7722	23.5955	7515117	407	141	135	235	0	88	TRUE	FALSE	FALSE	FALSE	FALSE	FALSE	TRUE	FALSE	FALSE	FALSE	FALSE	TRUE	0.657474	1.7917e-06	1.18541e-05	-0.00442582	0.974987	0.989266	-0.0962541	0.511594	0.647594	0.0650878	0.673956	0.91968	0.341522	0.0101746	0.0750623	-0.0440117	0.755827	0.915708	-0.602339	0.110916	0.322536
969	Chr1	7518273	7518664	1_7518273_7518664_7518452	99	.	5.59215	12.3067	9.94695	7518452	391	22	22	99	0	0	TRUE	FALSE	FALSE	FALSE	FALSE	FALSE	TRUE	FALSE	FALSE	FALSE	FALSE	TRUE	1.40535	2.42414e-14	9.63486e-13	1.03758	2.03805e-08	1.33853e-06	0.855386	7.61056e-06	9.23124e-05	0.612708	0.00176406	0.0455549	0.942528	5.61224e-08	4.28719e-06	0.478483	0.00676725	0.0675029	-1.70561	8.97087e-06	0.000513964
970	Chr1	7533249	7533557	1_7533249_7533557_7533409	62	.	4.42784	8.71318	6.23981	7533409	308	0	30	45	0	62	FALSE	FALSE	FALSE	FALSE	FALSE	FALSE	FALSE	FALSE	TRUE	FALSE	FALSE	TRUE	0.169983	0.143471	0.216675	-0.0538683	0.641742	0.811673	0.120831	0.301461	0.448919	-0.12492	0.291273	0.725572	-0.119148	0.295287	0.604106	-0.0220532	0.849739	0.95329	-0.141527	0.775037	0.896084
971	Chr1	7535609	7535886	1_7535609_7535886_7535732	61	.	4.46493	8.27391	6.19663	7535732	277	0	28	61	0	0	FALSE	FALSE	FALSE	FALSE	FALSE	FALSE	FALSE	FALSE	TRUE	FALSE	FALSE	TRUE	0.422688	0.043568	0.0803134	0.211045	0.311286	0.544827	-0.320196	0.152487	0.274106	0.456951	0.0681692	0.389823	0.0304279	0.880271	0.957621	0.683815	0.00173772	0.0257104	-2.28729	7.14508e-07	7.54506e-05
972	Chr1	7551891	7552227	1_7551891_7552227_7552060	81	.	5.91852	10.6685	8.18013	7552060	336	81	32	36	0	0	TRUE	FALSE	FALSE	FALSE	FALSE	FALSE	TRUE	FALSE	FALSE	FALSE	FALSE	TRUE	0.427937	0.0480286	0.0873107	-0.0960657	0.661913	0.822656	-0.0756861	0.73703	0.826244	0.00821338	0.972097	0.997635	0.814019	0.00020783	0.00413014	0.547128	0.0186747	0.131467	-1.23731	0.0204208	0.111255
973	Chr1	7570125	7570696	1_7570125_7570696_7570329	187	.	7.27797	21.584	18.709	7570329	571	145	58	187	0	0	FALSE	FALSE	FALSE	TRUE	FALSE	FALSE	FALSE	TRUE	FALSE	FALSE	FALSE	TRUE	0.361538	3.24729e-05	0.000152936	-0.229938	0.00941848	0.0528367	0.222546	0.0115032	0.0381	-0.0233424	0.793869	0.95081	0.0773823	0.362178	0.664796	-0.108892	0.224225	0.537831	-1.17194	0.00142351	0.0182966
974	Chr1	7570748	7571204	1_7570748_7571204_7570955	69	.	4.61093	9.48129	6.94177	7570955	456	0	39	42	0	69	FALSE	FALSE	FALSE	FALSE	FALSE	FALSE	FALSE	FALSE	TRUE	FALSE	FALSE	TRUE	-0.163835	0.0215473	0.0439557	-0.0781443	0.262673	0.49273	0.137389	0.0507411	0.120329	0.0421533	0.55736	0.867894	-0.0434541	0.540809	0.796967	-0.126456	0.0702619	0.286772	0.159144	0.722825	0.865623
975	Chr1	7588409	7588757	1_7588409_7588757_7588559	76	.	4.97712	10.2692	7.6574	7588559	348	34	39	69	0	76	FALSE	TRUE	FALSE	FALSE	FALSE	FALSE	TRUE	FALSE	FALSE	FALSE	FALSE	TRUE	-0.347064	0.0102608	0.0232428	-0.0490336	0.705806	0.849809	-0.301675	0.0260769	0.0723156	0.0505864	0.72433	0.93766	-0.184865	0.170885	0.454065	0.0669663	0.610338	0.841628	0.87304	0.156415	0.39062
976	Chr1	7609539	7609822	1_7609539_7609822_7609714	19	.	2.90831	3.58913	1.95179	7609714	283	0	0	19	0	0	FALSE	FALSE	FALSE	FALSE	FALSE	FALSE	FALSE	FALSE	TRUE	FALSE	FALSE	TRUE	0.0232062	0.844308	0.885688	-0.51252	1.93116e-05	0.000419365	0.454728	8.84475e-05	0.000721718	0.105765	0.365218	0.7763	-0.134825	0.246583	0.551451	-0.0735703	0.551084	0.810973	0.20748	0.789754	0.901122
977	Chr1	7609978	7610572	1_7609978_7610572_7610322	355	.	11.3183	39.5589	35.5474	7610322	594	355	164	230	154	353	TRUE	FALSE	FALSE	FALSE	FALSE	FALSE	TRUE	FALSE	FALSE	TRUE	FALSE	FALSE	0.392879	0.000160201	0.000625644	-0.0954909	0.364042	0.596648	0.408003	9.28519e-05	0.000752234	0.00570068	0.956646	0.9944	0.0696169	0.492715	0.765937	-0.0696184	0.510562	0.783482	1.01476	0.00457946	0.0415897
978	Chr1	7612750	7613049	1_7612750_7613049_7612859	24	.	3.01566	4.17492	2.46843	7612859	299	0	0	24	0	20	FALSE	FALSE	FALSE	FALSE	FALSE	FALSE	FALSE	FALSE	TRUE	FALSE	FALSE	TRUE	-0.212612	0.0158194	0.0337675	0.00800715	0.925205	0.965146	0.0505653	0.56097	0.688693	0.0195523	0.82698	0.961301	-0.0352692	0.688727	0.873035	0.0930811	0.279715	0.597669	-0.0759203	0.904672	0.956136
979	Chr1	7614971	7615240	1_7614971_7615240_7615088	48	.	3.87449	6.8069	4.84538	7615088	269	0	0	48	0	26	FALSE	FALSE	FALSE	FALSE	FALSE	FALSE	FALSE	FALSE	TRUE	FALSE	FALSE	TRUE	0.304313	0.0302741	0.0586584	0.0309949	0.825186	0.918313	0.266372	0.0596365	0.136524	0.400819	0.00670421	0.110794	0.0436007	0.750416	0.902588	0.56346	0.000122594	0.00342087	0.557362	0.465814	0.701129
980	Chr1	7629489	7629731	1_7629489_7629731_7629567	42	.	3.71346	6.10903	4.21381	7629567	242	27	25	42	0	0	FALSE	FALSE	FALSE	FALSE	FALSE	TRUE	FALSE	TRUE	FALSE	FALSE	FALSE	TRUE	0.181673	0.155634	0.231879	0.0109251	0.931405	0.968784	0.365728	0.00398005	0.0162321	-0.0332964	0.794352	0.95081	-0.191746	0.121266	0.374771	0.0268369	0.833611	0.946526	-1.11132	0.0335477	0.153828
981	Chr1	7641063	7641463	1_7641063_7641463_7641214	107	.	5.75318	13.1688	10.7559	7641214	400	64	68	107	35	69	FALSE	FALSE	TRUE	FALSE	FALSE	FALSE	TRUE	FALSE	FALSE	TRUE	FALSE	FALSE	0.177639	0.270001	0.366039	0.149903	0.343911	0.577709	0.0968843	0.551978	0.681572	-0.0167627	0.920136	0.988413	-0.119524	0.445282	0.73251	0.111626	0.482029	0.764177	0.256065	0.603199	0.797772
982	Chr1	7645548	7645791	1_7645548_7645791_7645667	42	.	3.71346	6.10903	4.21381	7645667	243	0	0	42	0	31	FALSE	FALSE	FALSE	FALSE	FALSE	FALSE	FALSE	FALSE	TRUE	FALSE	FALSE	TRUE	-0.180175	0.131741	0.20222	-0.0271114	0.813821	0.91309	-0.0785633	0.510382	0.646677	-0.108356	0.38159	0.788421	-0.130804	0.26908	0.574736	-0.105894	0.357499	0.670446	0.626002	0.408399	0.654669
983	Chr1	7654011	7654238	1_7654011_7654238_7654113	30	.	3.17669	4.79141	3.01951	7654113	227	0	0	30	0	0	FALSE	FALSE	FALSE	FALSE	FALSE	FALSE	FALSE	FALSE	TRUE	FALSE	FALSE	TRUE	-0.274713	0.0051751	0.012897	0.167627	0.0713539	0.21862	-0.131462	0.178545	0.306862	-0.0453259	0.656868	0.911794	-0.0332331	0.736018	0.894541	0.0318587	0.730689	0.902858	-1.40631	0.00407273	0.0386496
984	Chr1	7659624	7660181	1_7659624_7660181_7659858	84	.	6.2073	11.2084	8.45191	7659858	557	73	84	55	72	69	FALSE	FALSE	FALSE	FALSE	FALSE	FALSE	FALSE	TRUE	FALSE	FALSE	TRUE	FALSE	0.157431	0.0828915	0.137548	-0.108958	0.229444	0.454844	0.108547	0.234354	0.375461	-0.12334	0.181469	0.602328	-0.0438313	0.624186	0.841335	-0.220929	0.0146601	0.113274	0.294072	0.473575	0.707031
985	Chr1	7660665	7661292	1_7660665_7661292_7660851	91	.	5.32376	11.4621	9.15434	7660851	627	64	62	91	0	37	FALSE	FALSE	FALSE	FALSE	FALSE	TRUE	FALSE	TRUE	FALSE	FALSE	FALSE	TRUE	0.120622	0.105906	0.168495	-0.182814	0.014343	0.0710619	0.258731	0.000498713	0.00302486	-0.0644641	0.390071	0.792752	-0.169775	0.0198549	0.120687	-0.180788	0.0159084	0.118531	-0.420511	0.288443	0.544152
986	Chr1	7663147	7663593	1_7663147_7663593_7663434	91	.	5.37744	11.4621	9.15434	7663434	446	64	59	91	0	42	FALSE	FALSE	FALSE	FALSE	FALSE	FALSE	FALSE	TRUE	FALSE	FALSE	FALSE	TRUE	-0.283313	0.00140696	0.00416358	-0.162822	0.0599468	0.194736	-0.0774991	0.378327	0.525493	-0.0696006	0.441239	0.821973	-0.207723	0.0185963	0.115514	-0.0488343	0.576371	0.822762	-0.361575	0.392516	0.64003
987	Chr1	7663799	7665256	1_7663799_7665256_7664995	297	.	10.3157	33.3152	29.7465	7664995	1457	201	169	297	72	99	FALSE	FALSE	TRUE	FALSE	FALSE	FALSE	TRUE	FALSE	FALSE	TRUE	FALSE	FALSE	0.1021	0.175071	0.255895	0.0422254	0.570905	0.766449	0.233887	0.00183539	0.00875284	-0.0178616	0.813882	0.956983	-0.154351	0.0370923	0.179989	0.0855247	0.253556	0.570848	-0.209905	0.436847	0.677138
988	Chr1	7692411	7692662	1_7692411_7692662_7692526	30	.	3.23037	4.79141	3.01951	7692526	251	0	0	30	0	0	FALSE	FALSE	FALSE	FALSE	FALSE	FALSE	FALSE	FALSE	TRUE	FALSE	FALSE	TRUE	-0.153589	0.109322	0.173188	0.147359	0.109817	0.286748	-0.0944769	0.325442	0.474123	0.130387	0.197627	0.626786	-0.195704	0.0386841	0.184857	0.113182	0.220622	0.533645	-0.863851	0.0957717	0.295237
989	Chr1	7693508	7693811	1_7693508_7693811_7693548	14	.	2.53257	3.03623	1.46912	7693548	303	0	0	14	0	0	FALSE	FALSE	FALSE	FALSE	FALSE	FALSE	FALSE	FALSE	TRUE	FALSE	FALSE	TRUE	-0.433759	0.000467085	0.0015941	-0.210547	0.0799949	0.23516	-0.0645948	0.595561	0.717136	0.374908	0.00350834	0.0727999	-0.175413	0.158295	0.435281	0.017376	0.886818	0.966108	0.534788	0.618953	0.810284
990	Chr1	7694752	7695000	1_7694752_7695000_7694845	35	.	3.21292	5.31046	3.52119	7694845	248	0	0	35	0	0	FALSE	FALSE	FALSE	FALSE	FALSE	FALSE	FALSE	FALSE	TRUE	FALSE	FALSE	TRUE	-0.32781	0.0239562	0.0481583	0.200817	0.151633	0.353482	0.342119	0.0153888	0.0477811	0.462537	0.00145247	0.0400548	-0.261366	0.0705778	0.271304	0.440878	0.00190544	0.0274012	-0.702542	0.222256	0.475397
991	Chr1	7695470	7695903	1_7695470_7695903_7695712	91	.	5.32376	11.4621	9.15434	7695712	433	0	32	91	0	0	FALSE	FALSE	FALSE	FALSE	FALSE	FALSE	FALSE	FALSE	TRUE	FALSE	FALSE	TRUE	-0.0922741	0.609865	0.694676	0.307644	0.085791	0.245557	0.476139	0.00797916	0.0284959	0.369758	0.0405614	0.301697	-0.00300484	0.986725	0.995561	0.233042	0.19311	0.499156	-1.16593	0.00524912	0.0454488
992	Chr1	7696025	7696692	1_7696025_7696692_7696308	116	.	5.45469	14.1288	11.6628	7696308	667	81	23	116	64	55	FALSE	FALSE	FALSE	FALSE	TRUE	FALSE	FALSE	TRUE	FALSE	FALSE	TRUE	FALSE	-0.328212	0.027282	0.0537113	0.404173	0.00592089	0.0376253	0.247841	0.093151	0.192098	0.505981	0.000695568	0.0249037	-0.0262817	0.859872	0.950905	0.428884	0.00353353	0.0424782	-0.781357	0.0103121	0.0712457
993	Chr1	7697669	7697895	1_7697669_7697895_7697741	30	.	3.17669	4.79141	3.01951	7697741	226	0	0	30	0	0	FALSE	FALSE	FALSE	FALSE	FALSE	FALSE	FALSE	FALSE	TRUE	FALSE	FALSE	TRUE	-0.487301	0.00118536	0.00358738	-0.456061	0.00188888	0.0157227	-0.651731	2.18079e-05	0.000223494	0.124881	0.455443	0.831815	0.186433	0.227429	0.529538	0.32276	0.0377004	0.200926	-1.52528	0.00477928	0.0429414
994	Chr1	7698112	7698333	1_7698112_7698333_7698186	24	.	2.96199	4.17492	2.46843	7698186	221	0	0	24	0	0	FALSE	FALSE	FALSE	FALSE	FALSE	FALSE	FALSE	FALSE	TRUE	FALSE	FALSE	TRUE	0.580995	0.00276294	0.00746792	0.585785	0.00215272	0.0173314	0.457048	0.0201296	0.059062	0.562172	0.00663499	0.110187	0.145084	0.436081	0.723287	0.47357	0.0128466	0.102829	-2.0524	4.13009e-07	4.88848e-05
995	Chr1	7700053	7700502	1_7700053_7700502_7700278	84	.	6.3052	11.2084	8.45191	7700278	449	71	84	67	49	0	FALSE	FALSE	FALSE	FALSE	TRUE	FALSE	FALSE	TRUE	FALSE	FALSE	TRUE	FALSE	-0.362913	4.75943e-05	0.000214134	-0.144824	0.0925057	0.25713	-0.407757	6.1281e-06	7.62989e-05	0.129491	0.181408	0.602328	0.0854526	0.345407	0.649348	0.235751	0.0078625	0.0743521	-1.05269	0.0147147	0.0900009
996	Chr1	7703148	7703573	1_7703148_7703573_7703380	111	.	5.06864	13.5501	11.1207	7703380	425	41	62	111	35	62	FALSE	FALSE	FALSE	FALSE	FALSE	FALSE	FALSE	TRUE	FALSE	FALSE	TRUE	FALSE	0.248674	0.0224663	0.0455887	0.529937	5.74618e-07	2.15492e-05	0.433147	6.33376e-05	0.000545772	0.0808508	0.458716	0.832885	-0.0684456	0.519568	0.78456	0.0829269	0.424755	0.725074	0.590975	0.270593	0.525565
997	Chr1	7706212	7706414	1_7706212_7706414_7706318	24	.	2.96199	4.17492	2.46843	7706318	202	0	0	24	0	22	FALSE	FALSE	FALSE	FALSE	FALSE	FALSE	FALSE	FALSE	TRUE	FALSE	FALSE	TRUE	-0.416932	4.19423e-05	0.000191796	0.103201	0.288019	0.522178	-0.0997419	0.319222	0.466912	0.0584324	0.573666	0.87438	0.0146931	0.886549	0.960379	-0.0481964	0.618432	0.84476	1.01777	0.34318	0.598509
998	Chr1	7732214	7732646	1_7732214_7732646_7732453	115	.	5.96788	14.0478	11.5839	7732453	432	64	54	115	35	107	FALSE	FALSE	FALSE	FALSE	FALSE	FALSE	FALSE	TRUE	FALSE	FALSE	TRUE	FALSE	-0.310551	5.6819e-05	0.000250237	0.121522	0.101469	0.272345	-0.0172205	0.820986	0.883488	0.0879262	0.263239	0.69665	0.0261461	0.736401	0.894629	-0.0668414	0.365112	0.677337	0.259739	0.560589	0.768501
999	Chr1	7736315	7736804	1_7736315_7736804_7736584	150	.	6.77303	17.7202	15.0416	7736584	489	0	62	150	0	0	FALSE	FALSE	FALSE	FALSE	FALSE	FALSE	FALSE	FALSE	TRUE	FALSE	FALSE	TRUE	1.21477	4.60667e-09	5.78979e-08	1.08319	1.39044e-07	6.42765e-06	0.567976	0.00883759	0.0308857	0.643182	0.00512418	0.0928328	0.769945	8.8327e-05	0.00205924	1.00269	1.07181e-06	7.30663e-05	0.0416981	0.947643	0.972887
1000	Chr1	7739579	7740129	1_7739579_7740129_7739857	235	.	8.9201	26.7722	23.5955	7739857	550	109	144	235	0	107	FALSE	FALSE	TRUE	FALSE	FALSE	FALSE	TRUE	FALSE	FALSE	FALSE	FALSE	TRUE	-0.130976	0.205334	0.292238	0.115686	0.246432	0.474898	-0.14516	0.163506	0.287874	-0.0910861	0.399173	0.797798	0.0995738	0.336763	0.641807	0.115241	0.250531	0.567447	0.308255	0.487384	0.714538
1001	Chr1	7763631	7763832	1_7763631_7763832_7763771	24	.	3.12302	4.17492	2.46843	7763771	201	0	0	24	0	0	FALSE	FALSE	FALSE	FALSE	FALSE	FALSE	FALSE	FALSE	TRUE	FALSE	FALSE	TRUE	0.381993	0.0159069	0.0338938	0.0447628	0.778199	0.892609	0.287206	0.0730135	0.159769	0.0891061	0.585747	0.879386	-0.10249	0.501488	0.771655	-0.0722397	0.648487	0.861573	-1.85082	0.00364125	0.0358828
1002	Chr1	7765785	7766051	1_7765785_7766051_7765937	48	.	3.82081	6.8069	4.84538	7765937	266	0	0	48	0	0	FALSE	FALSE	FALSE	FALSE	FALSE	FALSE	FALSE	FALSE	TRUE	FALSE	FALSE	TRUE	1.16852	1.7179e-07	1.48623e-06	0.576798	0.0108893	0.0585565	0.476762	0.0403363	0.101155	0.292355	0.219109	0.653184	0.870316	5.70478e-05	0.00146301	0.480237	0.0337133	0.186793	-1.05026	0.198042	0.444102
1003	Chr1	7771470	7771763	1_7771470_7771763_7771633	55	.	4.25023	7.52895	5.51233	7771633	293	22	39	55	0	0	FALSE	FALSE	TRUE	FALSE	FALSE	FALSE	TRUE	FALSE	FALSE	FALSE	FALSE	TRUE	0.0993602	0.526703	0.622835	0.174571	0.253722	0.483425	-0.177954	0.27181	0.417344	-0.021473	0.899726	0.981636	-0.112284	0.462853	0.74533	-0.0744815	0.621917	0.846365	-0.828568	0.0796202	0.263026
1004	Chr1	7781411	7781900	1_7781411_7781900_7781682	177	.	7.52451	20.6246	17.7828	7781682	489	56	47	177	0	31	TRUE	FALSE	FALSE	FALSE	FALSE	FALSE	TRUE	FALSE	FALSE	FALSE	FALSE	TRUE	0.422613	0.0011846	0.0035861	0.144737	0.266442	0.497116	0.297003	0.024436	0.0687028	0.400327	0.00373445	0.0755617	0.0631572	0.616905	0.837613	-0.0288709	0.823443	0.94337	-0.187044	0.703374	0.856639
1005	Chr1	7782357	7782603	1_7782357_7782603_7782480	49	.	4.06165	7.24026	4.93512	7782480	246	0	19	30	0	49	FALSE	FALSE	FALSE	FALSE	FALSE	FALSE	FALSE	FALSE	TRUE	FALSE	FALSE	TRUE	-0.159445	0.144163	0.217536	0.0282547	0.791223	0.900302	0.010166	0.925425	0.952758	-0.0173981	0.87541	0.975222	0.0121277	0.911481	0.969444	0.0204325	0.848615	0.952782	-0.167365	0.77052	0.891819
1006	Chr1	7785256	7785746	1_7785256_7785746_7785422	36	.	3.55243	5.43669	3.60236	7785422	490	0	0	36	0	0	FALSE	FALSE	FALSE	FALSE	FALSE	FALSE	FALSE	FALSE	TRUE	FALSE	FALSE	TRUE	0.352341	0.0301209	0.0584146	0.0922186	0.569675	0.765943	0.136164	0.409803	0.555219	0.0176038	0.916985	0.98777	0.210147	0.188237	0.480109	0.205116	0.211164	0.521423	-1.7891	4.49597e-05	0.00157503
1007	Chr1	7788171	7788699	1_7788171_7788699_7788320	61	.	4.46493	8.27391	6.19663	7788320	528	0	0	61	0	0	FALSE	FALSE	FALSE	FALSE	FALSE	FALSE	FALSE	FALSE	TRUE	FALSE	FALSE	TRUE	-0.131183	0.178589	0.260068	-0.165205	0.0847454	0.243671	-0.277149	0.00523692	0.0203708	0.0599614	0.568294	0.871475	0.01254	0.897416	0.964197	-0.00358412	0.97061	0.99239	-0.2864	0.603454	0.797901
1008	Chr1	7789193	7789583	1_7789193_7789583_7789324	48	.	3.87449	6.8069	4.84538	7789324	390	21	30	48	0	0	FALSE	FALSE	FALSE	FALSE	TRUE	FALSE	FALSE	TRUE	FALSE	FALSE	FALSE	TRUE	-0.332617	0.00108524	0.00332929	-0.183524	0.0640599	0.203174	-0.35877	0.000467097	0.00286183	-0.248669	0.0188567	0.20323	-0.176916	0.0817332	0.295889	0.0372078	0.711702	0.89335	-0.051169	0.935336	0.971037
1009	Chr1	7800658	7800935	1_7800658_7800935_7800791	56	.	4.9414	7.97242	5.67485	7800791	277	56	28	50	0	42	FALSE	FALSE	FALSE	FALSE	FALSE	TRUE	FALSE	TRUE	FALSE	FALSE	FALSE	TRUE	0.00889854	0.946786	0.961968	0.397346	0.00191077	0.0158401	-0.239939	0.0794676	0.170575	0.183018	0.21138	0.64229	0.216928	0.104077	0.341566	0.460345	0.000368245	0.00790568	0.929663	0.215102	0.466772
1010	Chr1	7802501	7802750	1_7802501_7802750_7802638	24	.	2.87815	4.11731	2.46245	7802638	249	0	0	24	0	0	FALSE	FALSE	FALSE	FALSE	FALSE	FALSE	FALSE	FALSE	TRUE	FALSE	FALSE	TRUE	0.0477804	0.807377	0.856579	0.272246	0.15083	0.352711	-0.48904	0.0181773	0.0544913	0.0463927	0.836118	0.963145	0.418219	0.0350512	0.17336	0.64875	0.000958765	0.0164179	0.754615	0.477511	0.709613
1011	Chr1	7830258	7830759	1_7830258_7830759_7830553	299	.	8.75681	33.6887	29.9306	7830553	501	281	159	272	205	299	FALSE	FALSE	TRUE	FALSE	FALSE	FALSE	TRUE	FALSE	FALSE	TRUE	FALSE	FALSE	-0.0110459	0.913686	0.937178	-0.0833621	0.405969	0.634644	-0.0565977	0.582504	0.706787	-0.120243	0.257136	0.693631	-0.250019	0.0118704	0.0836754	-0.0365033	0.718255	0.896523	0.419254	0.200284	0.445775
1012	Chr1	7832667	7833184	1_7832667_7833184_7832884	177	.	7.41715	20.6246	17.7828	7832884	517	13	15	177	0	55	FALSE	FALSE	FALSE	FALSE	FALSE	FALSE	FALSE	TRUE	FALSE	FALSE	FALSE	TRUE	-0.305415	0.00987317	0.0225066	-0.0972968	0.402438	0.631036	0.267235	0.0214647	0.062066	0.272529	0.0211323	0.216662	-0.119801	0.311419	0.619849	0.0502761	0.667502	0.870027	1.66135	0.0253786	0.128154
1013	Chr1	7836395	7836759	1_7836395_7836759_7836539	49	.	3.01825	7.27471	4.96955	7836539	364	0	22	35	0	49	FALSE	FALSE	FALSE	FALSE	FALSE	FALSE	FALSE	FALSE	TRUE	FALSE	FALSE	TRUE	1.49586	1.26371e-14	5.33781e-13	0.548914	0.00633217	0.0396992	0.44195	0.0338149	0.0884029	-0.280587	0.168868	0.589614	0.175146	0.313646	0.621536	0.0147587	0.939093	0.984138	-0.886727	0.00485761	0.0433348
1014	Chr1	7836774	7836979	1_7836774_7836979_7836929	30	.	3.85771	5.08049	3.06581	7836929	205	0	30	0	0	0	FALSE	FALSE	FALSE	FALSE	FALSE	FALSE	FALSE	FALSE	TRUE	FALSE	FALSE	TRUE	0.946087	0.000149167	0.000587237	0.0836855	0.747069	0.875019	0.467719	0.0710124	0.156256	-0.0738436	0.77444	0.94926	0.188783	0.41696	0.708818	-0.0214032	0.93409	0.982576	-1.6841	1.83933e-05	0.000815901
1015	Chr1	7846343	7846673	1_7846343_7846673_7846489	91	.	5.27009	11.4621	9.15434	7846489	330	27	44	91	0	0	FALSE	FALSE	TRUE	FALSE	FALSE	FALSE	TRUE	FALSE	FALSE	FALSE	FALSE	TRUE	-0.0757623	0.552025	0.645028	0.214273	0.0803644	0.23586	-0.0354021	0.781754	0.8572	0.0250434	0.850563	0.967233	0.0959566	0.450741	0.736381	-0.0439297	0.716762	0.896139	-0.265608	0.6325	0.8161
1016	Chr1	7851165	7851676	1_7851165_7851676_7851441	183	.	6.62292	21.1635	18.3003	7851441	511	158	37	183	49	147	FALSE	FALSE	FALSE	FALSE	FALSE	TRUE	FALSE	TRUE	FALSE	FALSE	TRUE	FALSE	-0.0364995	0.683889	0.756902	0.121768	0.162976	0.369478	-0.474698	3.64222e-07	6.90676e-06	0.213727	0.0353222	0.28198	0.575898	3.9394e-10	5.8125e-08	0.430661	1.4961e-06	9.47912e-05	-0.211529	0.524961	0.74539
1017	Chr1	7872673	7873099	1_7872673_7873099_7872917	61	.	4.30391	8.27391	6.19663	7872917	426	27	19	61	0	37	FALSE	FALSE	FALSE	FALSE	FALSE	TRUE	FALSE	TRUE	FALSE	FALSE	FALSE	TRUE	-0.0924446	0.280176	0.377316	-0.232452	0.00610705	0.0386027	-0.0429572	0.616438	0.734637	0.0233571	0.792467	0.950169	0.0600339	0.482208	0.758956	0.0058558	0.94596	0.985327	0.285142	0.600129	0.795361
1018	Chr1	7873391	7873689	1_7873391_7873689_7873548	42	.	3.76714	6.10903	4.21381	7873548	298	0	39	42	0	0	FALSE	FALSE	FALSE	FALSE	FALSE	FALSE	FALSE	FALSE	TRUE	FALSE	FALSE	TRUE	0.211418	0.0346424	0.0657041	-0.135172	0.178717	0.392688	0.244959	0.0146944	0.0460633	-0.0199722	0.84475	0.965547	-0.138844	0.151832	0.425879	-0.0452964	0.656099	0.865081	0.433408	0.571975	0.775522
1019	Chr1	7884049	7884328	1_7884049_7884328_7884120	20	.	2.90206	3.98259	2.08224	7884120	279	0	0	0	0	20	FALSE	FALSE	FALSE	FALSE	FALSE	FALSE	FALSE	FALSE	TRUE	FALSE	FALSE	TRUE	-0.125894	0.100009	0.160582	0.0351779	0.634436	0.807076	0.152487	0.0429156	0.106312	0.0277129	0.720222	0.936609	-0.095231	0.208744	0.507534	-0.0102681	0.889844	0.967546	0.0632919	0.920879	0.963359
1020	Chr1	7884629	7884901	1_7884629_7884901_7884769	37	.	3.63444	5.85904	3.70984	7884769	272	21	0	36	0	37	TRUE	FALSE	FALSE	FALSE	FALSE	FALSE	TRUE	FALSE	FALSE	FALSE	FALSE	TRUE	0.592396	3.16401e-06	1.9541e-05	0.360197	0.00446423	0.0304716	1.2836	1.50259e-25	1.79827e-22	0.296915	0.0119053	0.158168	-0.424025	0.000329632	0.00592731	0.206325	0.101127	0.350802	0.692316	0.362402	0.615842
1021	Chr1	7885628	7885907	1_7885628_7885907_7885747	48	.	4.03552	6.8069	4.84538	7885747	279	0	0	48	0	0	FALSE	FALSE	FALSE	FALSE	FALSE	FALSE	FALSE	FALSE	TRUE	FALSE	FALSE	TRUE	0.440398	0.00193322	0.00546815	0.114892	0.419633	0.64459	1.07731	5.96723e-15	8.92681e-13	0.64354	3.37786e-06	0.000517057	-0.23436	0.0838978	0.300573	0.578131	9.92156e-05	0.00291186	-2.37631	2.44816e-05	0.00101031
1022	Chr1	7886218	7886497	1_7886218_7886497_7886258	19	.	2.85463	3.58913	1.95179	7886258	279	0	0	19	0	0	FALSE	FALSE	FALSE	FALSE	FALSE	FALSE	FALSE	FALSE	TRUE	FALSE	FALSE	TRUE	-0.201841	0.0772788	0.129916	-0.0685113	0.538994	0.744581	0.440342	7.00105e-05	0.000593299	0.217718	0.0525426	0.344051	-0.326902	0.00372712	0.0365285	0.0753746	0.504041	0.779839	-0.960082	0.153544	0.386382
1023	Chr1	7887523	7888044	1_7887523_7888044_7887748	159	.	6.98774	18.6748	15.944	7887748	521	73	27	159	0	42	FALSE	FALSE	FALSE	FALSE	FALSE	FALSE	FALSE	TRUE	FALSE	FALSE	FALSE	TRUE	-0.225752	0.0486676	0.0882637	-0.115831	0.302548	0.536861	0.238582	0.0337756	0.0883216	0.23086	0.0444426	0.314402	-0.246407	0.0301444	0.156895	0.255985	0.0255685	0.159929	-0.395322	0.30899	0.564376
1024	Chr1	7888690	7889267	1_7888690_7889267_7888875	150	.	6.88039	17.7202	15.0416	7888875	577	99	38	150	35	124	FALSE	FALSE	FALSE	FALSE	TRUE	FALSE	FALSE	TRUE	FALSE	FALSE	TRUE	FALSE	-0.354826	1.01309e-05	5.49724e-05	-0.157593	0.0448029	0.160004	0.256773	0.00105329	0.00550295	0.0339976	0.667794	0.915891	-0.302914	0.000152803	0.00318344	-0.150426	0.0562249	0.25139	0.318067	0.435551	0.676382
1025	Chr1	7896129	7896937	1_7896129_7896937_7896783	69	.	4.57229	9.04069	6.90843	7896783	808	48	28	69	0	0	FALSE	FALSE	TRUE	FALSE	FALSE	FALSE	TRUE	FALSE	FALSE	FALSE	FALSE	TRUE	-0.00334778	0.969557	0.978182	-0.218816	0.0121673	0.0635019	-0.170109	0.0572098	0.132461	0.0953865	0.313056	0.743564	-0.0276336	0.74969	0.902527	0.074468	0.40569	0.711675	-1.02755	0.00314982	0.0324037
1026	Chr1	7897591	7897835	1_7897591_7897835_7897686	13	.	2.22662	2.85376	1.36367	7897686	244	0	0	13	0	0	FALSE	FALSE	FALSE	FALSE	FALSE	FALSE	FALSE	FALSE	TRUE	FALSE	FALSE	TRUE	-0.568277	3.34593e-07	2.70361e-06	-0.252583	0.0174875	0.0822164	-0.277441	0.0111957	0.0372189	0.349209	0.00327115	0.0685925	-0.323386	0.00378414	0.0369193	0.0579976	0.594436	0.833179	-0.565726	0.316873	0.572369
1027	Chr1	7898686	7898932	1_7898686_7898932_7898790	20	.	2.96309	3.98259	2.08224	7898790	246	0	0	0	0	20	FALSE	FALSE	FALSE	FALSE	FALSE	FALSE	FALSE	FALSE	TRUE	FALSE	FALSE	TRUE	0.110751	0.52453	0.620779	-0.102091	0.555775	0.757274	-0.0159786	0.927684	0.954172	0.287362	0.119883	0.509883	-0.170509	0.317271	0.624717	-0.153879	0.375094	0.685406	0.531653	0.484364	0.712814
1028	Chr1	7899666	7900319	1_7899666_7900319_7900086	455	.	12.4234	49.8789	45.5235	7900086	653	329	130	336	271	455	FALSE	FALSE	FALSE	FALSE	FALSE	TRUE	FALSE	TRUE	FALSE	FALSE	TRUE	FALSE	-0.0420371	0.676235	0.75081	-0.219105	0.0285602	0.117524	0.145304	0.146486	0.266655	-0.0960328	0.342611	0.759686	-0.170592	0.0861942	0.305332	-0.250441	0.0124911	0.101159	0.755787	0.0149992	0.0912108
1029	Chr1	7904793	7905216	1_7904793_7905216_7904989	150	.	6.93012	18.1326	15.0223	7904989	423	54	97	118	49	150	FALSE	FALSE	FALSE	FALSE	FALSE	FALSE	FALSE	TRUE	FALSE	FALSE	TRUE	FALSE	-0.21581	0.0476557	0.0867352	0.106854	0.312855	0.545991	0.0925581	0.38981	0.536774	0.103861	0.346045	0.76171	-0.248719	0.0213455	0.126465	0.0533582	0.614592	0.843263	1.45863	0.0160653	0.0953989
1030	Chr1	7906636	7907752	1_7906636_7907752_7907330	201	.	9.69674	23.2905	20.1558	7907330	1116	201	71	150	64	79	FALSE	FALSE	FALSE	FALSE	TRUE	FALSE	FALSE	TRUE	FALSE	FALSE	TRUE	FALSE	-0.383642	1.83533e-06	1.21055e-05	-0.397932	5.67824e-07	2.14598e-05	-0.336128	2.95739e-05	0.000288533	0.160746	0.0539477	0.348891	-0.31244	9.73271e-05	0.0022163	0.195982	0.0160145	0.118797	-0.0618042	0.813835	0.91132
1031	Chr1	7910499	7910878	1_7910499_7910878_7910633	54	.	5.13429	7.85164	5.4551	7910633	379	34	54	36	0	31	FALSE	FALSE	FALSE	FALSE	FALSE	TRUE	FALSE	TRUE	FALSE	FALSE	FALSE	TRUE	-0.0387271	0.668502	0.745001	-0.344334	0.000142347	0.00210318	-0.146944	0.10813	0.214884	-0.029958	0.751468	0.943395	0.0490495	0.585783	0.821438	-0.329014	0.000296007	0.00662847	0.149881	0.782539	0.899552
1032	Chr1	7913207	7913423	1_7913207_7913423_7913328	48	.	3.82081	6.8069	4.84538	7913328	216	0	25	48	0	0	FALSE	FALSE	FALSE	FALSE	FALSE	FALSE	FALSE	FALSE	TRUE	FALSE	FALSE	TRUE	2.08123	8.01418e-10	1.21407e-08	1.18721	0.000659003	0.00690479	1.26168	0.000376713	0.00240184	0.423404	0.213162	NA	0.961027	0.00112746	0.0150856	0.356969	0.265166	0.583474	-0.820339	0.18851	0.432929
1033	Chr1	7920464	7920740	1_7920464_7920740_7920590	48	.	4.68083	7.1266	4.8965	7920590	276	48	0	30	0	0	FALSE	FALSE	FALSE	FALSE	FALSE	FALSE	FALSE	TRUE	FALSE	FALSE	FALSE	TRUE	0.261245	0.0497082	0.0898786	-0.218829	0.104208	0.277073	0.0537437	0.691644	0.79442	0.156711	0.266055	0.700243	0.0849605	0.515215	0.781822	0.00858535	0.950123	0.986747	0.482815	0.5249	0.74539
1034	Chr1	7930190	7930830	1_7930190_7930830_7930499	428	.	8.15836	47.3278	42.8072	7930499	640	245	78	428	97	91	TRUE	FALSE	FALSE	FALSE	FALSE	FALSE	TRUE	FALSE	FALSE	TRUE	FALSE	FALSE	0.827884	3.69348e-08	3.76016e-07	0.487765	0.00121449	0.01117	0.211728	0.177196	0.305324	0.0624523	0.69781	0.929755	0.545289	0.000183594	0.00373111	0.300616	0.0443946	0.220601	-0.592446	0.0666547	0.236392
1035	Chr1	7933998	7934318	1_7933998_7934318_7934128	48	.	3.87449	6.8069	4.84538	7934128	320	0	0	48	0	0	FALSE	FALSE	FALSE	FALSE	FALSE	FALSE	FALSE	FALSE	TRUE	FALSE	FALSE	TRUE	-0.155244	0.0852197	0.140721	0.0456573	0.603234	0.786995	-0.0398075	0.658144	0.768942	-0.143858	0.116963	0.503409	0.0102699	0.909242	0.968712	-0.0040319	0.963436	0.989793	0.405789	0.5934	0.791186
1036	Chr1	7938595	7939137	1_7938595_7939137_7938851	91	.	5.27009	11.4621	9.15434	7938851	542	40	62	91	23	84	FALSE	FALSE	FALSE	FALSE	TRUE	FALSE	FALSE	TRUE	FALSE	FALSE	TRUE	FALSE	-0.377688	0.000342732	0.00121834	-0.219244	0.0345463	0.1338	0.099874	0.336322	0.484618	0.0152624	0.884654	0.978602	0.026063	0.806027	0.926587	-0.196489	0.058897	0.258403	1.07756	0.0422469	0.177681
1037	Chr1	7944409	7944720	1_7944409_7944720_7944596	62	.	4.36681	8.71318	6.23981	7944596	311	21	0	40	0	62	FALSE	FALSE	FALSE	FALSE	FALSE	FALSE	FALSE	TRUE	FALSE	FALSE	FALSE	TRUE	0.206121	0.0857838	0.141562	0.0331875	0.780516	0.893858	-0.0692149	0.573749	0.699599	0.0713771	0.578987	0.877389	0.442316	0.000236709	0.00452858	0.0324391	0.786352	0.929705	0.564412	0.364349	0.618017
1038	Chr1	7947992	7948291	1_7947992_7948291_7948155	42	.	3.60611	6.10903	4.21381	7948155	299	21	18	42	0	0	FALSE	FALSE	TRUE	FALSE	FALSE	FALSE	TRUE	FALSE	FALSE	FALSE	FALSE	TRUE	0.0278123	0.872728	0.907018	-0.321656	0.0645607	0.204044	-0.244841	0.165458	0.29063	0.203031	0.271786	0.706974	0.137501	0.42699	0.717102	-0.170041	0.332936	0.648893	-0.283461	0.672661	0.841449
1039	Chr1	7954469	7954702	1_7954469_7954702_7954580	31	.	3.26825	5.20598	3.13213	7954580	233	0	0	0	0	31	FALSE	FALSE	FALSE	FALSE	FALSE	FALSE	FALSE	FALSE	TRUE	FALSE	FALSE	TRUE	-0.614582	2.99355e-08	3.11833e-07	-0.212677	0.0445031	0.159161	-0.0626387	0.55898	0.687224	-0.0830648	0.449974	0.827834	-0.311031	0.00527145	0.0471977	-0.257068	0.0153033	0.116321	-0.0287338	0.96432	0.982577
1040	Chr1	7958413	7958683	1_7958413_7958683_7958499	94	.	3.93704	11.7722	9.45902	7958499	270	81	53	94	0	91	FALSE	FALSE	FALSE	FALSE	TRUE	FALSE	FALSE	TRUE	FALSE	FALSE	FALSE	TRUE	-0.371807	0.00674303	0.016192	0.0103122	0.937115	0.971192	-0.00795277	0.95272	0.969553	0.113252	0.418406	0.809161	-0.331767	0.014788	0.0984437	0.0620516	0.63774	0.856923	2.23986	0.0311155	0.146543
1041	Chr1	7963675	7964245	1_7963675_7964245_7963929	484	.	10.8008	53.6034	48.4614	7963929	570	274	87	484	125	20	TRUE	FALSE	FALSE	FALSE	FALSE	FALSE	TRUE	FALSE	FALSE	TRUE	FALSE	FALSE	0.430235	0.0193771	0.0402217	0.296326	0.104851	0.278302	0.286047	0.123905	0.23646	-0.0350989	0.851506	0.967367	-0.0741781	0.678052	0.86917	0.26817	0.143164	0.426131	-0.315476	0.479655	0.710543
1042	Chr1	7975069	7975735	1_7975069_7975735_7975360	124	.	6.13671	15.3702	12.4101	7975360	666	90	18	102	35	124	FALSE	FALSE	FALSE	FALSE	TRUE	FALSE	FALSE	TRUE	FALSE	FALSE	TRUE	FALSE	-0.381822	2.47594e-09	3.31696e-08	-0.326217	1.87842e-07	8.43017e-06	0.101729	0.10286	0.20693	0.0759783	0.235102	0.671104	-0.12757	0.0470019	0.210065	-0.158164	0.0126148	0.101855	1.1301	0.0167701	0.0978766
1043	Chr1	7978129	7978772	1_7978129_7978772_7978322	41	.	3.62589	6.27294	4.11032	7978322	643	21	32	40	0	41	FALSE	FALSE	FALSE	FALSE	FALSE	FALSE	TRUE	FALSE	FALSE	FALSE	FALSE	TRUE	-0.19982	0.053581	0.0957184	-0.195378	0.0536862	0.180761	-0.147215	0.155972	0.278418	-0.142309	0.184802	0.608572	0.105317	0.31245	0.620726	0.0717773	0.488899	0.769295	-0.515707	0.113544	0.325956
1044	Chr1	7979357	7979617	1_7979357_7979617_7979475	48	.	3.82081	6.8069	4.84538	7979475	260	41	0	48	29	0	FALSE	FALSE	FALSE	FALSE	TRUE	FALSE	FALSE	TRUE	FALSE	FALSE	TRUE	FALSE	-0.678818	1.35594e-09	1.93186e-08	-0.524536	1.41124e-06	4.62e-05	-0.312971	0.00435675	0.0175034	0.215924	0.0631632	0.374449	-0.223103	0.0489224	0.215079	0.285314	0.0124788	0.101159	-1.05213	0.0420617	0.177248
1045	Chr1	7989363	7989639	1_7989363_7989639_7989493	32	.	3.91196	5.32185	3.25134	7989493	276	0	32	24	0	0	FALSE	FALSE	FALSE	FALSE	FALSE	FALSE	FALSE	FALSE	TRUE	FALSE	FALSE	TRUE	0.315509	0.0611873	0.10678	0.217403	0.191564	0.409385	-0.0642619	0.71292	0.810364	0.0875319	0.633681	0.901507	-0.0316678	0.845931	0.944087	0.172558	0.301001	0.619545	-0.674599	0.236973	0.491271
1046	Chr1	7990907	7991188	1_7990907_7991188_7991004	15	.	3.05229	3.38317	1.5667	7991004	281	15	0	0	0	0	FALSE	FALSE	TRUE	FALSE	FALSE	FALSE	TRUE	FALSE	FALSE	FALSE	FALSE	TRUE	0.039802	0.788092	0.841199	-0.0748453	0.609034	0.792067	0.195945	0.183318	0.313019	-0.0490564	0.743006	0.942272	-0.226386	0.116924	0.366359	-0.0854706	0.560813	0.814305	-1.56659	0.00346107	0.0345498
1047	Chr1	7993761	7994076	1_7993761_7994076_7993928	40	.	3.31509	5.85335	4.01137	7993928	315	0	17	40	0	0	FALSE	FALSE	FALSE	FALSE	FALSE	FALSE	FALSE	FALSE	TRUE	FALSE	FALSE	TRUE	-0.0552916	0.547779	0.641458	0.0492487	0.581635	0.773049	0.142229	0.118609	0.229238	-0.00681453	0.941841	0.992605	-0.111274	0.219265	0.519808	-0.0851285	0.338867	0.65458	-1.30831	0.0020886	0.0245861
1048	Chr1	8005257	8005580	1_8005257_8005580_8005436	55	.	4.19655	7.52895	5.51233	8005436	323	0	32	55	0	37	FALSE	FALSE	FALSE	FALSE	FALSE	FALSE	FALSE	FALSE	TRUE	FALSE	FALSE	TRUE	0.0891969	0.342869	0.443822	-0.157711	0.0926997	0.257337	0.179055	0.0566557	0.131489	0.132739	0.168371	0.589446	-0.0861254	0.351603	0.656005	-0.180938	0.054381	0.247975	-0.431036	0.397359	0.643698
1049	Chr1	8005913	8006133	1_8005913_8006133_8006000	27	.	3.63857	4.7735	2.77388	8006000	220	27	25	0	0	0	FALSE	FALSE	FALSE	FALSE	FALSE	TRUE	FALSE	TRUE	FALSE	FALSE	FALSE	TRUE	0.134166	0.231305	0.322945	0.137047	0.21175	0.434649	0.396599	0.000333904	0.00217441	-0.024969	0.822092	0.959191	-0.122463	0.260579	0.566437	0.0563385	0.607533	0.839587	-0.912917	0.166435	0.403029
1050	Chr1	8009550	8009852	1_8009550_8009852_8009713	56	.	4.87626	7.97242	5.67485	8009713	302	56	0	42	0	26	FALSE	FALSE	TRUE	FALSE	FALSE	FALSE	TRUE	FALSE	FALSE	FALSE	FALSE	TRUE	-0.0446346	0.745413	0.807731	0.463648	0.000376115	0.00443717	0.80741	6.15466e-10	2.45525e-08	-0.0922167	0.467429	0.838304	0.0802443	0.557661	0.806497	-0.125431	0.31972	0.636886	0.0185291	0.976797	0.989764
1051	Chr1	8010653	8010994	1_8010653_8010994_8010850	132	.	6.3973	15.8538	13.2835	8010850	341	64	46	132	0	55	FALSE	FALSE	FALSE	FALSE	TRUE	FALSE	FALSE	TRUE	FALSE	FALSE	FALSE	TRUE	-0.688222	3.44854e-12	8.69888e-11	-0.0533693	0.568305	0.765247	-0.128473	0.179506	0.30817	-0.0447658	0.649623	0.908816	-0.291768	0.00345906	0.0346582	-0.0919949	0.326159	0.642785	1.02215	0.179253	0.421375
1052	Chr1	8016147	8016559	1_8016147_8016559_8016408	73	.	5.52767	9.74491	7.31703	8016408	412	73	0	59	18	37	FALSE	FALSE	FALSE	FALSE	FALSE	FALSE	FALSE	TRUE	FALSE	FALSE	TRUE	FALSE	-0.237242	0.0128843	0.0283217	-0.131739	0.154485	0.357455	-0.264263	0.00608469	0.0228754	-0.00508744	0.960168	0.995416	-0.142998	0.131578	0.391933	-0.145941	0.116194	0.378199	0.150202	0.78579	0.900015
1053	Chr1	8026444	8026655	1_8026444_8026655_8026546	36	.	3.44508	5.43669	3.60236	8026546	211	0	0	36	0	0	FALSE	FALSE	FALSE	FALSE	FALSE	FALSE	FALSE	FALSE	TRUE	FALSE	FALSE	TRUE	-0.28412	0.0298308	0.0579351	-0.168223	0.187346	0.403888	-0.265466	0.0432091	0.106865	0.0473552	0.730884	0.938946	-0.0576373	0.659986	0.860377	-0.0749497	0.56037	0.813992	-0.206221	0.750802	0.880925
[truncated: 9,718 more rows]
[truncated: 188 more columns]
