# Supplementary material for: AP1 is a pioneer transcription factor that programmes cell fate through MADS-domain protein tetramerisation
Source: Genome Biol. 2025 Dec 9;26:418. doi: 10.1186/s13059-025-03884-0 (PMC12687491; doi:10.1186/s13059-025-03884-0)
Supplement: Supplementary file 7 — Additional file 7: Table S6. RNA-seq analysis of AP1WT and AP1tet in seedlings. [file 13059_2025_3884_MOESM7_ESM.xlsx]

## Sheet: Supp_Data_7_WT_TET_Counts_GE-di
RNA-seq analysis of AP1WT and AP1tet in seedlings.
	GID	chr	start	end	strand	length	AP1WT_RNA_H2_DEX_R1	AP1WT_RNA_H2_DEX_R2	AP1WT_RNA_H2_DEX_R3	AP1WT_RNA_H2_MOCK_R1	AP1WT_RNA_H2_MOCK_R2	AP1WT_RNA_H2_MOCK_R3	AP1WT_RNA_H24_DEX_R1	AP1WT_RNA_H24_DEX_R2	AP1WT_RNA_H24_MOCK_R1	AP1WT_RNA_H24_MOCK_R2	AP1WT_RNA_H24_DEX_R3	AP1WT_RNA_H24_MOCK_R3	AP1WT_RNA_H8_DEX_R1	AP1WT_RNA_H8_DEX_R2	AP1WT_RNA_H8_DEX_R3	AP1WT_RNA_H8_MOCK_R1	AP1WT_RNA_H8_MOCK_R2	AP1WT_RNA_H8_MOCK_R3	AP1WT_RNA_H2_MOCK	AP1WT_RNA_H2_DEX	AP1WT_RNA_H8_MOCK	AP1WT_RNA_H8_DEX	AP1WT_RNA_H24_MOCK	AP1WT_RNA_H24_DEX	AP1WT_RNA_H2_DEX_R1_norm	AP1WT_RNA_H2_DEX_R2_norm	AP1WT_RNA_H2_DEX_R3_norm	AP1WT_RNA_H2_MOCK_R1_norm	AP1WT_RNA_H2_MOCK_R2_norm	AP1WT_RNA_H2_MOCK_R3_norm	AP1WT_RNA_H24_DEX_R1_norm	AP1WT_RNA_H24_DEX_R2_norm	AP1WT_RNA_H24_MOCK_R1_norm	AP1WT_RNA_H24_MOCK_R2_norm	AP1WT_RNA_H24_DEX_R3_norm	AP1WT_RNA_H24_MOCK_R3_norm	AP1WT_RNA_H8_DEX_R1_norm	AP1WT_RNA_H8_DEX_R2_norm	AP1WT_RNA_H8_DEX_R3_norm	AP1WT_RNA_H8_MOCK_R1_norm	AP1WT_RNA_H8_MOCK_R2_norm	AP1WT_RNA_H8_MOCK_R3_norm	AP1WT_RNA_H2_MOCK_norm
1	AT1G01010	1	3631	5899	+	2269	169	217	376	147	216	297	223	661	87	91	538	202	1324	1306	1804	230	193	263	181.5	193	211.5	1315	89	442	4.81395	5.21044	4.3419	4.26366	4.87967	4.48105	6.92292	16.6098	2.72316	2.55353	6.65531	2.51898	30.8172	29.4255	24.4059	5.57809	5.82389	3.48476	4.57166
2	AT1G01020	1	6788	9130	-	2343	102	99	868	123	146	617	57	81	56	90	488	426	99	92	503	100	71	591	134.5	100.5	85.5	95.5	73	69	2.8137	2.30204	9.70676	3.45487	3.19412	9.01511	1.71365	1.9711	1.69748	2.4457	5.84612	5.14452	2.23153	2.00738	6.59005	2.34866	2.0748	7.58345	3.3245
3	AT1G03987	1	11101	11372	+	272	1	0	13	1	0	0	0	4	1	2	9	8	0	2	0	0	1	0	0.5	0.5	0.5	1	1.5	2	0.237619	0	1.25228	0.241953	0	0	0	0.838471	0.261108	0.46816	0.92874	0.832201	0	0.375903	0	0	0.251722	0	0.120976
4	AT1G01030	1	11649	13714	-	2066	60	74	81	49	83	45	97	126	75	107	98	91	87	179	155	91	135	121	66	67	113	133	91	111.5	1.87703	1.95142	1.02726	1.56086	2.0593	0.745659	3.3072	3.47726	2.57822	3.29752	1.33142	1.24629	2.22397	4.42933	2.303	2.42383	4.47398	1.76079	1.81008
5	AT1G01040	1	23121	31227	+	8107	589	836	904	665	754	1107	728	1041	603	895	1497	1469	833	1129	1210	560	728	1039	709.5	712.5	644	981	749	884.5	4.69575	5.61817	2.9217	5.39835	4.76741	4.67461	6.32543	7.32129	5.28258	7.02905	5.18301	5.12706	5.42656	7.11949	4.58161	3.80119	6.1484	3.85307	5.08288
6	AT1G03993	1	23312	24099	-	788	0	0	0	0	0	0	0	0	0	0	0	0	0	0	0	0	0	0	0	0	0	0	0	0	0	0	0	0	0	0	0	0	0	0	0	0	0	0	0	0	0	0	0
7	AT1G01046	1	28500	28706	+	207	0	0	0	0	0	0	0	0	0	0	0	0	0	0	0	0	0	0	0	0	0	0	0	0	0	0	0	0	0	0	0	0	0	0	0	0	0	0	0	0	0	0	0
8	AT1G01050	1	31170	33171	-	2002	413	445	1929	442	449	1532	446	459	455	442	2554	2202	695	712	2614	699	539	2634	445.5	429	619	703.5	448.5	452.5	13.3332	12.11	25.2461	14.5297	11.4962	26.1971	15.6924	13.0721	16.1412	14.057	35.8078	31.1215	18.3341	18.1816	40.0806	19.2134	18.4338	39.5552	13.0129
9	AT1G03997	1	32727	33009	+	283	0	0	0	0	0	0	0	0	0	0	0	0	0	0	0	0	0	0	0	0	0	0	0	0	0	0	0	0	0	0	0	0	0	0	0	0	0	0	0	0	0	0	0
10	AT1G01060	1	33365	37871	-	4507	85	73	167	105	118	212	702	977	492	585	1986	1335	17	59	44	15	20	4	111.5	79	17.5	38	538.5	839.5	1.21894	0.882438	0.970858	1.53321	1.34204	1.6103	10.9716	12.3596	7.75295	8.26422	12.3684	8.3811	0.199205	0.669236	0.29968	0.183145	0.303832	0.0266823	1.43762
11	AT1G01070	1	38444	41017	-	2574	115	170	237	95	98	108	254	830	89	129	527	217	350	254	409	68	56	159	96.5	142.5	62	302	109	542	2.88761	3.59823	2.4125	2.42893	1.95159	1.43639	6.95095	18.3851	2.45567	3.19091	5.74675	2.38538	7.18124	5.04476	4.87762	1.45376	1.4896	1.85712	2.19026
12	AT1G04003	1	43087	43295	-	209	0	0	0	0	0	0	0	0	0	0	0	0	0	0	0	0	0	0	0	0	0	0	0	0	0	0	0	0	0	0	0	0	0	0	0	0	0	0	0	0	0	0	0
13	AT1G01080	1	44970	47059	-	2090	1048	1051	3332	836	1192	2287	886	1096	858	940	3146	3119	1534	1610	3745	1476	1226	4060	1014	1049.5	1351	1572	899	991	32.4089	27.3972	41.772	26.3244	29.2349	37.4609	29.8611	29.8993	29.1561	28.6362	42.2506	42.2256	38.7631	39.3817	55.0046	38.8626	40.1638	58.4025	27.7796
14	AT1G01090	1	47234	49304	-	2071	4101	4363	8215	4001	5337	6413	3483	4733	3389	3791	7136	6178	3897	4663	6264	4751	3630	6762	4669	4232	4190.5	4280	3590	4108	127.985	114.777	103.933	127.142	132.095	106.008	118.466	130.303	116.22	116.549	96.7153	84.4063	99.378	115.107	92.8463	126.24	120.01	98.1627	129.619
15	AT1G01100	1	49909	51210	-	1302	2463	2106	7272	2483	2688	5434	1901	2597	1573	2110	5517	4373	3187	3245	6336	3634	2421	7689	2585.5	2284.5	3027.5	3216	1841.5	2249	122.265	88.1245	146.342	125.506	105.825	142.878	102.847	113.725	85.8039	103.182	118.936	95.0333	129.274	127.414	149.382	153.591	127.313	177.546	115.666
16	AT1G01110	1	51953	54737	+	2785	73	109	96	125	103	129	49	82	65	85	130	92	88	64	162	76	88	163	114	91	82	76	75	65.5	1.69413	2.13231	0.903177	2.95382	1.89576	1.58571	1.23934	1.67875	1.65759	1.94324	1.3102	0.934695	1.66877	1.17482	1.7856	1.50169	2.16346	1.7596	2.42479
17	AT1G01120	1	57164	59215	-	2052	457	621	1654	545	777	1471	889	541	1495	931	3086	4940	785	532	1918	786	598	2131	661	539	692	658.5	1213	715	14.3942	16.4878	21.1196	17.4791	19.4095	24.5411	30.5171	15.032	51.7432	28.8872	42.2123	68.1172	20.2038	13.2541	28.6922	21.0784	19.9533	31.2218	18.4443
18	AT1G01130	1	61905	63811	-	1907	22	41	46	32	45	79	39	44	30	59	118	178	54	54	71	35	30	80	38.5	31.5	32.5	54	44.5	41.5	0.745627	1.17134	0.632025	1.10433	1.20957	1.41819	1.44056	1.31552	1.11727	1.96986	1.73681	2.64105	1.49549	1.44763	1.14288	1.00997	1.07711	1.26122	1.15695
19	AT1G01140	1	64166	67774	-	3609	811	883	2580	820	1102	2016	1079	1289	973	758	3255	3065	1515	1293	3010	1180	916	2996	961	847	1048	1404	865.5	1184	14.5239	13.3298	18.7309	14.9529	15.6518	19.1233	21.0598	20.364	19.1476	13.3726	25.3154	24.0298	22.17	18.3158	25.6019	17.9923	17.378	24.9578	15.3024
20	AT1G01150	1	69911	72138	-	2228	0	1	0	1	4	1	2	2	0	1	2	0	1	2	0	0	0	0	2.5	0.5	0	1.5	0.5	2	0	0.0244531	0	0.0295382	0.0920271	0.0153654	0.0632315	0.0511813	0	0.0285771	0.0251962	0	0.0237042	0.0458913	0	0	0	0	0.0607826
21	AT1G01160	1	72339	74096	+	1758	1046	1139	603	1185	1407	507	793	1230	839	977	519	425	1403	1609	646	1443	1288	462	1296	1092.5	1365.5	1506	908	1011.5	38.4559	35.2983	8.98722	44.3607	41.0248	9.87296	31.7741	39.8917	33.8947	35.3842	8.28646	6.84033	42.1482	46.7899	11.2799	45.1689	50.1635	7.90086	42.6928
22	AT1G04007	1	72646	73108	-	463	0	0	0	0	0	0	0	0	0	0	0	0	0	0	0	0	0	0	0	0	0	0	0	0	0	0	0	0	0	0	0	0	0	0	0	0	0	0	0	0	0	0	0
23	AT1G01170	1	73931	74737	-	807	467	435	1185	431	609	817	480	615	544	488	1386	1213	666	588	932	617	594	1099	520	451	605.5	627	516	547.5	37.4018	29.3674	38.4744	35.1482	38.6825	34.6583	41.8973	43.4509	47.8756	38.5017	48.207	42.5299	43.5853	37.2494	35.4516	42.073	50.3969	40.9426	36.9154
24	AT1G04013	1	74435	74683	+	249	0	0	0	0	0	0	0	0	0	0	0	0	0	0	0	0	0	0	0	0	0	0	0	0	0	0	0	0	0	0	0	0	0	0	0	0	0	0	0	0	0	0	0
25	AT1G01180	1	75390	76845	+	1456	417	614	478	400	585	528	333	367	307	305	416	341	591	456	608	418	372	513	492.5	515.5	395	523.5	306	350	18.5108	22.975	8.60188	18.08	20.5952	12.4145	16.1102	14.3715	14.975	13.3374	8.01959	6.62674	21.4371	16.011	12.8184	15.7982	17.4933	10.5927	19.3376
26	AT1G08765	1	77537	80345	+	2809	14	17	23	7	18	26	12	14	9	21	26	36	18	32	28	13	27	21	12.5	15.5	20	25	15	13	0.322126	0.329721	0.214537	0.164001	0.328467	0.316869	0.300918	0.284167	0.227552	0.475994	0.259802	0.362625	0.338424	0.582389	0.305985	0.254673	0.658116	0.22476	0.246234
27	AT1G01183	1	78927	79037	-	111	0	0	0	0	0	0	0	0	0	0	0	0	0	0	0	0	0	0	0	0	0	0	0	0	0	0	0	0	0	0	0	0	0	0	0	0	0	0	0	0	0	0	0
28	AT1G01190	1	82984	84946	-	1963	18	34	24	35	31	48	20	27	21	32	38	32	31	30	31	29	25	100	33	26	27	30.5	26.5	23.5	0.592655	0.943643	0.320345	1.1734	0.809492	0.837103	0.717676	0.784224	0.759781	1.03792	0.543355	0.46125	0.834029	0.781297	0.484769	0.812961	0.871988	1.53155	0.991447
29	AT1G01200	1	86486	88409	-	1924	6	8	30	17	6	17	13	13	12	8	28	75	12	12	43	15	9	49	11.5	7	12	12	10	13	0.201556	0.226534	0.408548	0.581491	0.159852	0.302484	0.475945	0.385243	0.442961	0.264739	0.408482	1.10297	0.329394	0.318854	0.686051	0.429021	0.320279	0.765672	0.370671
30	AT1G01210	1	88622	90502	+	1881	162	176	419	230	245	377	99	145	82	102	309	236	243	274	588	243	157	565	237.5	169	200	258.5	92	122	5.56642	5.09768	5.8365	8.04708	6.67649	6.86137	3.70736	4.39517	3.09609	3.45259	4.61095	3.55002	6.82272	7.44692	9.59581	7.10901	5.71481	9.03049	7.36178
31	AT1G04017	1	90169	90401	-	233	0	0	0	0	0	0	0	0	0	0	0	0	0	0	0	0	0	0	0	0	0	0	0	0	0	0	0	0	0	0	0	0	0	0	0	0	0	0	0	0	0	0	0
32	AT1G01220	1	91342	95681	+	4340	329	365	845	341	444	596	320	482	356	451	813	879	536	624	694	473	592	1021	392.5	347	532.5	580	403.5	401	4.89955	4.58197	5.10145	5.17087	5.24402	4.70126	5.19373	6.33219	5.82572	6.61638	5.25801	5.73068	6.52251	7.35038	4.90866	5.9974	9.33948	7.07274	5.20745
33	AT1G04023	1	91356	91685	-	330	0	0	0	0	0	0	0	0	0	0	0	0	0	0	0	0	0	0	0	0	0	0	0	0	0	0	0	0	0	0	0	0	0	0	0	0	0	0	0	0	0	0	0
34	AT1G01225	1	95935	97407	+	1473	14	30	97	36	56	75	15	31	32	28	59	50	26	18	99	34	22	117	46	22	28	22	30	23	0.614292	1.1096	1.72542	1.60842	1.94875	1.74308	0.717311	1.19993	1.5429	1.21029	1.12427	0.960449	0.932203	0.624719	2.06313	1.27019	1.02261	2.388	1.77858
35	AT1G01230	1	97412	99240	+	1829	180	194	885	155	211	709	139	182	146	143	739	560	186	179	823	190	126	610	183	187	158	182.5	144.5	160.5	6.36075	5.77879	12.6782	5.57721	5.91343	13.2706	5.35328	5.67355	5.66929	4.97801	11.341	8.66326	5.3708	5.00328	13.8127	5.71652	4.7168	10.0269	5.74532
36	AT1G01240	1	99865	101987	+	2123	521	768	1058	415	577	608	757	1049	771	1073	1698	1646	282	394	407	203	373	353	496	644.5	288	338	922	903	15.8612	19.7088	13.0576	12.8646	13.9315	9.80419	25.1168	28.1723	25.7925	32.1798	22.4496	21.9375	7.01518	9.48771	5.88488	5.26184	12.0296	4.99892	13.398
37	AT1G01250	1	104440	105330	-	891	1	1	7	3	1	10	4	0	5	3	29	8	2	0	0	4	4	4	2	1	4	1	4	2	0.0725391	0.0611465	0.205848	0.221586	0.0575298	0.38422	0.316229	0	0.398549	0.214377	0.913568	0.25405	0.118547	0	0	0.247044	0.307378	0.134969	0.139558
38	AT1G01260	1	108946	111699	+	2754	220	265	575	243	291	558	178	302	206	229	621	508	347	290	737	286	243	598	267	242.5	264.5	318.5	217.5	240	5.16307	5.24241	5.47055	5.80686	5.41627	6.93631	4.55276	6.2523	5.31242	5.29426	6.32919	5.21924	6.65434	5.38331	8.2148	5.71471	6.04134	6.52813	5.61156
39	AT1G01270	1	111890	111961	-	72	0	0	0	0	0	0	0	0	0	0	0	0	0	0	0	0	0	0	0	0	0	0	0	0	0	0	0	0	0	0	0	0	0	0	0	0	0	0	0	0	0	0	0
40	AT1G01280	1	112263	113947	+	1685	0	0	0	0	0	0	0	0	0	0	0	0	0	1	0	0	0	0	0	0	0	0.5	0	0	0	0	0	0	0	0	0	0	0	0	0	0	0	0.03034	0	0	0	0	0
41	AT1G01290	1	114202	116407	+	2206	299	343	576	256	377	474	254	394	235	317	465	380	351	404	470	293	250	536	316.5	321	271.5	377.5	276	324	8.76023	8.47106	6.84138	7.63719	8.76005	7.35582	8.11049	10.1833	7.56574	9.14929	5.91654	4.874	8.40314	9.36248	6.54012	7.30893	7.75935	7.30484	8.19862
42	AT1G01300	1	116784	118845	+	2062	1675	1887	2804	1754	2261	2022	1400	1807	1106	1329	2106	1650	2146	1916	2168	2088	1289	2182	2007.5	1781	1688.5	2031	1217.5	1603.5	52.502	49.8577	35.63	55.9809	56.206	33.5699	47.8254	49.965	38.0939	41.0365	28.6675	22.6414	54.9643	47.5031	32.2748	55.7229	42.8011	31.814	56.0935
43	AT1G01305	1	119381	119997	+	617	0	0	0	0	0	0	0	0	0	0	0	0	0	0	0	0	0	0	0	0	0	0	0	0	0	0	0	0	0	0	0	0	0	0	0	0	0	0	0	0	0	0	0
44	AT1G01310	1	120154	121130	+	977	1	0	1	1	1	0	0	0	1	0	0	0	2	1	0	0	0	0	1	0.5	0	1.5	0.5	0	0.0661538	0	0.0268184	0.0673604	0.0524658	0	0	0	0.0726933	0	0	0	0.108112	0.0523264	0	0	0	0	0.0599131
45	AT1G01320	1	121067	130577	-	9511	10617	9935	15647	7647	11579	8796	7569	9796	7355	9626	11527	11259	15401	19432	17194	15388	14475	17208	9613	10276	14931.5	17416.5	8490.5	8682.5	72.1482	56.9103	43.1054	52.9132	62.4045	31.6605	56.0572	58.7245	54.9219	64.4397	34.0181	33.4951	85.519	104.45	55.4937	89.0324	104.204	54.3946	57.6588
46	AT1G01335	1	130736	130858	+	123	0	0	0	0	0	0	0	0	0	0	0	0	0	0	0	0	0	0	0	0	0	0	0	0	0	0	0	0	0	0	0	0	0	0	0	0	0	0	0	0	0	0	0
47	AT1G01340	1	132270	135924	-	3655	178	287	374	251	273	469	46	73	41	68	110	130	443	456	634	349	183	439	262	232.5	266	449.5	54.5	59.5	3.14762	4.27803	2.68109	4.51945	3.82865	4.39282	0.886522	1.13876	0.796683	1.18455	0.844745	1.00638	6.40112	6.37812	5.3247	5.25448	3.42811	3.61101	4.17405
48	AT1G01350	1	136090	138162	+	2073	351	445	1140	311	402	879	232	370	222	286	802	668	341	416	770	349	279	845	356.5	398	314	378.5	254	301	10.9435	11.6953	14.409	9.87325	9.94026	14.516	7.88329	10.1765	7.60576	8.78416	10.8591	9.11768	8.6875	10.2591	11.4021	9.26441	9.215	12.2549	9.90676
49	AT1G01355	1	138489	139680	+	1192	1	0	0	4	0	0	1	0	0	3	6	2	0	1	0	0	0	3	2	0.5	0	0.5	1.5	0.5	0.0542217	0	0	0.220843	0	0	0.0590939	0	0	0.160243	0.141285	0.0474746	0	0.0428883	0	0	0	0.0756653	0.110421
50	AT1G01360	1	141870	143261	+	1392	66	100	295	82	78	218	86	93	61	93	347	329	138	104	376	95	87	280	80	83	91	121	77	89.5	3.06446	3.9139	5.55277	3.8768	2.87228	5.36137	4.35189	3.80926	3.11229	4.2538	6.99698	6.6875	5.23576	3.81952	8.29167	3.75557	4.27928	6.04742	3.37454
51	AT1G01370	1	143489	146479	+	2991	45	39	171	54	69	139	49	45	38	49	157	140	64	55	103	74	42	105	61.5	42	58	59.5	43.5	47	0.972402	0.710391	1.49798	1.18816	1.18251	1.59095	1.15398	0.857814	0.902311	1.04307	1.47334	1.3244	1.13006	0.940073	1.05709	1.36147	0.961443	1.05542	1.18534
52	AT1G01380	1	147043	148014	+	972	9	11	4	9	12	10	6	11	6	6	20	30	11	5	28	9	16	14	10.5	10	12.5	8	6	8.5	0.598447	0.61656	0.107825	0.609362	0.632828	0.352202	0.434814	0.645243	0.438404	0.393024	0.577543	0.873297	0.597676	0.262978	0.88427	0.509528	1.12705	0.433025	0.621095
53	AT1G01390	1	148013	149848	-	1836	13	26	21	24	31	20	22	19	8	27	30	12	45	37	36	28	29	25	27.5	19.5	28.5	41	17.5	20.5	0.457636	0.771525	0.299691	0.860276	0.865486	0.37292	0.844051	0.590035	0.309461	0.936321	0.458637	0.184934	1.29443	1.03025	0.601898	0.839223	1.08147	0.409373	0.862881
54	AT1G01400	1	150689	152210	-	1522	0	0	0	0	0	0	0	0	0	0	0	0	0	0	0	0	0	0	0	0	0	0	0	0	0	0	0	0	0	0	0	0	0	0	0	0	0	0	0	0	0	0	0
55	AT1G01410	1	153113	154198	+	1086	0	0	0	0	0	0	0	0	0	0	0	0	0	0	0	0	0	0	0	0	0	0	0	0	0	0	0	0	0	0	0	0	0	0	0	0	0	0	0	0	0	0	0
56	AT1G01420	1	154367	156178	-	1812	103	84	137	78	100	193	102	108	109	115	174	193	122	96	162	139	115	257	89	93.5	127	109	112	105	3.67391	2.52563	1.98102	2.83293	2.82887	3.64634	3.96516	3.39831	4.27226	4.04086	2.69533	3.01374	3.55583	2.7085	2.74442	4.22132	4.34541	4.26409	2.8309
57	AT1G01430	1	156477	158823	-	2347	1208	1092	2686	742	1323	1311	1257	1224	1310	1238	2830	2747	1305	1070	2190	1119	836	1965	1032.5	1150	977.5	1187.5	1274	1240.5	33.2662	25.3489	29.9861	20.8061	28.8947	19.1226	37.726	29.7348	39.6413	33.5847	33.8449	33.1171	29.3655	23.307	28.6434	26.2367	24.3884	25.171	24.8504
58	AT1G01440	1	159628	162953	-	3326	420	480	980	424	508	728	376	424	409	410	745	1084	492	489	759	401	341	680	466	450	371	490.5	409.5	400	8.16163	7.86263	7.72024	8.38963	7.82911	7.4932	7.96314	7.26843	8.73354	7.84866	6.28716	9.22177	7.81237	7.51626	7.00507	6.63459	7.01977	6.14665	8.10937
59	AT1G01448	1	163278	166353	+	3076	147	208	261	152	257	218	126	184	160	155	262	263	196	197	270	202	189	251	204.5	177.5	195.5	196.5	157.5	155	3.08873	3.68405	2.22321	3.25204	4.2827	2.42621	2.88538	3.41058	3.69422	3.20833	2.39076	2.41923	3.36519	3.27412	2.69445	3.61374	4.20694	2.45323	3.76737
60	AT1G01450	1	164105	165517	-	1413	0	0	0	0	0	0	0	0	0	0	0	0	0	0	0	0	0	0	0	0	0	0	0	0	0	0	0	0	0	0	0	0	0	0	0	0	0	0	0	0	0	0	0
61	AT1G01453	1	166589	168088	-	1500	5	7	0	3	4	1	3	3	1	1	7	0	1	1	3	5	2	0	3.5	6	3.5	1	1	3	0.215441	0.254247	0	0.131622	0.136691	0.0228227	0.14088	0.114032	0.0473476	0.0424465	0.130987	0	0.0352086	0.0340819	0.0613936	0.18343	0.0912913	0	0.134157
62	AT1G01460	1	168559	171386	+	2828	0	1	0	0	0	0	0	0	0	0	0	0	0	1	0	0	0	0	0	0.5	0	0.5	0	0	0	0.019265	0	0	0	0	0	0	0	0	0	0	0	0.0180774	0	0	0	0	0
63	AT1G01470	1	171525	172948	-	1424	479	557	1840	430	757	1149	208	184	534	292	788	2172	698	547	1640	915	707	2534	593.5	518	811	622.5	413	196	21.7408	21.3105	33.8559	19.8727	27.2494	27.6228	10.289	7.36724	26.633	13.0559	15.5323	43.1576	25.8872	19.6378	35.3531	35.3592	33.9938	53.4993	23.5611
64	AT1G01480	1	175706	178406	+	2701	24	45	15	106	148	71	35	39	78	21	6	93	52	65	98	211	44	402	127	34.5	127.5	58.5	49.5	37	0.574297	0.907689	0.14551	2.58274	2.80872	0.899895	0.912772	0.82326	2.05097	0.495026	0.0623515	0.974239	1.01676	1.23028	1.11377	4.29882	1.11537	4.47459	2.69573
65	AT1G01490	1	180017	182749	-	2733	2245	3125	4883	2208	2801	4424	2423	3227	1805	2214	5681	4881	2838	3158	4489	2008	2091	4242	2504.5	2685	2049.5	2998	2009.5	2825	53.0917	62.2959	46.8138	53.169	52.5345	55.4158	62.45	67.3219	46.9058	51.5788	58.3453	50.5331	54.8419	59.0728	50.42	40.4311	52.3848	46.6641	52.8517
66	AT1G01500	1	185033	187135	+	2103	313	343	1343	379	411	1080	155	291	155	180	803	665	248	203	693	273	151	657	395	328	212	225.5	167.5	223	9.61955	8.88595	16.7326	11.8604	10.0178	17.581	5.19172	7.88952	5.23458	5.44963	10.7176	8.94725	6.22805	4.93483	10.1155	7.14357	4.91619	9.39242	10.9391
67	AT1G01510	1	187145	190472	+	3328	496	600	1636	563	584	1325	448	599	377	575	1365	1320	503	563	1252	500	434	1338	573.5	548	467	533	476	523.5	9.6327	9.82239	12.8803	11.1333	8.99498	13.6298	9.4823	10.2622	8.04539	11.0006	11.5125	11.2227	7.98223	8.64849	11.5482	8.26758	8.92888	12.0872	10.0641
68	AT1G01520	1	190408	192436	+	2029	5	3	6	4	6	10	12	16	10	19	11	38	0	2	3	1	9	3	5	4	5	1	14.5	14	0.159271	0.0805542	0.0774812	0.129741	0.151579	0.168724	0.416599	0.449609	0.350031	0.596218	0.152171	0.529918	0	0.0503922	0.0453871	0.0271213	0.303704	0.0444519	0.14066
69	AT1G01530	1	192634	193670	-	1037	1	1	0	1	0	0	0	0	0	0	0	0	0	2	0	0	0	0	0.5	1	0	1	0	0	0.0623262	0.0525376	0	0.063463	0	0	0	0	0	0	0	0	0	0.0985976	0	0	0	0	0.0317315
70	AT1G01540	1	195645	198787	+	3143	1618	1829	3949	1235	1640	2295	2194	2599	1892	2292	4893	4398	1857	2262	2913	1450	1840	2897	1437.5	1723.5	1645	2059.5	2092	2396.5	33.2724	31.7043	32.9207	25.8596	26.7467	24.9975	49.1712	47.1475	42.7529	46.4306	43.697	39.593	31.2038	36.7928	28.4505	25.3872	40.0834	27.7112	26.3032
71	AT1G01550	1	199527	201775	+	2249	1670	1869	5298	1748	2078	4325	1331	1564	1298	1292	4188	4477	1811	1655	4246	1419	1077	3777	1913	1769.5	1248	1733	1295	1447.5	47.9929	45.2761	61.7233	51.1507	47.3617	65.8347	41.6877	39.6501	40.9897	36.5769	52.2682	56.3255	42.5274	37.6204	57.954	34.7204	32.7881	50.4904	49.2562
72	AT1G01560	1	202103	204440	+	2338	9	21	54	56	44	162	6	14	19	20	12	35	144	128	359	149	21	329	50	15	85	136	19.5	10	0.248798	0.489355	0.605168	1.57631	0.964671	2.37208	0.18077	0.341413	0.577163	0.544652	0.144065	0.423575	3.2528	2.79886	4.7135	3.50698	0.614986	4.23061	1.27049
73	AT1G01570	1	204935	207642	+	2708	10	18	28	14	20	67	17	26	21	26	46	35	21	28	34	27	19	85	17	14	23	24.5	23.5	21.5	0.238672	0.362137	0.270917	0.340235	0.378575	0.847002	0.4422	0.547421	0.550757	0.611306	0.476793	0.365701	0.409553	0.528597	0.38541	0.548665	0.480392	0.943674	0.359405
74	AT1G01580	1	208995	213082	+	4088	7	12	20	33	15	59	10	4	9	24	18	35	2	5	0	35	15	74	24	9.5	25	3.5	16.5	7	0.110672	0.159926	0.128188	0.531254	0.188084	0.494082	0.172309	0.0557887	0.156358	0.373795	0.12359	0.24225	0.025838	0.062528	0	0.471139	0.25123	0.544217	0.359669
75	AT1G01590	1	214150	217734	+	3585	1	1	9	2	0	0	13	26	9	3	45	6	32	33	43	22	11	41	1	1	16.5	32.5	6	19.5	0.0180285	0.0151971	0.0657779	0.0367147	0	0	0.255431	0.413505	0.178296	0.0532802	0.352325	0.0473554	0.471412	0.470587	0.36819	0.337696	0.210085	0.343832	0.0183574
76	AT1G01600	1	218834	221286	+	2453	95	102	183	212	177	280	131	136	141	145	265	246	246	137	325	254	130	372	194.5	98.5	192	191.5	143	133.5	2.50309	2.26544	1.9547	5.68771	3.69868	3.90768	3.76177	3.1611	4.08235	3.76361	3.03228	2.83756	5.29636	2.85521	4.06705	5.69807	3.62858	4.55929	4.6932
77	AT1G01610	1	221642	224351	-	2710	1332	1614	1700	1238	1758	1256	1317	1494	1573	1551	2146	1928	1833	1609	1851	1641	1414	1660	1498	1473	1527.5	1721	1562	1405.5	31.7676	32.4477	16.4364	30.0643	33.2522	15.8664	34.2322	31.4324	41.2239	36.4398	22.227	20.1301	35.7218	30.353	20.9667	33.322	35.7249	18.4158	31.6582
78	AT1G01620	1	225665	227543	-	1879	6961	6210	17096	4781	5795	9470	9325	8569	8525	8499	23404	21446	5035	4775	9562	4806	3777	9044	5288	6585.5	4291.5	4905	8512	8947	239.439	180.059	238.394	167.452	158.088	172.537	349.575	260.016	322.223	287.988	349.61	322.944	141.518	129.916	156.212	140.75	137.629	144.706	162.77
79	AT1G01630	1	228799	230979	+	2181	943	1302	1303	1188	1783	1174	1042	1305	1464	1438	1408	1739	1264	1670	1212	1724	1322	1547	1485.5	1122.5	1523	1467	1451	1173.5	27.9451	32.524	15.6537	35.8476	41.9051	18.4277	33.6536	34.1155	47.6732	41.9795	18.1204	22.5606	30.6077	39.145	17.0585	43.4984	41.5018	21.3249	38.8763
80	AT1G01640	1	230908	232630	-	1723	57	88	86	65	93	85	39	40	32	32	110	51	90	89	127	77	59	107	79	72.5	68	89.5	32	39.5	2.13816	2.78257	1.3078	2.48272	2.76674	1.68885	1.5944	1.32365	1.31903	1.18249	1.79196	0.837514	2.75865	2.6407	2.26262	2.45922	2.34454	1.86702	2.62473
81	AT1G01650	1	232840	237905	-	5066	321	418	1001	336	551	930	316	444	299	325	829	1084	548	459	1056	470	374	1079	443.5	369.5	422	503.5	312	380	4.09534	4.49532	5.17721	4.36489	5.57516	6.28457	4.3938	4.99706	4.19175	4.08462	4.59314	6.0544	5.71288	4.63194	6.3987	5.10534	5.05472	6.40336	4.97003
82	AT1G04027	1	234006	234159	-	154	0	0	0	0	0	0	0	0	0	0	0	0	0	0	0	0	0	0	0	0	0	0	0	0	0	0	0	0	0	0	0	0	0	0	0	0	0	0	0	0	0	0	0
83	AT1G01660	1	239841	242703	-	2863	19	33	30	24	33	30	13	27	8	38	45	20	23	44	33	29	40	13	28.5	26	34.5	33.5	23	20	0.428926	0.627974	0.274553	0.551682	0.590831	0.358722	0.319846	0.537699	0.198453	0.845076	0.441176	0.197659	0.424274	0.785681	0.353823	0.557402	0.956598	0.136513	0.571257
84	AT1G01670	1	242713	246054	-	3342	49	37	60	30	36	71	19	40	21	33	48	65	25	45	68	32	53	55	33	43	42.5	35	27	29.5	0.947631	0.603176	0.470405	0.590764	0.552163	0.727294	0.400466	0.682418	0.446274	0.628697	0.403139	0.550318	0.395069	0.688369	0.624591	0.526909	1.08583	0.494775	0.571463
85	AT1G01680	1	246262	248440	-	2179	19	3	35	3	2	0	21	45	14	30	55	10	258	352	567	19	6	61	2.5	11	12.5	305	22	33	0.563568	0.075009	0.42086	0.0906073	0.0470483	0	0.678861	1.17748	0.45631	0.876592	0.708477	0.129852	6.2532	8.25849	7.98765	0.479831	0.188532	0.841636	0.0688278
86	AT1G01690	1	249041	252522	+	3482	50	80	183	64	103	161	49	93	43	73	123	133	60	91	146	64	72	172	83.5	65	68	75.5	58	71	0.928092	1.25173	1.37705	1.20962	1.51628	1.58291	0.991257	1.52283	0.877059	1.33484	0.991509	1.08076	0.910044	1.33607	1.28711	1.01145	1.41578	1.48508	1.36295
87	AT1G01695	1	252626	254530	+	1905	2	2	10	3	1	0	5	3	1	5	5	5	6	7	19	0	3	7	2	2	1.5	6.5	3	4	0.0678554	0.0571984	0.137541	0.10364	0.0269077	0	0.184882	0.089789	0.0372816	0.167112	0.0736708	0.0742647	0.16634	0.187853	0.306162	0	0.107824	0.110473	0.0652736
88	AT1G08775	1	254830	257582	+	2753	0	0	0	0	0	0	0	0	0	0	0	0	0	1	0	0	0	0	0	0	0	0.5	0	0	0	0	0	0	0	0	0	0	0	0	0	0	0	0.0185699	0	0	0	0	0
89	AT1G04033	1	255022	255384	+	363	0	0	0	0	0	0	0	0	0	0	0	0	0	0	0	0	0	0	0	0	0	0	0	0	0	0	0	0	0	0	0	0	0	0	0	0	0	0	0	0	0	0	0
90	AT1G04037	1	258717	258963	-	247	0	1	0	1	1	0	0	0	0	1	0	2	0	0	16	2	0	19	1	0.5	1	0	0.5	0	0	0.220573	0	0.266442	0.207527	0	0	0	0	0.257773	0	0.229108	0	0	1.98846	0.445579	0	2.31264	0.236984
91	AT1G01700	1	259307	261667	-	2361	22	10	57	23	21	72	19	17	20	14	61	72	20	31	25	26	27	27	22	16	26.5	25.5	17	18	0.602249	0.230756	0.632566	0.641108	0.455926	1.04399	0.566861	0.410535	0.601621	0.377542	0.725194	0.862867	0.447377	0.671245	0.32504	0.605995	0.782994	0.343811	0.548517
92	AT1G01710	1	262828	266324	+	3497	493	563	1139	505	676	892	488	637	584	600	1229	1334	633	652	1044	599	554	989	590.5	528	576.5	642.5	592	562.5	9.11173	8.77126	8.53405	9.50375	9.90882	8.73227	9.82976	10.3858	11.8606	10.9242	9.86454	10.7936	9.55978	9.53163	9.16427	9.42591	10.8469	8.50261	9.70629
93	AT1G01715	1	266333	267883	+	1551	54	42	260	56	74	175	18	47	21	20	92	196	50	70	295	59	74	192	65	48	66.5	60	20.5	32.5	2.25025	1.47532	4.39226	2.37616	2.44563	3.86264	0.817485	1.72776	0.961605	0.821016	1.66493	3.57562	1.70254	2.30729	5.83853	2.0933	3.26671	3.7217	2.41089
94	AT1G04043	1	267993	268336	-	344	0	0	0	0	0	0	0	0	0	0	0	0	0	0	0	0	0	0	0	0	0	0	0	0	0	0	0	0	0	0	0	0	0	0	0	0	0	0	0	0	0	0	0
95	AT1G01720	1	267993	269819	+	1827	636	1068	1760	702	863	1347	704	998	655	728	1970	1994	1281	1335	2524	948	1138	1943	782.5	852	1043	1308	691.5	851	22.4993	31.848	25.2407	25.287	24.2127	25.2399	27.1427	31.145	25.462	25.3704	30.2655	30.8812	37.0297	37.3558	42.4076	28.5537	42.6476	31.9732	24.7499
96	AT1G01725	1	269792	270859	-	1068	13	14	99	26	19	76	12	15	18	17	70	50	9	16	77	22	22	53	22.5	13.5	22	12.5	17.5	13.5	0.786723	0.714177	2.42879	1.60214	0.911913	2.43613	0.79146	0.800787	1.19699	1.01347	1.8397	1.32466	0.445052	0.765886	2.21316	1.13356	1.4104	1.49196	1.25703
97	AT1G04047	1	270067	270517	+	451	0	0	0	0	0	0	0	0	0	0	0	0	0	0	0	0	0	0	0	0	0	0	0	0	0	0	0	0	0	0	0	0	0	0	0	0	0	0	0	0	0	0	0
98	AT1G01730	1	270797	272189	+	1393	163	220	715	236	330	711	153	239	128	144	581	643	256	247	684	288	225	732	283	191.5	256.5	251.5	136	196	7.56286	8.6044	13.4487	11.1496	12.1432	17.4734	7.73676	9.78236	6.52601	6.5818	11.707	13.0607	9.70574	9.06486	15.0729	11.3771	11.0592	15.7983	11.6464
99	AT1G01740	1	272111	274930	-	2820	99	129	261	153	192	214	64	72	62	93	193	152	148	152	213	123	100	158	172.5	114	111.5	150	77.5	68	2.26901	2.49224	2.42504	3.5706	3.48998	2.5979	1.59864	1.45573	1.56146	2.09975	1.92101	1.52511	2.77174	2.75556	2.31859	2.4002	2.42796	1.68446	3.53029
100	AT1G01750	1	275188	276310	+	1123	0	2	15	3	5	0	3	0	2	3	11	2	1	2	8	1	1	12	4	1	1	1.5	2.5	1.5	0	0.0970285	0.349976	0.175809	0.228224	0	0.188174	0	0.126485	0.170089	0.274937	0.0503915	0.0470284	0.0910469	0.218677	0.0490018	0.0609693	0.321257	0.202016
101	AT1G04053	1	275473	276319	-	847	0	0	0	0	0	0	0	0	0	0	0	0	0	0	0	0	0	0	0	0	0	0	0	0	0	0	0	0	0	0	0	0	0	0	0	0	0	0	0	0	0	0	0
102	AT1G01760	1	276266	278599	-	2334	53	48	83	43	45	74	32	40	31	48	75	74	54	31	111	35	35	95	44	50.5	35	42.5	39.5	36	1.46766	1.12044	0.93176	1.21246	0.988286	1.0854	0.965757	0.977138	0.9433	1.30941	0.901947	0.897094	1.22189	0.67901	1.45987	0.8252	1.02673	1.2237	1.10037
103	AT1G04057	1	276543	276729	+	187	0	0	0	0	0	0	0	0	0	0	0	0	0	0	0	0	0	0	0	0	0	0	0	0	0	0	0	0	0	0	0	0	0	0	0	0	0	0	0	0	0	0	0
104	AT1G01770	1	278600	282891	+	4292	459	489	1354	364	567	780	489	611	408	386	1499	1090	534	600	1014	419	472	882	465.5	474	445.5	567	397	550	6.91198	6.20724	8.26582	5.58137	6.77165	6.22147	8.02542	8.11668	6.75133	5.72613	9.80308	7.18578	6.57085	7.14672	7.25223	5.37213	7.52962	6.17818	6.17651
105	AT1G01780	1	282761	284245	+	1485	216	283	371	182	249	298	312	472	234	281	570	452	336	366	360	264	285	291	215.5	249.5	274.5	351	257.5	392	9.40106	10.3827	6.54598	8.06574	8.59496	6.86986	14.7995	18.1223	11.1912	12.048	10.7738	8.6123	11.9496	12.6	7.44165	9.78294	13.1404	5.89139	8.33035
106	AT1G01790	1	284350	291203	+	6854	1563	1845	4574	1438	1816	3384	1650	1406	1847	1819	4502	5519	2510	1805	4949	1928	1893	4782	1627	1704	1910.5	2157.5	1833	1528	14.7389	14.6657	17.4855	13.8075	13.5813	16.9022	16.9574	11.696	19.1387	16.8975	18.4366	22.7837	19.3406	13.4632	22.1649	15.4794	18.9102	20.9757	13.6944
107	AT1G04063	1	291594	292061	-	468	0	0	0	0	0	0	0	0	0	0	0	0	0	0	0	0	0	0	0	0	0	0	0	0	0	0	0	0	0	0	0	0	0	0	0	0	0	0	0	0	0	0	0
108	AT1G01800	1	293246	295086	+	1841	598	764	1681	610	846	1369	644	928	736	707	1911	2448	913	1078	1940	971	814	1801	728	681	892.5	995.5	721.5	786	20.9941	22.6094	23.9244	21.806	23.5552	25.457	24.6406	28.7403	28.3931	24.4511	29.1358	37.624	26.1913	29.9351	32.3475	29.024	30.2734	29.4111	22.6806
109	AT1G01810	1	295207	295859	+	653	12	16	22	13	12	20	8	27	7	13	34	0	16	30	5	27	12	36	12.5	14	19.5	23	10	17.5	1.18773	1.33492	0.882747	1.31018	0.941974	1.04852	0.86297	2.35748	0.761332	1.26755	1.46146	0	1.29404	2.34868	0.235044	2.27532	1.25823	1.65745	1.12607
110	AT1G01820	1	296001	298334	-	2334	863	1035	2697	835	1042	2090	353	579	415	426	1293	1431	1125	1078	2754	928	707	2392	938.5	949	817.5	1101.5	420.5	466	23.8979	24.1595	30.2766	23.5443	22.8843	30.6552	10.6535	14.1441	12.6281	11.621	15.5496	17.3479	25.4561	23.612	36.2207	21.8796	20.74	30.8114	23.2143
111	AT1G01830	1	298451	302310	-	3860	250	279	515	238	315	301	297	391	273	296	586	690	334	349	551	237	320	317	276.5	264.5	278.5	341.5	284.5	344	4.18603	3.93791	3.4958	4.05778	4.18306	2.66955	5.41986	5.77546	5.02302	4.88245	4.26119	5.05789	4.56982	4.62225	4.38185	3.37873	5.67614	2.46901	4.12042
112	AT1G04067	1	303463	303977	-	515	0	0	0	0	0	0	0	0	0	0	0	0	0	0	0	0	0	0	0	0	0	0	0	0	0	0	0	0	0	0	0	0	0	0	0	0	0	0	0	0	0	0	0
113	AT1G01840	1	303537	304358	+	822	0	3	0	2	4	0	4	0	1	3	0	6	1	1	5	0	2	0	3	1.5	1	1	2	2	0	0.198838	0	0.160124	0.249436	0	0.342773	0	0.0864007	0.232372	0	0.206532	0.0642492	0.0621933	0.18672	0	0.16659	0	0.20478
114	AT1G01860	1	304133	306310	-	2178	129	100	325	127	114	193	122	112	111	111	243	226	141	150	255	110	117	221	120.5	114.5	113.5	145.5	111	117	3.82808	2.50145	3.90978	3.83747	2.68298	3.03359	3.94567	2.93195	3.61955	3.24488	3.13162	2.93601	3.41901	3.52086	3.59398	2.77924	3.67806	3.0506	3.26023
115	AT1G04073	1	304481	304713	+	233	0	0	0	0	0	0	0	0	0	0	0	0	0	0	0	0	0	0	0	0	0	0	0	0	0	0	0	0	0	0	0	0	0	0	0	0	0	0	0	0	0	0	0
116	AT1G01870	1	306384	306456	+	73	0	0	0	0	0	0	0	0	0	0	0	0	0	0	0	0	0	0	0	0	0	0	0	0	0	0	0	0	0	0	0	0	0	0	0	0	0	0	0	0	0	0	0
117	AT1G01880	1	306467	309541	-	3075	29	42	94	38	47	87	31	46	14	30	56	46	36	46	48	30	13	55	42.5	35.5	21.5	41	22	38.5	0.60954	0.744138	0.800958	0.813276	0.783472	0.968573	0.710126	0.852922	0.323349	0.621169	0.511168	0.423272	0.618297	0.764765	0.47917	0.536869	0.28946	0.537736	0.798374
118	AT1G01890	1	309275	309347	-	73	0	0	0	0	0	0	0	0	0	0	0	0	0	0	0	0	0	0	0	0	0	0	0	0	0	0	0	0	0	0	0	0	0	0	0	0	0	0	0	0	0	0	0
119	AT1G01900	1	310169	313130	+	2962	34	44	46	50	38	86	46	46	48	41	58	72	67	44	43	71	56	88	44	39	63.5	55.5	44.5	46	0.741897	0.809313	0.406911	1.11092	0.657612	0.993966	1.09394	0.885461	1.15092	0.881318	0.549621	0.687788	1.19462	0.759421	0.445632	1.31906	1.29447	0.893201	0.884268
120	AT1G04077	1	311828	312884	-	1057	0	0	0	0	0	0	0	0	0	0	0	0	0	0	0	0	0	0	0	0	0	0	0	0	0	0	0	0	0	0	0	0	0	0	0	0	0	0	0	0	0	0	0
121	AT1G01910	1	313101	316090	-	2990	636	823	2101	658	840	1686	434	596	424	457	1392	1146	740	800	1663	680	535	1537	749	729.5	607.5	770	440.5	515	13.7479	14.9961	18.4112	14.4828	14.4005	19.3039	10.2244	11.3651	10.0713	9.73147	13.0674	10.8448	13.0707	13.6784	17.0732	12.515	12.251	15.4545	14.4417
122	AT1G04083	1	314189	314463	+	275	0	0	0	0	0	0	0	0	0	0	0	0	0	0	0	0	0	0	0	0	0	0	0	0	0	0	0	0	0	0	0	0	0	0	0	0	0	0	0	0	0	0	0
123	AT1G01920	1	315983	319667	+	3685	358	436	987	409	530	826	208	371	199	236	578	516	625	632	1088	521	377	955	469.5	397	449	628.5	217.5	289.5	6.27907	6.44612	7.01789	7.30441	7.37241	7.67363	3.97598	5.74028	3.83535	4.07763	4.40262	3.96204	8.95741	8.76788	9.06326	7.78022	7.00478	7.79143	7.33841
124	AT1G01930	1	319769	322895	-	3127	343	346	818	349	422	534	305	360	286	284	716	681	404	513	805	357	341	657	385.5	344.5	349	458.5	285	332.5	7.0895	6.02833	6.85413	7.34508	6.9176	5.84617	6.87054	6.56404	6.49572	5.78261	6.42696	6.16207	6.82328	8.38696	7.90244	6.2825	7.4665	6.31668	7.13134
125	AT1G01940	1	322886	324917	+	2032	246	326	460	406	418	563	158	216	163	199	329	275	503	508	611	615	266	773	412	286	440.5	505.5	181	187	7.82458	8.74063	5.93145	13.1493	10.5444	9.48512	5.47712	6.06076	5.69709	6.23538	4.54457	3.82927	13.0733	12.7807	9.23019	16.6549	8.9629	11.4369	11.8469
126	AT1G01950	1	325316	330619	+	5304	237	275	737	259	299	757	300	359	236	328	989	885	407	425	891	348	276	857	279	256	312	416	282	329.5	2.88798	2.82474	3.64075	3.21363	2.88961	4.88597	3.98416	3.85912	3.16008	3.93735	5.23375	4.72114	4.05257	4.09638	5.15665	3.6105	3.56284	4.85768	3.05162
127	AT1G01960	1	330588	337912	-	7325	1223	1456	3893	1371	1673	2972	1164	1614	1072	1352	3801	3212	1458	1629	2988	1328	1274	3021	1522	1339.5	1301	1543.5	1212	1389	10.7912	10.8294	13.9253	12.3177	11.7074	13.8899	11.1935	12.563	10.3938	11.7518	14.565	12.4072	10.5121	11.3692	12.5218	9.97659	11.9084	12.3992	12.0125
128	AT1G01970	1	338241	340088	+	1848	422	435	1106	332	443	819	361	548	334	414	1155	1026	620	702	1240	512	545	1178	387.5	428.5	528.5	661	374	454.5	14.7591	12.8244	15.6812	11.8232	12.2878	15.1719	13.7602	16.9073	12.8361	14.2637	17.5429	15.7091	17.7186	19.42	20.5974	15.2461	20.1923	19.1644	12.0555
129	AT1G01980	1	340108	342040	-	1933	1	0	0	2	0	0	0	1	0	0	0	0	0	1	0	0	3	0	1	0.5	1.5	0.5	0	0.5	0.0334363	0	0	0.0680922	0	0	0	0.0294961	0	0	0	0	0	0.0264474	0	0	0.106263	0	0.0340461
130	AT1G01990	1	342918	344400	-	1483	867	993	1384	870	1044	969	651	893	562	590	929	965	1031	1161	1088	952	831	1099	957	930	891.5	1096	576	772	37.7857	36.4802	24.4524	38.608	36.0853	22.3687	30.9214	34.3326	26.9144	25.3305	17.5831	18.4117	36.7162	40.0227	22.5207	35.3254	38.3664	22.2796	37.3466
131	AT1G02000	1	345516	347603	+	2088	311	398	460	292	387	327	339	469	264	337	535	336	402	370	473	337	321	371	339.5	354.5	329	386	300.5	404	9.62675	10.3849	5.77237	9.20347	9.50061	5.36137	11.4364	12.8068	8.97972	10.2762	7.1919	4.55319	10.168	9.05913	6.95383	8.8816	10.526	5.34189	9.35204
132	AT1G02010	1	347613	352545	+	4933	111	132	320	120	156	318	130	190	112	133	412	361	171	201	232	160	168	346	138	121.5	164	186	122.5	160	1.45433	1.45785	1.69967	1.60092	1.62101	2.20686	1.85631	2.19604	1.61249	1.71662	2.34426	2.07063	1.83073	2.08305	1.44368	1.78485	2.33179	2.10871	1.61096
133	AT1G02020	1	352612	355124	-	2513	419	459	698	400	518	445	481	518	442	486	735	656	568	612	548	539	456	588	459	439	497.5	590	464	499.5	10.7763	9.95106	7.27763	10.4753	10.5659	6.06214	13.4825	11.7526	12.4916	12.3134	8.20947	7.38616	11.937	12.4501	6.69393	11.8029	12.424	7.03455	10.5206
134	AT1G02030	1	355124	357258	-	2135	2	7	17	5	10	13	2	9	3	3	1	19	8	9	0	8	8	0	7.5	4.5	8	8.5	3	5.5	0.0605455	0.178628	0.208631	0.154124	0.240089	0.208451	0.0659859	0.240349	0.0997959	0.0894658	0.0131469	0.251804	0.197894	0.215506	0	0.206198	0.256556	0	0.197107
135	AT1G02040	1	357906	359078	-	1173	0	1	0	4	3	0	2	1	0	0	0	4	0	0	0	2	3	0	3.5	0.5	2.5	0	0	1.5	0	0.0464463	0	0.22442	0.131097	0	0.120102	0.048607	0	0	0	0.0964871	0	0	0	0.0938261	0.175111	0	0.177759
136	AT1G02050	1	359117	360746	-	1630	279	339	385	274	372	237	199	351	177	182	261	259	417	464	443	373	324	407	323	309	348.5	440.5	179.5	275	11.0628	11.3308	6.18871	11.0627	11.6984	4.97759	8.59972	12.2777	7.71214	7.10915	4.49442	4.49593	13.511	14.5528	8.34275	12.5925	13.6097	7.50686	11.3806
137	AT1G02060	1	360918	363142	-	2225	161	217	279	185	237	360	126	179	103	127	274	204	267	297	291	215	187	328	211	189	201	282	115	152.5	4.67676	5.31348	3.2855	5.47194	5.45996	5.53899	3.98896	4.58691	3.28773	3.63419	3.45654	2.59422	6.33754	6.82404	4.01473	5.31741	5.75443	4.43196	5.46595
138	AT1G02065	1	365165	367443	+	2279	46	89	30	80	103	42	34	29	34	53	55	5	96	49	34	119	63	71	91.5	67.5	91	72.5	43.5	31.5	1.30456	2.12762	0.344908	2.31018	2.31667	0.630904	1.05088	0.725522	1.05956	1.48069	0.67739	0.0620773	2.22468	1.09918	0.45796	2.87339	1.89272	0.936625	2.31342
139	AT1G02067	1	366945	367166	-	222	0	0	0	0	0	0	0	0	0	0	0	0	0	0	0	0	0	0	0	0	0	0	0	0	0	0	0	0	0	0	0	0	0	0	0	0	0	0	0	0	0	0	0
140	AT1G02070	1	370195	371090	-	896	7	10	25	7	13	4	7	1	1	2	20	0	1	2	7	4	4	0	10	8.5	4	1.5	1.5	4	0.50494	0.608052	0.73107	0.514149	0.743715	0.152831	0.550312	0.0636339	0.0792649	0.14212	0.626531	0	0.0589429	0.114114	0.239819	0.245665	0.305663	0	0.628932
141	AT1G02080	1	373335	386913	+	13579	1528	1718	3336	1609	1944	3360	1317	1686	1400	1489	3470	3413	1986	1851	3344	1671	1478	2874	1776.5	1623	1574.5	1918.5	1444.5	1501.5	7.27286	6.89294	6.43702	7.79808	7.33837	8.4709	6.83183	7.07924	7.32233	6.98169	7.17269	7.11174	7.72416	6.96873	7.55948	6.77174	7.45242	6.36313	7.56822
142	AT1G02090	1	387277	389808	-	2532	783	1124	1004	923	1121	1097	670	1002	546	831	1013	1052	1060	1309	1090	1063	880	1188	1022	953.5	971.5	1184.5	688.5	836	19.987	24.1853	10.3896	23.9904	22.6941	14.832	18.6393	22.5632	15.315	20.8964	11.2297	11.756	22.1097	26.4296	13.2147	23.1026	23.7963	14.106	23.3422
143	AT1G02100	1	389812	392816	+	3005	984	1390	1367	913	1246	1207	850	1400	716	1028	1168	1271	1337	1792	1487	993	1088	1522	1079.5	1187	1040.5	1564.5	872	1125	21.1641	25.2011	11.9193	19.9952	21.2542	13.7506	19.9248	26.5632	16.9222	21.7812	10.9099	11.9676	23.4978	30.4866	15.1901	18.1843	24.7899	15.2273	20.6247
144	AT1G02110	1	392831	395528	+	2698	810	914	1452	846	943	1005	803	965	606	854	1081	862	909	1046	907	974	844	1005	894.5	862	909	977.5	730	884	19.4041	18.4567	14.1011	20.6361	17.916	12.7521	20.9649	20.3931	15.9522	20.1535	11.2462	9.04008	17.7935	19.8201	10.3195	19.8659	21.4186	11.1989	19.276
145	AT1G02120	1	395689	400001	+	4313	1416	2322	2870	1707	1892	2772	1113	1675	1060	1345	2209	2296	1919	2349	2793	1437	1552	2436	1799.5	1869	1494.5	2134	1202.5	1394	21.2194	29.3313	17.4353	26.0467	22.486	22.0025	18.1775	22.1428	17.4548	19.8553	14.376	15.0626	23.4982	27.8432	19.8785	18.3345	24.6379	16.9805	24.2664
146	AT1G02130	1	399983	401919	-	1937	506	591	1432	580	697	1031	566	755	646	616	1486	1474	629	710	1218	772	578	1205	638.5	548.5	675	669.5	631	660.5	16.8838	16.6229	19.3705	19.706	18.4448	18.2216	20.5829	22.2236	23.686	20.2481	21.5333	21.5315	17.1499	18.7389	19.3024	21.9321	20.431	18.7029	19.0754
147	AT1G04087	1	402086	402294	+	209	0	0	0	0	0	0	0	0	0	0	0	0	0	0	0	0	0	0	0	0	0	0	0	0	0	0	0	0	0	0	0	0	0	0	0	0	0	0	0	0	0	0	0
148	AT1G02140	1	403100	404456	-	1357	719	807	3569	747	1101	2834	606	1007	599	780	3149	2700	1065	1268	3463	1225	841	3691	924	763	1033	1166.5	689.5	806.5	34.2451	32.3998	68.9118	36.2276	41.589	71.4954	31.4566	42.3103	31.3499	36.5972	65.1348	56.2978	41.4486	47.7699	78.3368	49.6762	42.4333	81.7741	38.9083
149	AT1G02145	1	404600	408619	+	4020	256	324	867	251	324	660	241	385	233	303	739	697	339	398	519	280	264	737	287.5	290	272	368.5	268	313	4.11589	4.39105	5.65093	4.1091	4.13133	5.62051	4.22289	5.46049	4.11641	4.79899	5.15987	4.90585	4.45362	5.06142	3.96309	3.83287	4.49644	5.51179	4.12022
150	AT1G02150	1	408622	410680	+	2059	2141	2119	5493	1907	2394	3646	2053	2571	1809	2248	5765	4589	2758	2986	4488	2896	2444	5306	2150.5	2130	2670	2872	2028.5	2312	67.2063	56.0691	69.9005	60.9528	59.599	60.6204	70.2347	71.1939	62.3981	69.5142	78.5893	63.0622	70.7421	74.1393	66.9098	77.3988	81.271	77.4752	60.2759
151	AT1G02160	1	410744	411632	+	889	137	145	707	134	165	498	83	144	122	109	579	610	159	165	556	155	126	728	149.5	141	140.5	162	115.5	113.5	9.96021	8.88618	20.8374	9.91979	9.51378	19.1772	6.57651	9.23544	9.74647	7.80654	18.2809	19.4149	9.44572	9.48849	19.1985	9.59449	9.70419	24.6196	9.71678
152	AT1G02170	1	411664	413554	+	1891	1014	1463	1088	1176	1331	1117	916	1482	796	1036	1156	1034	1449	1602	1239	1361	1010	1218	1253.5	1238.5	1185.5	1525.5	916	1199	34.6574	42.1504	15.0752	40.9275	36.0792	20.2218	34.1211	44.6842	29.8958	34.882	17.1588	15.4716	40.4685	43.3098	20.1128	39.6058	36.5696	19.3645	38.5034
153	AT1G02180	1	413522	414649	-	1128	38	40	134	40	45	69	41	39	41	42	170	86	50	91	66	60	58	141	42.5	39	59	70.5	41.5	40	2.17733	1.93197	3.11259	2.33373	2.04491	2.0941	2.56032	1.9713	2.58145	2.37068	4.23019	2.15723	2.341	4.12427	1.79609	2.92708	3.52054	3.75804	2.18932
154	AT1G02190	1	415074	418027	+	2954	18	8	27	19	33	36	30	17	20	26	46	19	22	29	8	34	30	0	26	13	32	25.5	23	23.5	0.393833	0.147546	0.239486	0.423294	0.57263	0.417206	0.715368	0.328122	0.480849	0.560398	0.437087	0.181991	0.393325	0.501883	0.0831329	0.633374	0.695347	0	0.497962
155	AT1G02205	1	418416	422579	+	4164	789	914	994	1014	1481	988	1154	584	1183	1712	1371	1434	798	785	750	1054	1672	839	1247.5	851.5	1363	791.5	1447.5	869	12.2466	11.9587	6.25464	16.026	18.2312	8.12277	19.5215	7.99648	20.1773	26.1774	9.2416	9.74419	10.1212	9.63771	5.52896	13.9291	27.4926	6.05763	17.1286
156	AT1G08785	1	424479	425189	-	711	0	0	0	0	0	0	0	0	0	0	0	0	0	0	0	0	0	0	0	0	0	0	0	0	0	0	0	0	0	0	0	0	0	0	0	0	0	0	0	0	0	0	0
157	AT1G04093	1	424666	425164	+	499	0	0	0	0	0	0	0	0	0	0	0	0	0	0	0	0	0	0	0	0	0	0	0	0	0	0	0	0	0	0	0	0	0	0	0	0	0	0	0	0	0	0	0
158	AT1G02210	1	427548	427811	-	264	0	0	0	0	0	0	0	0	0	0	0	0	0	0	0	0	0	0	0	0	0	0	0	0	0	0	0	0	0	0	0	0	0	0	0	0	0	0	0	0	0	0	0
159	AT1G02220	1	428650	430720	-	2071	55	82	124	113	137	284	54	87	61	88	179	167	107	187	413	74	66	215	125	68.5	70	147	74.5	70.5	1.71645	2.15716	1.5688	3.59085	3.39087	4.69458	1.83668	2.39517	2.09189	2.70543	2.42601	2.28162	2.72862	4.61612	6.12157	1.96627	2.182	3.12112	3.49086
160	AT1G02230	1	434965	436922	-	1958	6	10	43	17	7	35	6	14	7	2	25	18	28	35	77	10	14	25	12	8	12	31.5	4.5	10	0.198056	0.278251	0.575417	0.571394	0.183255	0.611947	0.215853	0.407673	0.253907	0.0650356	0.358383	0.260116	0.75524	0.913841	1.20718	0.281047	0.48956	0.383865	0.377324
161	AT1G02250	1	437860	439559	-	1700	2	0	17	0	0	0	0	0	0	0	0	0	0	1	0	2	0	0	0	1	1	0.5	0	0	0.076038	0	0.262015	0	0	0	0	0	0	0	0	0	0	0.0300723	0	0.06474	0	0	0
162	AT1G02260	1	440200	442972	-	2773	101	130	503	131	166	621	106	113	105	132	549	503	175	235	699	147	154	697	148.5	115.5	150.5	205	118.5	109.5	2.35408	2.55413	4.75275	3.109	3.06852	7.66655	2.69262	2.32341	2.68923	3.0308	5.55703	5.13246	3.33294	4.33245	7.73785	2.91715	3.80243	7.55674	3.08876
163	AT1G02270	1	443118	446296	-	3179	484	530	797	468	582	716	465	537	368	522	629	766	535	536	714	425	339	523	525	507	382	535.5	445	501	9.84021	9.08311	6.56893	9.68846	9.38433	7.71047	10.3034	9.6312	8.22141	10.4547	5.55368	6.81782	8.88798	8.61965	6.89447	7.35682	7.30129	4.9461	9.53639
164	AT1G08795	1	447092	448257	+	1166	1	0	3	0	0	0	0	0	0	3	0	10	1	4	0	0	0	0	0	0.5	0	2.5	1.5	0	0.0554308	0	0.0674139	0	0	0	0	0	0	0.163816	0	0.242666	0.0452941	0.175379	0	0	0	0	0
165	AT1G02280	1	448423	450426	-	2004	1387	1577	4137	1236	1686	2597	1178	1702	906	1374	3475	2834	1911	2351	3660	1924	1564	4294	1461	1482	1744	2131	1140	1440	44.733	42.8729	54.0897	40.5901	43.1252	44.3642	41.4063	48.4238	32.1085	43.6539	48.6718	40.0138	50.362	59.975	56.063	52.8323	53.4355	64.4193	41.8576
166	AT1G02290	1	450461	452743	-	2283	108	119	333	134	166	318	109	146	123	143	259	222	120	167	211	140	111	341	150	113.5	125.5	143.5	133	127.5	3.05751	2.83982	3.82178	3.86276	3.72712	4.76847	3.3631	3.64623	3.82638	3.98808	3.1843	2.7514	2.77597	3.7396	2.83707	3.37454	3.32895	4.49055	3.79494
167	AT1G02300	1	453107	455519	+	2413	451	471	1088	326	535	720	266	406	286	338	782	837	276	411	473	252	305	522	430.5	461	278.5	343.5	312	336	12.0801	10.6344	11.814	8.89118	11.3649	10.2149	7.76503	9.59325	8.41779	8.91852	9.09641	9.81466	6.04076	8.70762	6.01724	5.74692	8.65432	6.50376	10.1281
168	AT1G02305	1	455688	458164	+	2477	855	987	2114	744	1026	1487	910	1248	941	975	2054	2519	1261	1250	1973	1072	903	1964	885	921	987.5	1255.5	958	1079	22.3095	21.709	22.3618	19.7672	21.2321	20.5515	25.8782	28.7267	26.9807	25.0618	23.2753	28.7746	26.8862	25.7988	24.4509	23.8156	24.9604	23.8378	20.4997
169	AT1G04097	1	455880	456198	-	319	0	0	0	0	0	0	0	0	0	0	0	0	0	0	0	0	0	0	0	0	0	0	0	0	0	0	0	0	0	0	0	0	0	0	0	0	0	0	0	0	0	0	0
170	AT1G02310	1	458133	460831	-	2699	7	14	22	6	7	1	8	4	7	5	17	33	7	6	8	3	2	9	6.5	10.5	2.5	6.5	6	6	0.167627	0.282601	0.213573	0.146301	0.132943	0.012684	0.208788	0.0844995	0.184198	0.117951	0.176794	0.345954	0.136973	0.113648	0.0909872	0.061166	0.0507362	0.100252	0.139622
171	AT1G04103	1	459122	461921	+	2800	0	0	0	0	0	0	0	0	0	0	0	0	0	0	0	0	0	0	0	0	0	0	0	0	0	0	0	0	0	0	0	0	0	0	0	0	0	0	0	0	0	0	0
172	AT1G02320	1	461828	461974	+	147	0	0	0	0	0	0	0	0	0	0	0	0	0	0	0	0	0	0	0	0	0	0	0	0	0	0	0	0	0	0	0	0	0	0	0	0	0	0	0	0	0	0	0
173	AT1G02330	1	461946	463618	-	1673	681	1108	1176	681	884	808	622	945	416	759	949	780	809	1079	919	740	628	891	782.5	894.5	684	944	587.5	783.5	26.3088	36.0822	18.4178	26.7886	27.0849	16.5338	26.1887	32.2057	17.6598	28.8855	15.9217	13.1919	25.5383	32.9716	16.8621	24.3404	25.7013	16.0115	26.9368
174	AT1G02335	1	463754	464981	-	1228	29	53	55	64	68	68	38	44	44	58	81	105	38	34	63	36	16	70	66	41	26	36	51	41	1.52633	2.3514	1.17352	3.4299	2.83845	1.8957	2.17974	2.04292	2.54474	3.00721	1.85143	2.41935	1.63427	1.41545	1.57484	1.61323	0.892097	1.71376	3.13417
175	AT1G02340	1	465616	467880	-	2265	22	37	29	22	33	48	49	42	39	63	93	103	17	9	12	18	9	51	27.5	29.5	13.5	13	51	45.5	0.627775	0.889985	0.335472	0.639225	0.746821	0.72549	1.52387	1.05725	1.22288	1.77095	1.15248	1.2867	0.396388	0.203137	0.162632	0.437317	0.27206	0.676945	0.693023
176	AT1G02350	1	469818	470693	+	876	14	19	112	17	13	69	30	13	27	25	97	163	16	16	37	13	20	62	15	16.5	16.5	16	26	21.5	1.03294	1.18168	3.34997	1.27716	0.760694	2.69652	2.41233	0.846128	2.18902	1.81706	3.10805	5.26491	0.964619	0.933751	1.29655	0.816641	1.56321	2.12784	1.01893
177	AT1G04107	1	471127	471498	-	372	415	468	574	319	517	375	476	828	513	574	583	586	473	1196	269	681	461	554	418	441.5	571	834.5	543.5	652	72.1032	68.5412	40.4293	56.4348	71.2391	34.5101	90.1328	126.907	97.9408	98.2432	43.9892	44.572	67.1518	164.363	22.1974	100.739	84.8494	44.7732	63.837
178	AT1G02360	1	471883	473336	-	1454	148	292	338	408	375	790	45	40	53	83	86	142	198	127	322	199	81	349	391.5	220	140	162.5	68	42.5	6.5788	10.9413	6.09087	18.4669	13.2202	18.6003	2.18005	1.56853	2.58881	3.63452	1.66018	2.76332	7.19185	4.46534	6.79805	7.53148	3.81427	7.21627	15.8436
179	AT1G02370	1	474373	476612	+	2240	207	179	407	223	334	389	63	140	43	74	156	170	299	271	397	256	144	476	278.5	193	200	285	58.5	101.5	5.97272	4.35366	4.76073	6.55173	7.6431	5.94511	1.98112	3.5635	1.36336	2.10338	1.95478	2.14738	7.04957	6.18495	5.44046	6.28903	4.40154	6.38867	7.09741
180	AT1G02380	1	476945	479112	+	2168	131	182	147	85	121	77	268	416	268	394	362	361	134	217	77	100	115	137	103	156.5	107.5	175.5	331	342	3.90537	4.57363	1.77658	2.58023	2.86086	1.21588	8.70752	10.9403	8.7794	11.571	4.68673	4.71146	3.26426	5.117	1.09025	2.53824	3.63186	1.89982	2.72055
181	AT1G02390	1	480650	483373	+	2724	13	25	25	20	17	36	34	22	34	33	33	80	43	22	92	47	25	38	18.5	19	36	32.5	33.5	28	0.308451	0.500014	0.240469	0.483195	0.319899	0.452432	0.879206	0.460482	0.886464	0.77133	0.340038	0.830979	0.833683	0.412887	1.03675	0.949473	0.628382	0.4194	0.401547
182	AT1G02400	1	486800	489651	+	2852	94	249	372	231	282	766	45	84	60	35	121	226	339	140	860	204	97	541	256.5	171.5	150.5	239.5	47.5	64.5	2.13024	4.75662	3.41759	5.33042	5.0684	9.1947	1.11143	1.67929	1.49414	0.781362	1.19085	2.24216	6.27755	2.50954	9.2564	3.93616	2.3287	5.70295	5.19941
183	AT1G02405	1	489874	490627	-	754	25	44	21	56	56	23	17	25	5	18	7	11	50	47	15	53	22	25	56	34.5	37.5	48.5	11.5	21	2.14298	3.17929	0.729751	4.88783	3.80704	1.04427	1.58817	1.89045	0.470964	1.51997	0.260584	0.412789	3.50218	3.1867	0.610679	3.86809	1.99775	0.996828	4.34743
184	AT1G02410	1	490860	492979	+	2120	238	247	788	283	308	650	207	249	175	186	649	697	325	314	809	316	181	824	295.5	242.5	248.5	319.5	180.5	228	7.25589	6.34761	9.73907	8.78516	7.44708	10.4963	6.87786	6.69669	5.86261	5.58613	8.59269	9.30259	8.09631	7.57197	11.714	8.20244	5.84566	11.6854	8.11612
185	AT1G02420	1	493639	495158	+	1520	18	14	40	13	18	19	7	13	5	6	17	14	15	19	7	9	17	25	15.5	16	13	17	5.5	10	0.765383	0.501803	0.689514	0.562858	0.607016	0.427925	0.324394	0.487637	0.233623	0.251328	0.313925	0.26061	0.52118	0.639036	0.141367	0.32583	0.765766	0.494479	0.584937
186	AT1G04117	1	494008	495548	-	1541	0	0	0	0	0	0	0	0	0	0	0	0	0	0	0	0	0	0	0	0	0	0	0	0	0	0	0	0	0	0	0	0	0	0	0	0	0	0	0	0	0	0	0
187	AT1G02430	1	495050	496332	-	1283	3	15	0	5	12	6	5	10	3	9	2	17	24	23	16	8	7	11	8.5	9	7.5	23.5	6	7.5	0.151128	0.636962	0	0.256474	0.47943	0.160097	0.274513	0.444396	0.166067	0.446632	0.0437546	0.374912	0.987926	0.916466	0.382813	0.343127	0.373561	0.257761	0.367952
188	AT1G04123	1	495887	496190	+	304	0	0	0	0	0	0	0	0	0	0	0	0	0	0	0	0	0	0	0	0	0	0	0	0	0	0	0	0	0	0	0	0	0	0	0	0	0	0	0	0	0	0	0
189	AT1G02440	1	496372	497555	-	1184	3	9	0	4	10	22	1	0	1	1	0	3	12	14	51	3	2	22	7	6	2.5	13	1	0.5	0.163764	0.414133	0	0.222335	0.432932	0.636105	0.0594932	0	0.0599843	0.0537752	0	0.071693	0.535266	0.604493	1.32224	0.139432	0.115656	0.558628	0.327633
190	AT1G02450	1	497917	498539	-	623	4	5	7	7	4	15	0	1	5	12	2	8	24	90	79	6	3	0	5.5	4.5	4.5	57	8.5	0.5	0.414975	0.437251	0.294399	0.739451	0.329111	0.824255	0	0.0915185	0.569995	1.22639	0.0901078	0.363337	2.03452	7.38532	3.89253	0.529975	0.329704	0	0.534281
191	AT1G02460	1	504463	507268	-	2806	18	37	18	29	24	77	0	16	9	11	7	22	24	21	44	15	18	3	26.5	27.5	16.5	22.5	10	8	0.414605	0.718395	0.168078	0.680158	0.438424	0.939423	0	0.325109	0.227795	0.249597	0.0700214	0.221841	0.451714	0.382602	0.481347	0.294168	0.439213	0.0321429	0.559291
192	AT1G02470	1	511765	513721	-	1957	13	14	63	30	39	91	13	32	3	9	107	38	127	198	518	228	59	969	34.5	13.5	143.5	162.5	6	22.5	0.429341	0.38975	0.843484	1.00886	1.02151	1.59187	0.46792	0.932301	0.108873	0.29281	1.53466	0.549414	3.4273	5.17237	8.12516	6.41115	2.0642	14.8862	1.01519
193	AT1G02475	1	513699	515422	-	1724	398	426	2235	402	570	1210	388	650	503	457	2402	2046	739	897	2548	766	623	2363	486	412	694.5	818	480	519	14.9209	13.4624	33.9678	15.3457	16.9476	24.0274	15.8531	21.4968	20.7214	16.8777	39.1072	33.5796	22.6385	26.5993	45.3686	24.4503	24.7424	41.2077	16.1467
194	AT1G02480	1	515494	515566	+	73	0	0	0	0	0	0	0	0	0	0	0	0	0	0	0	0	0	0	0	0	0	0	0	0	0	0	0	0	0	0	0	0	0	0	0	0	0	0	0	0	0	0	0
195	AT1G02490	1	516569	516866	+	298	2	1	12	3	0	8	2	0	0	1	0	8	4	0	4	0	2	6	1.5	1.5	1	2	0.5	1	0.433774	0.182824	1.0551	0.662528	0	0.919035	0.472751	0	0	0.213657	0	0.759593	0.708898	0	0.412038	0	0.45952	0.605322	0.331264
196	AT1G02500	1	518091	520495	+	2405	6038	6249	11652	6681	7099	10313	5661	7942	5348	5562	10738	10298	9377	10450	13102	8172	6698	12138	6890	6143.5	7435	9913.5	5455	6801.5	162.266	141.561	126.944	182.821	151.305	146.801	165.805	188.283	157.93	147.248	125.322	121.156	205.915	222.135	167.231	186.984	190.687	151.734	167.063
197	AT1G02510	1	520498	521668	-	1171	0	0	0	0	0	0	0	0	0	0	0	0	0	0	0	0	0	0	0	0	0	0	0	0	0	0	0	0	0	0	0	0	0	0	0	0	0	0	0	0	0	0	0
198	AT1G02520	1	523536	529069	+	5534	472	811	1069	727	827	1757	115	239	30	57	260	97	832	600	1644	710	109	1399	777	641.5	409.5	716	43.5	177	5.51255	7.98419	5.06134	8.64559	7.66015	10.869	1.46379	2.46238	0.385009	0.655797	1.31873	0.495952	7.94006	5.54277	9.11918	7.0601	1.34858	7.60029	8.15287
199	AT1G02530	1	529679	534677	+	4999	8	7	3	6	10	5	4	9	3	2	22	15	24	22	26	12	9	3	8	7.5	10.5	23	2.5	6.5	0.103432	0.0762894	0.0157241	0.0789891	0.102539	0.0342409	0.0563632	0.102649	0.0426214	0.025473	0.123526	0.0849015	0.253552	0.224986	0.159655	0.132096	0.123268	0.0180422	0.0907639
200	AT1G02540	1	534827	535699	-	873	0	0	0	0	0	0	0	0	0	0	0	0	0	0	0	0	0	0	0	0	0	0	0	0	0	0	0	0	0	0	0	0	0	0	0	0	0	0	0	0	0	0	0
201	AT1G02550	1	536483	537211	+	729	0	0	0	0	0	0	0	0	0	0	0	0	0	1	0	1	0	0	0	0	0.5	0.5	0	0	0	0	0	0	0	0	0	0	0	0	0	0	0	0.0701274	0	0.0754856	0	0	0
202	AT1G02560	1	537740	540127	+	2388	2131	2167	11383	2114	2643	7078	2052	2386	2081	2020	10521	10046	2624	2924	9662	3430	2463	11437	2378.5	2149	2946.5	2774	2050.5	2219	57.6765	49.4395	124.896	58.2599	56.7327	101.469	60.5288	56.9683	61.8909	53.8581	123.664	119.033	58.0322	62.5977	124.201	79.0409	70.6189	143.989	57.4963
203	AT1G02570	1	541236	542245	+	1010	2	2	12	1	3	0	3	2	1	1	11	0	3	2	0	3	2	11	2	2	2.5	2.5	1	2.5	0.127985	0.107884	0.311305	0.0651595	0.152255	0	0.209227	0.112903	0.0703182	0.0630394	0.305697	0	0.15687	0.101233	0	0.163453	0.135581	0.327433	0.108707
204	AT1G02575	1	543011	544057	+	1047	0	2	0	0	0	0	1	1	0	2	0	0	1	3	12	2	1	0	0	1	1.5	2	1	1	0	0.104072	0	0	0	0	0.0672779	0.0544566	0	0.121623	0	0	0.0504421	0.146484	0.351826	0.105118	0.0653949	0	0
205	AT1G02580	1	544733	549202	+	4470	2	3	0	1	2	3	4	6	1	1	9	5	15	7	61	3	2	5	1.5	2.5	2.5	11	1	5	0.0289183	0.0365648	0	0.0147228	0.0229347	0.0229759	0.0630335	0.0765316	0.0158885	0.0142438	0.0565139	0.0316497	0.177224	0.0800582	0.418905	0.0369322	0.0306347	0.033629	0.0188288
206	AT1G08805	1	551002	551636	-	635	0	0	0	0	0	0	0	0	0	0	0	0	0	1	0	0	0	0	0	0	0	0.5	0	0	0	0	0	0	0	0	0	0	0	0	0	0	0	0.0805084	0	0	0	0	0
207	AT1G04127	1	551289	551529	-	241	0	0	0	0	0	0	0	0	0	0	0	0	0	0	0	0	0	0	0	0	0	0	0	0	0	0	0	0	0	0	0	0	0	0	0	0	0	0	0	0	0	0	0
208	AT1G02590	1	552138	552761	-	624	0	0	0	0	0	0	0	0	0	0	0	0	0	0	0	0	0	0	0	0	0	0	0	0	0	0	0	0	0	0	0	0	0	0	0	0	0	0	0	0	0	0	0
209	AT1G02600	1	552640	552711	+	72	0	0	0	0	0	0	0	0	0	0	0	0	0	0	0	0	0	0	0	0	0	0	0	0	0	0	0	0	0	0	0	0	0	0	0	0	0	0	0	0	0	0	0
210	AT1G02610	1	553019	556152	-	3134	331	449	1202	177	305	358	184	203	248	212	707	736	58	87	255	70	57	195	241	390	63.5	72.5	230	193.5	6.82619	7.80542	10.0492	3.71684	4.98852	3.91059	4.13559	3.69312	5.62007	4.30696	6.332	6.64486	0.977392	1.41917	2.49767	1.22911	1.24528	1.87063	4.35268
211	AT1G02620	1	557092	558774	+	1683	101	110	282	29	58	60	41	49	20	41	105	81	28	24	26	18	10	50	43.5	105.5	14	26	30.5	45	3.87871	3.56088	4.39028	1.134	1.7665	1.22046	1.71601	1.66	0.843986	1.55108	1.75116	1.36178	0.878645	0.729025	0.474223	0.588546	0.406824	0.893177	1.45025
212	AT1G04133	1	558071	558492	-	422	0	0	0	0	0	0	0	0	0	0	0	0	0	0	0	0	0	0	0	0	0	0	0	0	0	0	0	0	0	0	0	0	0	0	0	0	0	0	0	0	0	0	0
213	AT1G04137	1	559735	560251	+	517	0	0	0	0	0	0	0	0	0	0	0	0	0	0	0	0	0	0	0	0	0	0	0	0	0	0	0	0	0	0	0	0	0	0	0	0	0	0	0	0	0	0	0
214	AT1G02630	1	560610	562598	-	1989	5	7	4	6	10	0	7	8	1	7	21	16	4	2	10	1	3	0	8	6	2	3	4	7.5	0.162474	0.19174	0.0526929	0.198525	0.257713	0	0.247903	0.229325	0.0357071	0.224077	0.29635	0.227611	0.10621	0.0514056	0.154333	0.0276667	0.103271	0	0.228119
215	AT1G02640	1	564018	567771	+	3754	2471	2335	8390	1248	1505	3101	1860	1450	862	1022	5858	3188	689	534	1330	349	242	992	1376.5	2403	295.5	611.5	942	1655	42.543	33.8877	58.5591	21.8786	20.5501	28.2791	34.901	22.0227	16.3081	17.3337	43.8001	24.0288	9.69315	7.27214	10.8755	5.11591	4.41379	7.94454	21.2143
216	AT1G02650	1	568558	570554	+	1997	96	104	146	53	74	47	66	77	85	128	112	88	35	31	56	37	23	44	63.5	100	30	33	106.5	71.5	3.10701	2.83729	1.91559	1.74661	1.89944	0.805708	2.32801	2.19841	3.02294	4.08099	1.5742	1.24684	0.925614	0.793595	0.860802	1.01957	0.78857	0.662409	1.82303
217	AT1G02660	1	571826	575085	-	3260	2875	3780	5306	884	1825	1384	1630	1798	1551	1937	3199	3307	368	350	408	226	275	376	1354.5	3327.5	250.5	359	1744	1714	56.9993	63.1718	42.6458	17.8457	28.6957	14.5337	35.22	31.4463	33.7896	37.8308	27.5434	28.7028	5.9617	5.48865	3.84181	3.8149	5.77571	3.46754	23.2707
218	AT1G02670	1	575922	580532	+	4611	58	77	164	40	63	72	46	70	25	59	83	54	38	76	74	50	58	74	51.5	67.5	54	57	42	58	0.812985	0.909797	0.931914	0.570905	0.700352	0.534559	0.702719	0.865565	0.385065	0.814687	0.505247	0.331364	0.435239	0.842624	0.49264	0.596715	0.861239	0.48249	0.635629
219	AT1G02680	1	580625	582310	+	1686	191	205	512	171	229	327	112	202	133	159	394	334	192	221	353	176	169	451	200	198	172.5	206.5	146	157	7.32193	6.62438	7.95682	6.67479	6.96224	6.6397	4.67928	6.8311	5.60252	6.00445	6.55932	5.60526	6.01428	6.70116	6.42703	5.74443	6.86309	8.04212	6.81851
220	AT1G04143	1	583471	583860	-	390	0	0	0	0	0	0	0	0	0	0	0	0	0	0	0	0	0	0	0	0	0	0	0	0	0	0	0	0	0	0	0	0	0	0	0	0	0	0	0	0	0	0	0
221	AT1G02690	1	584134	587327	+	3194	264	273	773	274	348	587	186	244	144	184	509	454	260	288	316	267	184	676	311	268.5	225.5	274	164	215	5.34218	4.65668	6.3412	5.64566	5.5849	6.2916	4.10201	4.35564	3.20197	3.66789	4.47305	4.02187	4.29911	4.6097	3.037	4.60011	3.94433	6.36302	5.61528
222	AT1G02700	1	588003	589480	+	1478	12	5	16	6	12	42	5	10	11	8	31	30	19	24	7	9	22	27	9	8.5	15.5	21.5	9.5	7.5	0.524755	0.184308	0.283643	0.267163	0.416177	0.972821	0.238295	0.385765	0.528576	0.344627	0.588719	0.57432	0.678921	0.830141	0.145384	0.335089	1.01915	0.549213	0.34167
223	AT1G02705	1	589584	590406	+	823	0	0	3	0	2	0	1	0	1	0	12	1	3	3	0	0	3	8	1	0	1.5	3	0.5	0.5	0	0	0.0955099	0	0.124566	0	0.0855892	0	0.0862957	0	0.409262	0.0343801	0.192513	0.186353	0	0	0.249581	0.292241	0.0622832
224	AT1G02710	1	589706	589996	-	291	0	0	0	0	0	0	0	0	0	0	0	0	0	0	0	0	0	0	0	0	0	0	0	0	0	0	0	0	0	0	0	0	0	0	0	0	0	0	0	0	0	0	0
225	AT1G02720	1	591682	594264	+	2583	327	377	447	253	431	418	301	410	224	325	514	351	387	489	401	382	369	438	342	352	375.5	438	274.5	355.5	8.18225	7.95181	4.5343	6.44607	8.5531	5.54	8.20845	9.05016	6.15904	8.01111	5.58546	3.84494	7.91273	9.67831	4.76555	8.13825	9.78121	5.09802	7.49959
226	AT1G02730	1	594502	598657	-	4156	601	700	1456	653	858	1348	432	595	387	653	874	974	620	737	1084	748	690	1492	755.5	650.5	719	678.5	520	513.5	9.34649	9.17638	9.17937	10.3404	10.5824	11.1038	7.32195	8.16278	6.6134	10.0039	5.90278	6.63118	7.87872	9.06582	8.00658	9.90417	11.3675	10.7931	10.4614
227	AT1G02740	1	599330	602199	-	2870	159	191	463	189	246	382	156	208	124	186	278	297	167	178	346	146	140	245	217.5	175	143	172.5	155	182	3.58067	3.62577	4.22694	4.3339	4.39364	4.55659	3.82879	4.13217	3.06852	4.12634	2.71884	2.92807	3.07308	3.17069	3.70073	2.79939	3.33993	2.56647	4.36377
228	AT1G02750	1	602489	604387	+	1899	195	249	472	201	265	376	122	172	120	105	286	413	245	270	587	245	162	523	233	222	203.5	257.5	112.5	147	6.63681	7.1437	6.51244	6.96579	7.15306	6.7783	4.52537	5.16417	4.48792	3.52045	4.22729	6.15364	6.81367	7.26865	9.48869	7.09959	5.84091	8.27996	7.05942
229	AT1G02760	1	604402	604474	+	73	0	0	0	0	0	0	0	0	0	0	0	0	0	0	0	0	0	0	0	0	0	0	0	0	0	0	0	0	0	0	0	0	0	0	0	0	0	0	0	0	0	0	0
230	AT1G02770	1	604873	606708	-	1836	9	7	30	9	14	12	10	9	8	2	15	7	21	23	0	14	12	11	11.5	8	13	22	5	9.5	0.316825	0.207718	0.42813	0.322603	0.390865	0.223752	0.38366	0.27949	0.309461	0.0693571	0.229318	0.107878	0.604069	0.640428	0	0.419611	0.447506	0.180124	0.356734
231	AT1G02780	1	607799	609534	-	1736	10717	10506	23397	11465	14151	19116	8762	12387	7591	9936	19048	16603	14760	16608	23114	17519	11519	27664	12808	10611.5	14519	15684	8763.5	10574.5	399	329.714	353.132	434.634	417.838	376.969	355.527	406.83	310.555	364.414	307.978	270.61	449.031	489.083	408.713	555.33	454.314	479.09	426.236
232	AT1G02790	1	610363	612324	-	1962	0	0	0	0	0	0	0	0	0	0	0	0	0	0	0	0	0	0	0	0	0	0	0	0	0	0	0	0	0	0	0	0	0	0	0	0	0	0	0	0	0	0	0
233	AT1G02800	1	613197	616231	-	3035	43	68	94	94	79	96	88	64	74	76	130	61	77	73	79	108	77	147	86.5	55.5	92.5	75	75	76	0.915713	1.22067	0.811514	2.0383	1.33426	1.08286	2.04241	1.20231	1.73166	1.59437	1.20228	0.568694	1.3399	1.22964	0.799027	1.9582	1.73709	1.45616	1.68628
234	AT1G02810	1	618061	620502	+	2442	34	83	71	54	56	75	61	96	27	47	122	97	204	89	363	46	26	131	55	58.5	36	146.5	37	78.5	0.899876	1.85175	0.761798	1.45528	1.17547	1.05141	1.75956	2.24142	0.785249	1.22542	1.40228	1.12391	4.41189	1.8632	4.56304	1.03658	0.728985	1.61279	1.31538
235	AT1G02813	1	620678	621329	+	652	0	0	0	0	0	0	0	0	0	0	0	0	0	0	0	0	0	0	0	0	0	0	0	0	0	0	0	0	0	0	0	0	0	0	0	0	0	0	0	0	0	0	0
236	AT1G02816	1	621453	623054	+	1602	114	207	576	94	184	424	143	265	196	177	981	1102	248	273	949	214	197	830	139	160.5	205.5	260.5	186.5	204	4.5993	7.03974	9.42078	3.86158	5.88744	9.06069	6.28771	9.43149	8.68926	7.03468	17.1881	19.4637	8.17577	8.71195	18.1843	7.35094	8.41966	15.5764	4.87451
237	AT1G02820	1	623656	624567	-	912	36	50	289	55	85	246	32	35	76	56	191	477	3	6	50	7	8	46	70	43	7.5	4.5	66	33.5	2.55128	2.98692	8.3029	3.96887	4.77744	9.23418	2.47158	2.18811	5.91845	3.90955	5.8784	14.7989	0.173727	0.336335	1.68294	0.422372	0.600601	1.5164	4.37315
238	AT1G02830	1	625084	625608	-	525	0	0	0	2	4	0	0	0	0	0	0	0	1	0	0	0	0	0	3	0	0	0.5	0	0	0	0	0	0.250709	0.390545	0	0	0	0	0	0	0	0.100596	0	0	0	0	0	0.320627
239	AT1G02840	1	626639	629993	+	3355	1958	2335	5330	1815	2257	4041	1291	1515	1143	1523	3881	3655	1993	1767	4105	1691	1464	4021	2036	2146.5	1577.5	1880	1333	1403	37.7198	37.9178	41.6257	35.6027	34.4834	41.2339	27.1052	25.7464	24.196	28.9029	32.4692	30.8249	31.3729	26.9252	37.559	27.7359	29.8772	36.0324	35.0431
240	AT1G02850	1	630374	633420	+	3047	1307	1319	4351	1380	1303	3183	1381	3201	1100	591	4846	3171	6035	6408	13054	4066	3768	9441	1341.5	1313	3917	6221.5	845.5	2291	27.7238	23.5842	37.4148	29.8061	21.9201	35.762	31.9257	59.8977	25.6395	12.3495	44.6407	29.4463	104.603	107.514	131.512	73.4322	84.6699	93.1531	25.8631
241	AT1G02860	1	635144	637262	+	2119	522	582	1523	226	379	691	258	362	171	195	845	594	353	297	609	221	176	456	302.5	552	198.5	325	183	310	15.9217	14.9638	18.832	7.01902	9.1681	11.1636	8.57645	9.74035	5.73132	5.85919	11.193	7.93163	8.79799	7.1654	8.82225	5.73922	5.68686	6.46972	8.09356
242	AT1G04147	1	636337	636614	-	278	0	0	0	0	0	0	0	0	0	0	0	0	0	0	0	0	0	0	0	0	0	0	0	0	0	0	0	0	0	0	0	0	0	0	0	0	0	0	0	0	0	0	0
243	AT1G02870	1	637214	638681	-	1468	314	343	942	415	539	939	115	238	117	168	425	262	407	438	824	474	277	754	477	328.5	375.5	422.5	142.5	176.5	13.8246	12.7297	16.8133	18.6046	18.8206	21.8977	5.51811	9.24374	5.66042	7.28646	8.12612	5.0499	14.6423	15.2533	17.2304	17.7682	12.9195	15.4418	18.7126
244	AT1G04153	1	637772	638231	+	460	0	0	0	0	0	0	0	0	0	0	0	0	0	0	0	0	0	0	0	0	0	0	0	0	0	0	0	0	0	0	0	0	0	0	0	0	0	0	0	0	0	0	0
245	AT1G08815	1	641542	642317	+	776	5	3	21	5	5	23	5	22	4	9	40	37	12	12	44	5	14	52	5	4	9.5	12	6.5	13.5	0.416445	0.210624	0.709062	0.424041	0.330278	1.01467	0.453865	1.61643	0.36609	0.738439	1.44683	1.34911	0.816694	0.79056	1.74054	0.354569	1.23526	2.01462	0.377159
246	AT1G02880	1	642505	644903	-	2399	224	307	511	353	337	583	147	265	162	170	452	485	472	478	944	454	383	885	345	265.5	418.5	475	166	206	6.03486	6.972	5.58107	9.68375	7.20063	8.31949	4.31624	6.29814	4.79594	4.51183	5.28845	5.7203	10.3909	10.1862	12.0791	10.414	10.931	11.0908	8.44219
247	AT1G02890	1	645084	652001	-	6918	1975	2764	3855	2033	2542	3496	1575	2095	1347	1595	3035	3010	2314	2241	3439	1755	1703	2769	2287.5	2369.5	1729	2277.5	1471	1835	18.4517	21.7674	14.6006	19.34	18.835	17.3001	16.0368	17.2663	13.8285	14.6796	12.314	12.311	17.6654	16.5606	15.2597	13.9601	16.8548	12.0336	19.0875
248	AT1G02900	1	653604	654457	-	854	139	342	392	250	300	650	123	166	107	110	286	276	226	209	465	220	164	610	275	240.5	192	217.5	108.5	144.5	10.5198	21.8181	12.0269	19.2655	18.0067	26.0564	10.1453	11.0827	8.89846	8.20103	9.40002	9.14447	13.9762	12.5113	16.7143	14.1761	13.1485	21.4745	18.6361
249	AT1G02910	1	655568	658216	-	2649	1193	1324	2428	962	1497	1865	1144	1512	1058	1384	2677	2395	1617	1755	2632	1376	1397	2343	1229.5	1258.5	1386.5	1686	1221	1328	29.1077	27.2305	24.0156	23.8997	28.9675	24.1021	30.4203	32.5437	28.3657	33.265	28.3653	25.5818	32.238	33.8696	30.4998	28.5844	36.1081	26.5914	26.4336
250	AT1G02920	1	658578	659980	-	1403	636	1407	3507	1778	2026	6665	204	584	329	185	1022	1641	2781	2768	9656	2075	538	7481	1902	1021.5	1306.5	2774.5	257	394	29.2987	54.6368	65.4945	83.4014	74.0206	162.63	10.2422	23.733	16.6543	8.39552	20.4463	33.0947	104.685	100.861	211.268	81.3865	26.2552	160.307	78.711
251	AT1G02930	1	661088	662475	-	1388	772	1588	6900	2088	2313	12347	194	742	330	259	1522	2657	1894	2557	11521	1717	554	10252	2200.5	1180	1135.5	2225.5	294.5	468	35.9482	62.3319	130.253	99.0012	85.4195	304.53	9.84535	30.4797	16.8855	11.8808	30.7784	54.1638	72.066	94.1795	254.797	68.0727	27.3282	222.06	92.2103
252	AT1G02940	1	662963	664290	-	1328	9	11	27	19	17	38	3	4	10	10	21	16	24	26	40	19	13	23	18	10	16	25	10	3.5	0.43802	0.451277	0.532712	0.941575	0.656178	0.979588	0.159126	0.171735	0.5348	0.479441	0.443856	0.340902	0.954449	1.0009	0.924603	0.787313	0.670249	0.520692	0.798876
253	AT1G02950	1	665119	666471	-	1353	0	5	0	3	5	0	2	5	1	2	0	0	0	5	0	0	7	0	4	2.5	3.5	2.5	1.5	3.5	0	0.201336	0	0.145923	0.189428	0	0.104124	0.210702	0.0524918	0.0941165	0	0	0	0.188924	0	0	0.354235	0	0.167675
254	AT1G02952	1	665354	666367	+	1014	0	0	0	0	0	0	0	0	0	0	0	0	0	0	0	0	0	0	0	0	0	0	0	0	0	0	0	0	0	0	0	0	0	0	0	0	0	0	0	0	0	0	0
255	AT1G02960	1	666807	669919	-	3113	246	366	805	304	332	695	279	431	225	305	713	779	293	375	642	263	286	607	318	306	274.5	334	265	355	5.10747	6.40547	6.77554	6.42678	5.46676	7.643	6.31312	7.89396	5.13325	6.23813	6.42881	7.08053	4.97082	6.15839	6.33066	4.6491	6.29039	5.86221	5.94677
256	AT1G02965	1	671661	672814	-	1154	0	0	0	0	0	0	0	0	0	0	0	0	0	0	0	1	0	0	0	0	0.5	0	0	0	0	0	0	0	0	0	0	0	0	0	0	0	0	0	0	0.0476855	0	0	0
257	AT1G02970	1	673306	676419	+	3114	32	28	84	39	36	82	24	44	22	34	95	66	51	58	85	42	36	106	37.5	30	39	54.5	28	34	0.664173	0.489879	0.706785	0.824224	0.592591	0.901474	0.54289	0.805621	0.501757	0.695175	0.856299	0.599698	0.864951	0.952192	0.837903	0.742203	0.791543	1.02338	0.708407
258	AT1G02980	1	677360	681378	+	4019	0	2	0	2	0	5	0	1	0	0	0	0	3	2	20	4	0	8	1	1	2	2.5	0	0.5	0	0.027112	0	0.03275	0	0.0425902	0	0.0141866	0	0	0	0	0.0394224	0.0254406	0.152758	0.0547689	0	0.0598444	0.016375
259	AT1G02990	1	681331	687385	-	6055	257	371	647	253	358	541	280	371	270	324	783	660	399	416	604	291	273	525	305.5	314	282	407.5	297	325.5	2.74327	3.33817	2.79974	2.74983	3.03068	3.05873	3.25734	3.49347	3.16693	3.40694	3.62968	3.08416	3.48015	3.51232	3.06208	2.64467	3.08702	2.60673	2.89025
260	AT1G03000	1	687795	692660	-	4866	660	681	1609	588	808	1129	650	740	570	647	1313	1396	614	610	1027	588	532	1029	698	670.5	560	612	608.5	695	8.7664	7.62472	8.66385	7.95251	8.51158	7.94292	9.40936	8.67075	8.3194	8.46576	7.57379	8.11747	6.66402	6.40874	6.47875	6.64962	7.48566	6.35762	8.23205
261	AT1G03010	1	693190	696504	+	3315	8	16	13	16	24	44	7	12	13	11	24	4	9	8	38	15	18	27	20	12	16.5	8.5	12	9.5	0.155975	0.262957	0.102751	0.31764	0.371107	0.454388	0.148742	0.206393	0.278515	0.211272	0.203211	0.0341416	0.143383	0.123373	0.351879	0.249	0.371775	0.244868	0.344373
262	AT1G03020	1	697919	698591	-	673	1	5	9	2	8	15	7	1	17	3	34	37	24	13	60	22	11	21	5	3	16.5	18.5	10	4	0.0960361	0.404766	0.350392	0.195575	0.609321	0.763017	0.732659	0.0847192	1.794	0.283818	1.41803	1.55559	1.88337	0.987514	2.73671	1.79887	1.1191	0.938114	0.402448
263	AT1G03030	1	701365	703929	+	2565	274	464	592	290	409	511	370	605	299	399	738	597	445	678	520	359	440	600	349.5	369	399.5	561.5	349	487.5	6.90419	9.85552	6.0473	7.44063	8.17348	6.82011	10.1609	13.4482	8.27891	9.90419	8.07587	6.58558	9.16247	13.5132	6.22313	7.70192	11.7451	7.03259	7.80705
264	AT1G03040	1	703847	706689	-	2843	571	733	1726	814	988	1562	569	746	586	529	1533	1461	1183	1117	2277	1041	896	1886	901	652	968.5	1150	557.5	657.5	12.981	14.0468	15.9071	18.8429	17.8136	18.8089	14.0979	14.9609	14.639	11.8471	15.1351	14.5405	21.9759	20.0859	24.5855	20.1496	21.5785	19.9442	18.3282
265	AT1G03050	1	707485	710041	+	2557	1	0	0	1	0	0	0	2	0	2	0	0	0	1	0	2	0	0	0.5	0.5	1	0.5	1	1	0.0252766	0	0	0.0257376	0	0	0	0.044596	0	0.0498004	0	0	0	0.0199933	0	0.0430419	0	0	0.0128688
266	AT1G03055	1	710018	711857	-	1840	44	35	167	36	43	104	60	54	80	61	155	201	62	53	99	60	56	97	39.5	39.5	58	57.5	70.5	57	1.54556	1.03633	2.37808	1.28761	1.1979	1.93497	2.29695	1.6733	3.08789	2.11079	2.36447	3.0909	1.77956	1.47256	1.65162	1.79442	2.08382	1.58491	1.24276
267	AT1G03060	1	712440	727553	-	15114	1005	1466	1735	1144	1253	1484	983	1458	852	1192	1887	1646	1534	1872	2066	1156	1333	1795	1198.5	1235.5	1244.5	1703	1022	1220.5	4.2977	5.2845	3.00779	4.98134	4.24955	3.36134	4.58134	5.50016	4.00359	5.02147	3.50439	3.08147	5.36026	6.33201	4.19608	4.20892	6.03867	3.57056	4.61544
268	AT1G03070	1	729830	731565	+	1736	0	7	8	2	3	18	0	4	3	2	2	13	1	0	7	5	4	8	2.5	3.5	4.5	0.5	2.5	2	0	0.219683	0.120744	0.0758193	0.0885814	0.354961	0	0.131373	0.122733	0.0733523	0.0323371	0.211885	0.0304222	0	0.123777	0.158494	0.157761	0.138545	0.0822003
269	AT1G03080	1	731554	738306	-	6753	1506	2660	2406	2051	2517	2835	1518	2105	1427	1760	2032	2614	2523	2471	3162	2230	2135	2807	2284	2083	2182.5	2497	1593.5	1811.5	14.4138	21.4602	9.33525	19.9879	19.1055	14.3719	15.8341	17.7726	15.0078	16.5939	8.44593	10.9526	19.7315	18.7064	14.3734	18.1719	21.6467	12.4968	19.5467
270	AT1G03090	1	739544	744184	+	4641	2556	3815	6841	1292	2610	2742	1618	2328	1140	1549	4729	2829	800	969	1844	659	818	1191	1951	3185.5	738.5	884.5	1344.5	1973	35.5958	44.7849	38.622	18.321	28.827	20.2262	24.5576	28.6001	17.4455	21.2507	28.6008	17.2476	9.10371	10.674	12.1967	7.81386	12.0679	7.71528	23.574
271	AT1G04157	1	742298	742522	-	225	0	0	0	0	0	0	0	0	0	0	0	0	0	0	0	0	0	0	0	0	0	0	0	0	0	0	0	0	0	0	0	0	0	0	0	0	0	0	0	0	0	0	0
272	AT1G03100	1	743885	746701	-	2817	38	39	25	27	43	35	17	42	14	24	22	30	104	101	61	88	86	102	35	38.5	87	102.5	19	29.5	0.871859	0.75427	0.232531	0.630777	0.782443	0.425343	0.42509	0.850079	0.352964	0.542448	0.219208	0.301329	1.94978	1.83295	0.664716	1.71905	2.09027	1.08859	0.70661
273	AT1G04163	1	744724	746147	+	1424	0	0	0	0	0	0	0	0	0	0	0	0	0	0	0	0	0	0	0	0	0	0	0	0	0	0	0	0	0	0	0	0	0	0	0	0	0	0	0	0	0	0	0
274	AT1G03103	1	747197	748057	+	861	0	0	0	0	0	0	1	3	2	0	2	0	0	0	0	0	0	0	0	0	0	0	1	2	0	0	0	0	0	0	0.0818118	0.198662	0.164974	0	0.0652	0	0	0	0	0	0	0	0
275	AT1G03106	1	748101	749034	-	934	0	0	0	0	0	1	1	0	0	0	0	0	1	0	0	0	1	0	0	0	0.5	0.5	0	0.5	0	0	0	0	0	0.0366531	0.0754175	0	0	0	0	0	0.0565448	0	0	0	0.0733067	0	0
276	AT1G03110	1	749246	751976	+	2731	311	397	814	351	404	584	155	222	70	153	291	230	267	279	458	341	185	639	377.5	354	263	273	111.5	188.5	7.36018	7.91987	7.80961	8.45833	7.58282	7.32064	3.99787	4.63477	1.82039	3.567	2.99083	2.38294	5.16332	5.22273	5.14798	6.87107	4.63811	7.03446	8.02057
277	AT1G03120	1	752191	753140	+	950	14	13	6	7	24	3	13	21	14	18	30	15	7	7	6	4	7	9	15.5	13.5	5.5	7	16	17	0.952476	0.745536	0.165483	0.484924	1.29497	0.108107	0.963915	1.26035	1.04663	1.20638	0.886376	0.446761	0.389147	0.376695	0.193875	0.231701	0.504505	0.28482	0.889945
278	AT1G03130	1	753307	754262	-	956	17131	16180	29758	18128	20759	20708	21397	19613	29510	24316	38081	42696	3307	3288	4064	4848	3215	5270	19443.5	16655.5	4031.5	3297.5	26913	20505	1158.18	922.082	815.592	1247.93	1113.06	741.547	1576.57	1169.72	2192.3	1619.45	1118.07	1263.68	182.691	175.828	130.494	279.059	230.257	165.731	1180.5
279	AT1G03140	1	754261	756303	-	2043	1118	1446	2493	1004	1279	1777	971	1307	954	1081	2063	2338	947	971	1434	857	683	1293	1141.5	1282	770	959	1017.5	1139	35.369	38.5611	31.9728	32.3418	32.0902	29.7767	33.4788	36.4757	33.1642	33.6892	28.3434	32.3805	24.4806	24.2977	21.5464	23.0836	22.8899	19.0275	32.216
280	AT1G03150	1	756414	758678	+	2265	144	193	623	174	205	478	164	193	155	175	831	784	138	132	362	147	96	493	189.5	168.5	121.5	135	165	178.5	4.10907	4.64235	7.20687	5.05569	4.63934	7.22467	5.10029	4.85832	4.86018	4.9193	10.298	9.79389	3.21774	2.97935	4.90607	3.57142	2.90198	6.5438	4.84752
281	AT1G04167	1	760884	761099	-	216	0	0	0	0	0	0	0	0	0	0	0	0	0	0	0	0	0	0	0	0	0	0	0	0	0	0	0	0	0	0	0	0	0	0	0	0	0	0	0	0	0	0	0
282	AT1G03160	1	761261	766194	+	4934	1120	1182	2442	862	1395	1661	998	1328	1007	1179	2274	2367	1548	1799	2410	1532	1345	2311	1128.5	1151	1438.5	1673.5	1093	1163	14.6713	13.0517	12.968	11.4976	14.4926	11.5247	14.2479	15.346	14.495	15.2142	12.9364	13.574	16.5696	18.6401	14.9938	17.0864	18.6644	14.0816	12.9951
283	AT1G03165	1	766336	767324	+	989	0	1	9	0	1	3	0	2	1	1	10	2	0	2	10	2	0	0	0.5	0.5	1	1	1	1	0	0.0550875	0.238437	0	0.0518292	0.103844	0	0.1153	0.0718113	0.064378	0.283808	0.0572191	0	0.103383	0.310382	0.111282	0	0	0.0259146
284	AT1G04173	1	767037	767385	-	349	0	0	2	2	1	0	0	1	0	0	5	0	0	0	0	0	0	0	1.5	0	0	0	0	0.5	0	0	0.150152	0.377141	0.146874	0	0	0.16337	0	0	0.402129	0	0	0	0	0	0	0	0.262008
285	AT1G03170	1	768376	770684	+	2309	10	8	31	14	12	24	37	37	23	24	47	28	34	37	21	24	8	21	13	9	16	35.5	23.5	37	0.279915	0.188762	0.351775	0.399028	0.266396	0.355832	1.12875	0.913639	0.707446	0.661791	0.57134	0.343116	0.777669	0.819206	0.279183	0.571978	0.237223	0.27343	0.332712
286	AT1G03180	1	773358	775362	+	2005	40	33	84	34	35	69	25	45	19	44	62	84	24	49	68	57	41	86	34.5	36.5	49	36.5	31.5	35	1.28942	0.896703	1.09772	1.116	0.894797	1.17813	0.878303	1.27966	0.673021	1.39724	0.867956	1.18542	0.632174	1.24939	1.04109	1.56442	1.4001	1.28954	1.0054
287	AT1G03190	1	775527	780062	+	4536	163	235	269	208	274	347	165	239	128	184	383	446	271	322	389	255	234	486	241	199	244.5	296.5	156	202	2.32255	2.82256	1.55384	3.01779	3.09634	2.61887	2.5623	3.00415	2.00413	2.58273	2.36999	2.78208	3.15527	3.62909	2.63251	3.09356	3.5321	3.22118	3.05707
288	AT1G04177	1	780107	780409	+	303	0	0	0	0	0	0	0	0	0	0	0	0	0	0	0	0	0	0	0	0	0	0	0	0	0	0	0	0	0	0	0	0	0	0	0	0	0	0	0	0	0	0	0
289	AT1G03200	1	780519	782946	+	2428	5	3	6	2	6	1	0	1	2	0	14	21	2	0	7	1	1	23	4	4	1	1	1	0.5	0.133098	0.0673165	0.0647485	0.0542101	0.12667	0.0140997	0	0.0234827	0.058502	0	0.161845	0.244725	0.0435032	0	0.0884999	0.0226643	0.0281995	0.284794	0.09044
290	AT1G03210	1	782904	784346	+	1443	99	169	393	146	180	523	58	119	94	85	364	358	111	164	518	121	107	466	163	134	114	137.5	89.5	88.5	4.43423	6.38072	7.13597	6.65864	6.39407	12.4078	2.83126	4.70194	4.62648	3.75047	7.08036	7.01979	4.06253	5.81022	11.0194	4.61435	5.07701	9.70892	6.52635
291	AT1G03220	1	786832	788722	+	1891	3794	5716	6891	5509	5995	8997	3149	3979	2187	2222	6323	4179	6690	3610	8322	5202	2365	7863	5752	4755	3783.5	5150	2204.5	3564	129.675	164.683	95.4811	191.726	162.506	162.879	117.301	119.972	82.1384	74.8146	93.8539	62.5299	186.842	97.5957	135.092	151.381	85.6309	125.011	177.116
292	AT1G03230	1	789820	791689	+	1870	814	1104	1195	1535	1714	1790	342	429	718	693	590	997	950	683	904	1487	758	1460	1624.5	959	1122.5	816.5	705.5	385.5	28.1341	32.1645	16.7438	54.0214	46.9829	32.7695	12.8826	13.0801	27.2692	23.5953	8.85586	15.0855	26.8301	18.6721	14.8395	43.7584	27.7535	23.4727	50.5022
293	AT1G03240	1	792222	793060	-	839	0	0	0	2	1	0	0	1	1	0	0	0	1	1	0	1	0	0	1.5	0	0.5	1	0.5	0.5	0	0	0	0.15688	0.0610955	0	0	0.0679571	0.08465	0	0	0	0.0629474	0.0609331	0	0.0655888	0	0	0.108988
294	AT1G03250	1	793315	795403	-	2089	455	621	1212	507	721	1039	408	583	444	433	1083	1116	620	574	918	490	385	772	614	538	437.5	597	438.5	495.5	14.0774	16.1958	15.2017	15.9723	17.6916	17.0269	13.7575	15.9121	15.095	13.1972	14.5516	15.1159	15.6745	14.0472	13.4895	12.9077	12.6187	11.1104	16.832
295	AT1G03260	1	795449	798491	-	3043	175	168	457	200	233	370	121	231	115	153	343	292	209	235	313	188	167	388	216.5	171.5	177.5	222	134	176	3.71694	3.00785	3.93497	4.32541	3.92487	4.16254	2.80093	4.3282	2.68402	3.20128	3.16383	2.71511	3.62731	3.94804	3.15744	3.39976	3.75755	3.83338	4.12514
296	AT1G03270	1	799115	802625	+	3511	145	147	354	63	97	127	111	113	55	90	279	138	134	135	151	82	66	154	80	146	74	134.5	72.5	112	2.66924	2.28105	2.6418	1.18089	1.41616	1.23831	2.22695	1.83504	1.11255	1.63209	2.23046	1.11213	2.01564	1.9657	1.3202	1.28521	1.28707	1.31869	1.29852
297	AT1G03280	1	802970	807066	+	4097	680	901	1645	739	921	1443	713	996	574	726	1570	1641	897	1135	1827	781	793	1774	830	790.5	787	1016	650	854.5	10.7274	11.9814	10.5203	11.8707	11.523	12.0575	12.2586	13.8609	9.95028	11.2825	10.7561	11.3331	11.5629	14.1627	13.6888	10.49	13.2525	13.0178	11.6969
298	AT1G03290	1	807361	813216	+	5856	256	355	811	250	333	653	264	349	236	345	809	1134	496	640	1104	298	327	864	291.5	305.5	312.5	568	290.5	306.5	2.82546	3.30275	3.62866	2.80956	2.91484	3.81742	3.17557	3.39798	2.8622	3.75104	3.87764	5.47923	4.47322	5.5872	5.7871	2.80032	3.82329	4.43572	2.8622
299	AT1G03300	1	811033	813086	-	2054	0	0	0	0	0	0	0	0	0	0	0	0	0	0	0	0	0	0	0	0	0	0	0	0	0	0	0	0	0	0	0	0	0	0	0	0	0	0	0	0	0	0	0
300	AT1G03310	1	813413	816812	+	3400	424	373	1360	400	558	833	702	804	774	831	1861	2276	685	786	1299	689	773	1395	479	398.5	731	735.5	802.5	753	8.06003	5.97694	10.4806	7.74248	8.41252	8.38734	14.5438	13.4826	16.1678	15.5617	15.3634	18.9409	10.6402	11.8184	11.728	11.1515	15.5665	12.3352	8.0775
301	AT1G03320	1	816989	817767	+	779	6	2	14	4	3	8	7	7	2	1	0	22	9	13	0	8	5	3	3.5	4	6.5	11	1.5	7	0.49781	0.139875	0.470888	0.337926	0.197403	0.351569	0.632965	0.512339	0.18234	0.0817328	0	0.799084	0.610162	0.853141	0	0.565125	0.439464	0.11578	0.267665
302	AT1G03325	1	817053	817178	-	126	0	0	0	0	0	0	0	0	0	0	0	0	0	0	0	0	0	0	0	0	0	0	0	0	0	0	0	0	0	0	0	0	0	0	0	0	0	0	0	0	0	0	0
303	AT1G03330	1	817934	819563	-	1630	301	367	1085	362	446	814	211	350	265	284	836	704	357	431	990	416	335	847	404	334	375.5	394	274.5	280.5	11.9352	12.2667	17.4409	14.6157	14.0255	17.096	9.1183	12.2427	11.5464	11.0934	14.3959	12.2206	11.567	13.5178	18.6441	14.0442	14.0717	15.6224	14.3206
304	AT1G03340	1	819612	821476	+	1865	30	22	118	28	38	94	18	13	15	22	108	116	28	25	79	24	21	93	33	26	22.5	26.5	18.5	15.5	1.03966	0.642677	1.65779	0.988049	1.04442	1.72547	0.679849	0.397431	0.571218	0.751065	1.62542	1.75989	0.792901	0.685293	1.30029	0.708148	0.770959	1.49919	1.01624
305	AT1G03350	1	822582	824410	-	1829	671	850	1196	639	864	1058	721	972	511	664	1538	1254	926	896	1681	682	635	1218	751.5	760.5	658.5	911	587.5	846.5	23.7115	25.3195	17.1334	22.9925	24.2142	19.803	27.7677	30.3005	19.8425	23.1147	23.6028	19.3995	26.7385	25.0443	28.2129	20.5193	23.7712	20.021	23.6034
306	AT1G03360	1	824517	826399	+	1883	269	290	893	357	379	1034	82	146	63	91	261	227	239	240	548	252	138	555	368	279.5	195	239.5	77	114	9.23319	8.39067	12.4259	12.4772	10.3172	18.7987	3.06748	4.42078	2.37618	3.07698	3.89055	3.41101	6.70328	6.51592	8.93354	7.36448	5.01787	8.86123	11.3972
307	AT1G03365	1	826523	830393	+	3871	420	638	970	444	606	727	343	510	302	444	749	819	525	685	815	433	513	766	525	529	473	605	373	426.5	7.01255	8.97938	6.56562	7.54847	8.02454	6.42938	6.24151	7.5118	5.54081	7.30287	5.43099	5.98643	7.16269	9.04654	6.4629	6.1554	9.07371	5.94918	7.78651
308	AT1G03370	1	830550	835411	+	4862	672	906	1449	959	1040	1744	481	631	455	495	996	1126	1304	1087	2056	1090	656	1545	999.5	789	873	1195.5	475	556	8.93314	10.1523	7.80873	12.9808	10.9645	12.2798	6.96865	7.39965	6.64639	6.48222	5.74996	6.55286	14.1645	11.4296	12.9808	12.3368	9.23803	9.55356	11.9727
309	AT1G03380	1	835767	841373	+	5607	695	863	1397	615	835	963	757	958	664	726	1683	1543	791	853	1112	604	778	1002	725	779	691	822	695	857.5	8.01132	8.38551	6.52819	7.21845	7.63355	5.87968	9.51008	9.74163	8.41059	8.24403	8.42508	7.7865	7.4505	7.77738	6.0879	5.92786	9.50035	5.37265	7.426
310	AT1G03390	1	841033	842418	-	1386	0	1	0	0	0	0	1	0	0	0	4	0	0	0	0	0	1	0	0	0.5	0.5	0	0	0.5	0	0.0393084	0	0	0	0	0.0508225	0	0	0	0.081006	0	0	0	0	0	0.0494001	0	0
311	AT1G03395	1	841677	842158	+	482	0	0	0	0	0	0	0	0	0	0	0	0	0	0	0	0	0	0	0	0	0	0	0	0	0	0	0	0	0	0	0	0	0	0	0	0	0	0	0	0	0	0	0
312	AT1G03400	1	842659	844251	-	1593	363	454	856	372	459	596	407	513	526	415	941	1177	475	589	567	391	271	472	415.5	408.5	331	532	470.5	460	14.7279	15.5271	14.0794	15.3683	14.7696	12.8082	17.9969	18.3611	23.4509	16.5869	16.5804	20.9059	15.7477	18.9023	10.926	13.5068	11.6478	8.90795	15.0689
313	AT1G03410	1	844436	847683	-	3248	31	27	47	34	54	5	32	59	53	54	105	132	57	73	67	44	57	78	44	29	50.5	65	53.5	45.5	0.616872	0.452894	0.379148	0.688909	0.852214	0.0527002	0.693989	1.0357	1.15891	1.05855	0.90739	1.14991	0.926827	1.14901	0.633216	0.745467	1.20157	0.721988	0.770562
314	AT1G04183	1	845677	847683	+	2007	0	0	0	0	0	0	0	0	0	0	0	0	0	0	0	0	0	0	0	0	0	0	0	0	0	0	0	0	0	0	0	0	0	0	0	0	0	0	0	0	0	0	0
315	AT1G03430	1	847793	849621	+	1829	365	465	609	359	404	524	325	403	387	472	547	677	481	571	562	388	428	592	381.5	415	408	526	429.5	364	12.8982	13.8512	8.7243	12.9175	11.3224	9.80789	12.5167	12.5628	15.0275	16.4309	8.39449	10.4733	13.889	15.9602	9.43226	11.6737	16.0221	9.73105	12.12
316	AT1G03440	1	852151	854297	+	2147	175	167	289	179	221	264	282	234	216	223	548	500	243	204	448	222	178	365	200	171	200	223.5	219.5	258	5.26812	4.23773	3.5269	5.48681	5.27632	4.2095	9.25201	6.21413	7.14514	6.61312	7.16422	6.58939	5.97742	4.8575	6.4053	5.69001	5.67647	5.11108	5.38157
317	AT1G03445	1	854410	859701	-	5292	5	16	7	4	9	8	5	7	8	6	14	8	13	14	32	23	19	12	6.5	10.5	21	13.5	7	6	0.061066	0.164721	0.0346581	0.0497438	0.0871753	0.0517521	0.0665532	0.075418	0.107364	0.072188	0.0742555	0.0427737	0.129737	0.135246	0.185619	0.239166	0.245824	0.0681731	0.0684596
318	AT1G03457	1	860761	864372	-	3612	167	277	281	160	225	245	231	249	245	240	424	490	205	218	314	225	161	419	192.5	222	193	211.5	242.5	240	2.98826	4.17812	2.03838	2.91522	3.19305	2.32208	4.50488	3.93051	4.81734	4.23055	3.29487	3.83845	2.99741	3.08549	2.66855	3.42789	3.05189	3.48753	3.05414
319	AT1G03470	1	865895	867733	-	1839	139	186	387	112	196	259	98	121	80	129	267	233	156	190	301	142	204	247	154	162.5	173	173	104.5	109.5	4.8852	5.51036	5.51387	4.00807	5.46318	4.82143	3.75373	3.75146	3.08957	4.46624	4.07521	3.58494	4.48005	5.28186	5.02433	4.24912	7.5952	4.038	4.73562
320	AT1G03475	1	868853	871308	-	2456	3515	3396	8029	3328	4198	5649	2795	3501	2715	2828	6816	6409	5450	6149	9462	5874	4581	10006	3763	3455.5	5227.5	5799.5	2771.5	3148	92.501	75.3335	85.6564	89.1773	87.6163	78.7411	80.1627	81.2757	78.511	73.3136	77.8972	73.8362	117.195	127.994	118.263	131.613	127.709	122.485	88.3968
321	AT1G03490	1	871874	872906	+	1033	0	0	0	0	0	0	0	0	1	0	0	0	0	0	0	0	0	0	0	0	0	0	0.5	0	0	0	0	0	0	0	0	0	0.0687526	0	0	0	0	0	0	0	0	0	0
322	AT1G03495	1	873166	874476	+	1311	83	102	261	105	113	289	53	73	64	81	163	176	137	135	349	90	93	239	109	92.5	91.5	136	72.5	63	4.0919	4.23884	5.21633	5.27091	4.41821	7.54663	2.84769	3.1748	3.4671	3.93383	3.48984	3.79854	5.51896	5.26437	8.17177	3.77774	4.85703	5.48084	4.84456
323	AT1G04187	1	875056	875189	-	134	1	3	14	1	1	0	1	1	0	0	6	8	1	0	26	0	0	26	1	2	0	0.5	0	1	0.482331	1.21974	2.73747	0.491128	0.382531	0	0.525671	0.425493	0	0	1.2568	1.68924	0.394126	0	5.9561	0	0	5.83338	0.436829
324	AT1G04193	1	875224	875340	-	117	0	0	6	0	0	1	0	0	0	0	3	0	0	0	0	0	0	0	0	0	0	0	0	0	0	0	1.34367	0	0	0.292599	0	0	0	0	0.719707	0	0	0	0	0	0	0	0
325	AT1G03502	1	875358	875471	-	114	0	2	1	0	0	0	0	1	1	0	0	0	0	1	0	0	0	0	0	1	0	0.5	0.5	0.5	0	0.955816	0.229838	0	0	0	0	0.50014	0.622995	0	0	0	0	0.448446	0	0	0	0	0
326	AT1G03506	1	875518	875604	-	87	6	8	0	5	13	0	1	2	2	2	1	0	3	3	3	0	3	6	9	7	1.5	3	2	1.5	4.4574	5.00979	0	3.78225	7.6594	0	0.809654	1.31071	1.63268	1.46367	0.322627	0	1.82113	1.76286	1.05851	0	2.36098	2.0734	5.72083
327	AT1G04197	1	875679	875823	-	145	0	1	6	0	0	5	0	0	0	0	0	0	0	0	0	0	0	0	0	0.5	0	0	0	0	0	0.375734	1.0842	0	0	1.18048	0	0	0	0	0	0	0	0	0	0	0	0	0
328	AT1G03510	1	876087	877556	-	1470	28	35	91	31	33	62	28	29	18	28	59	41	90	88	184	84	57	166	32	31.5	70.5	89	23	28.5	1.23109	1.29718	1.622	1.38785	1.15071	1.44388	1.34171	1.12481	0.86965	1.21276	1.12656	0.789176	3.23344	3.06042	3.84232	3.14452	2.6549	3.39502	1.26928
329	AT1G03515	1	877648	877719	+	72	0	0	0	0	0	0	0	0	0	0	0	0	0	0	0	0	0	0	0	0	0	0	0	0	0	0	0	0	0	0	0	0	0	0	0	0	0	0	0	0	0	0	0
330	AT1G03520	1	877861	880259	-	2399	142	157	607	114	141	309	141	212	127	144	558	470	128	143	379	133	135	278	127.5	149.5	134	135.5	135.5	176.5	3.82567	3.56548	6.62957	3.12733	3.01273	4.40947	4.14007	5.03851	3.75978	3.82178	6.52867	5.54338	2.81786	3.04734	4.84956	3.0508	3.85296	3.4839	3.07003
331	AT1G03530	1	880384	883599	-	3216	728	864	918	775	1042	859	308	482	226	319	305	334	798	863	1015	844	516	777	908.5	796	680	830.5	272.5	395	14.6307	14.6368	7.47917	15.8593	16.6082	9.14398	6.74611	8.54531	4.99093	6.31551	2.66198	2.93858	13.1047	13.7186	9.6882	14.4417	10.9856	7.26368	16.2338
332	AT1G03540	1	883683	885611	+	1929	65	80	43	50	83	40	41	43	22	45	66	16	92	103	84	73	51	51	66.5	72.5	62	97.5	33.5	42	2.17786	2.25947	0.584068	1.70583	2.20555	0.709882	1.49717	1.27096	0.80999	1.4853	0.960356	0.23469	2.51881	2.72973	1.33672	2.08249	1.81021	0.794858	1.95569
333	AT1G03550	1	885623	887956	-	2334	17	18	36	23	24	66	20	24	22	14	69	40	25	17	45	21	19	37	23.5	17.5	20	21	18	22	0.470758	0.420166	0.404137	0.648524	0.527086	0.968058	0.603598	0.586283	0.669439	0.38191	0.829791	0.484916	0.565691	0.37236	0.591841	0.49512	0.55737	0.476598	0.587805
334	AT1G03545	1	885941	887972	+	2032	5	21	4	16	24	6	3	12	8	10	2	0	7	14	3	7	17	3	20	13	12	10.5	9	7.5	0.159036	0.563047	0.0515778	0.518198	0.605422	0.101085	0.103996	0.336709	0.279612	0.313336	0.0276266	0	0.181934	0.352224	0.0453201	0.189569	0.572817	0.0443863	0.56181
335	AT1G08825	1	889095	890027	-	933	4	4	62	5	5	100	5	2	8	5	76	77	15	11	63	2	3	36	5	4	2.5	13	6.5	3.5	0.277095	0.233576	1.74115	0.352685	0.2747	3.66924	0.377492	0.122221	0.608972	0.34121	2.2864	2.33516	0.849081	0.602735	2.07277	0.117961	0.220156	1.16004	0.313693
336	AT1G03560	1	890155	892492	-	2338	581	830	1067	337	537	486	323	491	201	379	639	464	360	509	446	247	304	442	437	705.5	275.5	434.5	290	407	16.0613	19.3412	11.9577	9.48603	11.7734	7.11623	9.73143	11.9739	6.10577	10.3212	7.67144	5.6154	8.13201	11.1298	5.85576	5.81359	8.90266	5.68368	10.6297
337	AT1G03570	1	892514	892585	+	72	0	0	0	0	0	0	0	0	0	0	0	0	0	0	0	0	0	0	0	0	0	0	0	0	0	0	0	0	0	0	0	0	0	0	0	0	0	0	0	0	0	0	0
338	AT1G03590	1	894238	897718	-	3481	628	806	1406	391	559	745	529	677	428	627	1293	1232	396	518	600	343	301	706	475	717	322	457	527.5	603	11.6602	12.6148	10.583	7.39217	8.23149	7.32673	10.7046	11.0887	8.73231	11.4682	10.4259	10.0141	6.00801	7.60748	5.29103	5.42228	5.92043	6.09751	7.81183
339	AT1G03600	1	898480	899794	+	1315	5544	4879	14146	4578	5331	9272	7205	6640	6849	6460	21087	18845	5005	4359	10729	5081	3909	10614	4954.5	5211.5	4495	4682	6654.5	6922.5	272.488	202.141	281.861	229.113	207.804	241.383	385.946	287.898	369.905	312.781	450.101	405.488	201.01	169.464	250.453	212.625	203.531	242.664	218.458
340	AT1G03610	1	900732	903070	+	2339	1024	1164	2569	572	940	1147	559	590	603	749	1505	1788	326	473	522	318	342	867	756	1094	330	399.5	676	574.5	28.2956	27.1126	28.778	16.094	20.6001	16.7877	16.8345	14.382	18.3095	20.3885	18.0604	21.6294	7.36084	10.3382	6.85068	7.4815	10.0112	11.144	18.3471
341	AT1G03620	1	904032	907643	-	3612	60	127	159	98	133	151	66	83	66	57	101	169	73	89	215	96	72	89	115.5	93.5	84	81	61.5	74.5	1.07363	1.9156	1.15339	1.78557	1.88745	1.43116	1.28711	1.31017	1.29773	1.00476	0.784863	1.32387	1.06737	1.25967	1.82719	1.46257	1.36482	0.740788	1.83651
342	AT1G03630	1	907523	909650	+	2128	2493	2382	5463	2040	2957	3313	3334	3558	3233	4215	6894	7852	3313	2906	4592	3894	2757	5950	2498.5	2437.5	3325.5	3109.5	3724	3446	75.7182	60.9845	67.2646	63.0896	71.228	53.2976	110.36	95.3303	107.9	126.113	90.9327	104.404	82.2223	69.8135	66.2405	100.697	88.7066	84.0615	67.1588
343	AT1G03640	1	909811	909883	-	73	0	0	0	0	0	0	0	0	0	0	0	0	0	0	0	0	0	0	0	0	0	0	0	0	0	0	0	0	0	0	0	0	0	0	0	0	0	0	0	0	0	0	0
344	AT1G03650	1	910023	911292	-	1270	34	42	197	41	35	169	7	14	15	16	83	43	80	68	234	110	54	336	38	38	82	74	15.5	10.5	1.73031	1.80175	4.06433	2.12461	1.41265	4.55555	0.388252	0.628523	0.838835	0.802139	1.8344	0.958014	3.32679	2.73729	5.65595	4.76629	2.91126	7.95403	1.76863
345	AT1G03660	1	911310	913808	-	2499	10	28	92	29	34	184	2	5	2	11	18	26	25	15	197	99	10	481	31.5	19	54.5	20	6.5	3.5	0.258633	0.610437	0.964603	0.763714	0.697403	2.52063	0.0563745	0.114078	0.0568398	0.280259	0.202175	0.294384	0.52834	0.30686	2.41988	2.18002	0.273983	5.78669	0.730559
346	AT1G04203	1	913390	913595	+	206	0	0	0	0	0	0	0	0	0	0	0	0	0	0	0	0	0	0	0	0	0	0	0	0	0	0	0	0	0	0	0	0	0	0	0	0	0	0	0	0	0	0	0
347	AT1G03670	1	914222	916222	-	2001	0	0	0	0	1	0	0	0	0	0	0	0	0	0	0	0	0	0	0.5	0	0	0	0	0	0	0	0	0	0.0256167	0	0	0	0	0	0	0	0	0	0	0	0	0	0.0128084
348	AT1G03680	1	916772	918064	-	1293	2959	2626	10926	2597	3333	6954	2466	2569	3187	2565	10797	11493	3915	3604	10964	4228	3242	11578	2965	2792.5	3735	3759.5	2876	2517.5	147.91	110.648	221.406	132.182	132.132	184.117	134.342	113.282	175.054	126.306	234.382	251.502	159.909	142.496	260.294	179.94	171.674	269.207	132.157
349	AT1G03687	1	918285	920592	+	2308	260	256	505	262	308	397	182	311	160	217	581	369	273	349	475	374	254	519	285	258	314	311	188.5	246.5	7.28094	6.04301	5.73301	7.47076	6.84047	5.88861	5.55462	7.68283	4.92349	5.98629	7.06579	4.52374	6.24693	7.73045	6.31758	8.91718	7.53509	6.76057	7.15561
350	AT1G03700	1	920950	922098	+	1149	6	5	20	6	3	17	3	6	4	2	21	7	1	1	4	4	2	8	4.5	5.5	3	1	3	4.5	0.337506	0.237082	0.456076	0.343661	0.133836	0.506509	0.183916	0.297734	0.247246	0.110826	0.513003	0.172379	0.0459642	0.0444933	0.106864	0.191572	0.119179	0.209325	0.238748
351	AT1G03710	1	923390	924730	+	1341	5	4	14	6	12	6	3	9	5	4	10	6	2	2	7	5	4	3	9	4.5	4.5	2	4.5	6	0.240985	0.16251	0.273543	0.294457	0.458694	0.153172	0.157584	0.382658	0.264808	0.189917	0.209311	0.126599	0.0787664	0.0762459	0.160237	0.205179	0.204231	0.067258	0.376576
352	AT1G03720	1	924896	926373	-	1478	0	0	0	0	0	0	0	0	0	0	0	0	0	0	0	0	0	0	0	0	0	0	0	0	0	0	0	0	0	0	0	0	0	0	0	0	0	0	0	0	0	0	0
353	AT1G04207	1	926989	927200	-	212	0	0	0	0	0	0	0	0	0	0	0	0	0	0	0	0	0	0	0	0	0	0	0	0	0	0	0	0	0	0	0	0	0	0	0	0	0	0	0	0	0	0	0
354	AT1G03730	1	930715	931985	-	1271	166	263	480	200	254	503	72	100	90	107	266	254	207	210	350	174	145	450	227	214.5	159.5	208.5	98.5	86	8.44136	11.2735	9.89516	10.3558	10.2438	13.5482	3.9903	4.48592	5.02905	5.36009	5.87431	5.65451	8.60131	8.44673	8.45309	7.53348	7.81112	10.6443	10.2998
355	AT1G03740	1	933426	937152	+	3727	2433	3879	4402	3414	3743	4668	987	1286	933	956	1606	1801	2164	1680	2708	1380	1059	1890	3578.5	3156	1219.5	1922	944.5	1136.5	42.1922	56.7034	30.9469	60.2842	51.4791	42.8775	18.6542	19.6734	17.7792	16.3317	12.095	13.6729	30.6646	23.0444	22.304	20.3757	19.4548	15.2459	55.8817
356	AT1G04213	1	937032	937141	-	110	0	0	0	0	0	0	0	0	0	0	0	0	0	0	0	0	0	0	0	0	0	0	0	0	0	0	0	0	0	0	0	0	0	0	0	0	0	0	0	0	0	0	0
357	AT1G03743	1	937207	937287	-	81	0	1	0	6	3	0	1	0	4	3	0	0	0	3	0	6	3	0	4.5	0.5	4.5	1.5	3.5	0.5	0	0.672611	0	4.8749	1.89848	0	0.869629	0	3.50723	2.35814	0	0	0	1.89344	0	4.07622	2.53587	0	3.38669
358	AT1G03746	1	937401	937485	-	85	0	1	0	3	1	0	0	0	1	0	0	0	1	1	0	2	3	0	2	0.5	2.5	1	0.5	0	0	0.640959	0	2.32275	0.603048	0	0	0	0.835546	0	0	0	0.621328	0.601445	0	1.2948	2.41653	0	1.4629
359	AT1G03750	1	937826	941162	+	3337	90	118	184	100	131	177	112	167	101	105	245	227	146	142	184	109	104	195	115.5	104	106.5	144	103	139.5	1.74315	1.92653	1.44474	1.97216	2.01227	1.81583	2.36418	2.85336	2.14958	2.0034	2.06077	1.92476	2.31066	2.17544	1.6926	1.79747	2.13387	1.75683	1.99222
360	AT1G03760	1	941062	943377	-	2316	287	308	608	346	367	513	114	196	114	137	231	193	448	460	755	400	224	557	356.5	297.5	312	454	125.5	155	8.00927	7.24538	6.87847	9.83188	8.12266	7.58293	3.46725	4.82519	3.49587	3.76631	2.79959	2.3579	10.216	10.1539	10.0069	9.50415	6.62217	7.2305	8.97727
361	AT1G03770	1	944572	947682	+	3111	221	267	261	276	321	327	146	249	105	163	163	163	304	334	312	211	195	317	298.5	244	203	319	134	197.5	4.59137	4.67585	2.1982	5.83859	5.28903	3.59837	3.30576	4.56348	2.39706	3.33596	1.47065	1.4825	5.16076	5.4886	3.07856	3.73228	4.29166	3.06345	5.56381
362	AT1G03780	1	947520	951850	-	4331	201	304	376	214	340	404	147	214	142	246	253	288	189	257	274	250	226	512	277	252.5	238	223	194	180.5	2.99956	3.82415	2.27471	3.25181	4.02403	3.19339	2.39083	2.81723	2.32857	3.61643	1.63966	1.88153	2.30469	3.03361	1.94203	3.17646	3.57282	3.55413	3.63792
363	AT1G03790	1	954290	956144	+	1855	1	7	5	2	3	0	7	19	3	0	22	15	4	0	0	2	0	0	2.5	4	1	2	1.5	13	0.0348422	0.205591	0.0706241	0.0709554	0.0828988	0	0.265811	0.583991	0.114859	0	0.332889	0.228799	0.113882	0	0	0.0593305	0	0	0.0769271
364	AT1G03800	1	957104	958383	-	1280	55	36	60	29	39	14	55	59	48	41	83	23	64	77	82	30	26	29	34	45.5	28	70.5	44.5	57	2.77717	1.53229	1.2282	1.49103	1.5618	0.374435	3.02672	2.62808	2.6633	2.03942	1.82007	0.508423	2.64064	3.07536	1.96651	1.28974	1.39077	0.681145	1.52642
365	AT1G03810	1	958759	959609	+	851	0	0	0	0	0	0	0	0	0	0	0	0	0	0	0	0	0	0	0	0	0	0	0	0	0	0	0	0	0	0	0	0	0	0	0	0	0	0	0	0	0	0	0
366	AT1G03820	1	959790	960916	-	1127	129	278	134	247	261	238	162	229	175	260	218	333	358	342	284	426	422	496	254	203.5	424	350	217.5	195.5	7.39802	13.4391	3.11536	14.4236	11.871	7.22955	10.1253	11.5853	11.0282	14.6887	5.42942	8.36041	16.7764	15.5138	7.73549	20.8007	25.6377	13.2315	13.1473
367	AT1G03830	1	961684	966790	-	5107	315	441	571	381	499	653	196	342	143	232	301	337	469	605	659	443	374	467	440	378	408.5	537	187.5	269	3.98652	4.70459	2.92952	4.90974	5.00848	4.37729	2.70339	3.81819	1.98865	2.89238	1.65433	1.86712	4.85006	6.05626	3.96107	4.77342	5.01414	2.74918	4.95911
368	AT1G03840	1	967470	970334	-	2865	22	62	41	62	47	66	18	19	8	30	18	29	23	43	40	51	36	15	54.5	42	43.5	33	19	18.5	0.496304	1.17901	0.374961	1.42418	0.8409	0.788638	0.442554	0.378117	0.198315	0.6667	0.176347	0.286405	0.423978	0.767289	0.428577	0.979574	0.860337	0.157405	1.13254
369	AT1G03850	1	975871	977911	-	2041	266	392	629	264	344	463	81	154	158	125	169	382	259	454	488	186	144	364	304	329	165	356.5	141.5	117.5	8.42342	10.4639	8.07485	8.51256	8.63946	7.76598	2.79551	4.30204	5.49798	3.89943	2.32415	5.29575	6.70188	11.3718	7.33956	5.01489	4.8307	5.36179	8.57601
370	AT1G03860	1	979307	982002	-	2696	791	774	3412	918	1039	2823	577	935	504	620	2300	2056	1448	1753	3773	1580	1069	4701	978.5	782.5	1324.5	1600.5	562	756	18.963	15.6412	33.1601	22.409	19.7545	35.8467	15.0756	19.7737	13.277	14.6422	23.9457	21.578	28.3654	33.2412	42.9596	32.25	27.1487	52.423	21.0818
371	AT1G03870	1	982381	983544	-	1164	4964	6056	7908	2313	3064	2797	6102	8432	5682	4997	10024	8689	5256	7015	6037	3460	2687	3932	2688.5	5510	3073.5	6135.5	5339.5	7267	275.631	283.454	178.008	130.774	134.929	82.2617	369.265	413.023	346.687	273.332	241.718	211.215	238.475	308.099	159.207	163.574	158.054	101.558	132.852
372	AT1G03880	1	985751	988146	+	2396	0	0	0	0	0	0	0	0	0	0	0	0	0	0	0	0	0	0	0	0	0	0	0	0	0	0	0	0	0	0	0	0	0	0	0	0	0	0	0	0	0	0	0
373	AT1G03890	1	989198	991020	+	1823	0	0	0	0	0	0	0	0	0	0	0	0	0	0	0	0	0	0	0	0	0	0	0	0	0	0	0	0	0	0	0	0	0	0	0	0	0	0	0	0	0	0	0
374	AT1G03900	1	991106	993126	+	2021	1756	2348	2660	1761	1987	2263	1355	2234	1078	1647	2080	2176	2315	2782	2632	1751	1772	2396	1874	2052	1761.5	2548.5	1362.5	1794.5	56.1575	63.2967	34.486	57.3446	50.3967	38.3333	47.2272	63.0251	37.8828	51.8873	28.888	30.4649	60.4957	70.373	39.9772	47.6773	60.0327	35.6428	53.8707
375	AT1G03905	1	993400	995989	+	2590	41	82	103	84	88	113	32	34	19	33	97	69	81	89	115	80	51	130	86	61.5	65.5	85	26	33	1.02314	1.7249	1.04199	2.13441	1.74162	1.49361	0.8703	0.748473	0.521006	0.811237	1.05122	0.753801	1.65168	1.75673	1.36299	1.69974	1.34822	1.50902	1.93802
376	AT1G03910	1	996076	1000629	+	4554	1675	2252	2672	1511	2126	1782	1242	1785	940	1496	1824	1598	2142	2509	2588	1738	1746	2272	1818.5	1963.5	1742	2325.5	1218	1513.5	23.7723	26.9417	15.3734	21.8359	23.9299	13.3959	19.2109	22.3482	14.6597	20.9157	11.2422	9.92867	24.8408	28.1658	17.4447	21.0014	26.2508	14.9992	22.8829
377	AT1G03920	1	1001116	1004410	+	3295	13	22	50	33	23	52	10	18	23	16	33	67	27	13	62	26	22	36	28	17.5	24	20	19.5	14	0.254998	0.363761	0.397596	0.65911	0.357802	0.540264	0.213778	0.311468	0.495749	0.309171	0.281112	0.575343	0.432761	0.201699	0.577603	0.43422	0.457149	0.328472	0.508456
378	AT1G03930	1	1004688	1008370	+	3683	638	674	1289	568	758	1018	547	732	629	819	1299	1536	867	945	1196	820	791	1268	663	656	805.5	906	724	639.5	11.1961	9.97028	9.17019	10.1495	10.5497	9.46246	10.4618	11.332	12.1294	14.1585	9.89983	11.8004	12.4325	13.1173	9.96834	12.2519	14.705	10.3507	10.3496
379	AT1G04217	1	1008592	1008735	+	144	0	6	1	2	1	0	0	0	0	0	3	13	0	4	0	0	4	13	1.5	3	2	2	0	0	0	2.27006	0.181955	0.914043	0.355966	0	0	0	0	0	0.584762	2.55439	0	1.42008	0	0	1.9019	2.71414	0.635005
380	AT1G03935	1	1008810	1008896	+	87	16	28	44	7	22	23	5	15	4	14	13	17	11	12	12	8	11	4	14.5	22	9.5	11.5	9	10	11.8864	17.5343	13.2514	5.29515	12.9621	9.05038	4.04827	9.83035	3.26535	10.2457	4.19416	5.52888	6.67749	7.05143	4.23404	5.06014	8.65693	1.38227	9.12861
381	AT1G04223	1	1009073	1009189	+	117	0	1	5	3	0	0	0	0	0	0	13	1	0	1	0	0	0	0	1.5	0.5	0	0.5	0	0	0	0.465654	1.11972	1.68746	0	0	0	0	0	0	3.11873	0.241836	0	0.436947	0	0	0	0	0.843732
382	AT1G03940	1	1009228	1011145	-	1918	75	84	230	105	131	361	35	47	50	63	145	130	110	127	297	116	89	354	118	79.5	102.5	118.5	56.5	41	2.52733	2.38605	3.142	3.6028	3.50101	6.44342	1.2854	1.39716	1.85144	2.09134	2.12197	1.91779	3.02889	3.38509	4.75336	3.32814	3.17711	5.54889	3.55191
383	AT1G04227	1	1009249	1009356	+	108	0	0	0	0	0	0	0	0	0	0	0	0	0	0	0	0	0	0	0	0	0	0	0	0	0	0	0	0	0	0	0	0	0	0	0	0	0	0	0	0	0	0	0
384	AT1G03950	1	1011151	1013365	-	2215	137	191	318	127	182	301	133	196	133	128	330	414	196	255	405	162	176	400	154.5	164	169	225.5	130.5	164.5	3.99757	4.69795	3.76167	3.77337	4.21181	4.65212	4.22958	5.04521	4.26449	3.67934	4.18178	5.28852	4.67328	5.88548	5.61273	4.0247	5.44038	5.42922	3.99259
385	AT1G03960	1	1013643	1017957	+	4315	244	217	572	224	369	373	172	325	209	227	504	565	270	279	404	221	231	386	296.5	230.5	226	274.5	218	248.5	3.65476	2.73986	3.4733	3.41638	4.38345	2.95928	2.8078	4.29437	3.43997	3.34949	3.27846	3.70489	3.30463	3.30551	2.87405	2.8184	3.6654	2.68942	3.89992
386	AT1G03970	1	1018058	1019247	+	1190	381	554	558	343	474	446	439	531	370	503	581	555	431	549	392	324	393	367	408.5	467.5	358.5	490	436.5	485	20.6932	25.3637	12.2861	18.9691	20.4175	12.8306	25.9858	25.4416	22.0823	26.9125	13.7041	13.1963	19.128	23.5853	10.1119	14.9827	22.6119	9.27194	19.6933
387	AT1G04233	1	1018123	1018514	-	392	0	0	0	0	0	0	0	0	0	0	0	0	0	0	0	0	0	0	0	0	0	0	0	0	0	0	0	0	0	0	0	0	0	0	0	0	0	0	0	0	0	0	0
388	AT1G03980	1	1019311	1022108	-	2798	6	9	8	10	7	28	4	6	4	3	23	11	7	6	0	9	7	24	8.5	7.5	8	6.5	3.5	5	0.138597	0.175244	0.0749151	0.235208	0.128239	0.342585	0.1007	0.122264	0.101532	0.0682664	0.230728	0.111238	0.132127	0.109627	0	0.177005	0.171294	0.257878	0.181724
389	AT1G03982	1	1022251	1023719	-	1469	0	0	0	0	2	0	0	0	0	0	0	0	0	0	0	0	0	0	1	0	0	0	0	0	0	0	0	0	0.0697877	0	0	0	0	0	0	0	0	0	0	0	0	0	0.0348939
390	AT1G03990	1	1024740	1027616	+	2877	46	61	77	37	75	74	96	81	82	106	138	257	64	76	100	54	55	50	56	53.5	54.5	70	94	88.5	1.0334	1.15515	0.701258	0.846372	1.33626	0.880542	2.35045	1.60525	2.02425	2.34585	1.34636	2.52755	1.17484	1.35048	1.06697	1.03287	1.30892	0.522494	1.09132
391	AT1G04000	1	1027853	1029119	-	1267	131	141	281	170	142	297	225	226	183	194	422	428	207	194	344	165	154	332	156	136	159.5	200.5	188.5	225.5	6.68258	6.06306	5.81108	8.83022	5.7449	8.02487	12.5091	10.1702	10.258	9.74897	9.34881	9.55816	8.62846	7.82781	8.33441	7.16637	8.32213	7.87795	7.28756
392	AT1G04010	1	1030957	1036264	-	5308	101	182	246	109	168	170	155	140	118	142	272	215	247	209	322	197	185	388	138.5	141.5	191	228	130	147.5	1.22982	1.86805	1.21431	1.35143	1.62237	1.09642	2.05693	1.50381	1.57885	1.7033	1.43833	1.14608	2.45757	2.01294	1.86216	2.04234	2.38634	2.19762	1.4869
393	AT1G04020	1	1036493	1040262	+	3770	70	59	225	90	92	260	70	76	52	58	224	171	104	100	268	154	114	424	91	64.5	134	102	55	73	1.20007	0.852628	1.56375	1.57109	1.25089	2.36097	1.3079	1.14939	0.979605	0.979536	1.66774	1.2834	1.45691	1.35604	2.18216	2.24787	2.0704	3.38124	1.41099
394	AT1G04030	1	1040375	1042892	+	2518	53	77	89	59	86	115	57	86	42	66	132	136	97	98	216	103	90	106	72.5	65	96.5	97.5	54	71.5	1.36041	1.66603	0.926107	1.54204	1.75071	1.56351	1.59455	1.94733	1.18463	1.66887	1.47143	1.52824	2.03449	1.98969	2.63324	2.25099	2.44724	1.26562	1.64637
395	AT1G04040	1	1042362	1043887	-	1526	585	713	943	615	725	823	436	405	493	550	642	729	714	725	600	655	425	643	670	649	540	719.5	521.5	420.5	24.7771	25.4556	16.1914	26.5228	24.3531	18.463	20.1257	15.132	22.9447	22.9478	11.8087	13.517	24.7106	24.2884	12.0695	23.6199	19.0689	12.668	25.438
396	AT1G04237	1	1043118	1043415	+	298	0	0	0	0	0	0	0	0	0	0	0	0	0	0	0	0	0	0	0	0	0	0	0	0	0	0	0	0	0	0	0	0	0	0	0	0	0	0	0	0	0	0	0
397	AT1G04050	1	1045598	1049864	-	4267	48	68	142	59	95	61	42	67	49	71	93	161	79	113	100	87	82	230	77	58	84.5	96	60	54.5	0.727057	0.868231	0.871952	0.909973	1.14123	0.489402	0.693339	0.89526	0.815573	1.05942	0.61176	1.0676	0.977787	1.35385	0.7194	1.12199	1.31578	1.62053	1.0256
398	AT1G04070	1	1050505	1051194	-	690	42	45	205	67	63	225	36	54	35	26	155	145	71	56	229	62	51	243	65	43.5	56.5	63.5	30.5	45	3.93414	3.55314	7.78452	6.39035	4.68018	11.1633	3.67513	4.46212	3.60253	2.39915	6.30526	5.94602	5.43437	4.1491	10.1878	4.94464	5.06071	10.5879	5.53527
399	AT1G04080	1	1051312	1056827	+	5516	2059	2486	3792	2182	2611	3485	1579	2247	1507	1800	3343	2784	2785	2973	4021	2649	2049	4380	2396.5	2272.5	2349	2879	1653.5	1913	24.1258	24.5542	18.0124	26.0333	24.2635	21.629	20.164	23.2261	19.4034	20.777	17.0111	14.2808	26.6649	27.5541	22.3771	26.4271	25.4336	23.8727	25.1484
400	AT1G04090	1	1057041	1059454	+	2414	9	13	26	9	13	21	15	5	5	8	20	11	21	17	29	18	11	20	11	11	14.5	19	6.5	10	0.240966	0.293397	0.282204	0.24536	0.276043	0.297811	0.437696	0.118094	0.147103	0.211002	0.232548	0.128933	0.459433	0.36002	0.368769	0.410324	0.311994	0.249083	0.260702
401	AT1G04100	1	1059470	1061209	+	1740	28	49	104	44	50	122	16	27	23	20	130	80	38	46	101	26	26	81	47	38.5	26	42	21.5	21.5	1.04006	1.53425	1.56607	1.66419	1.47296	2.40032	0.647723	0.884731	0.938788	0.731837	2.09708	1.30091	1.15338	1.35152	1.78183	0.822273	1.02309	1.39955	1.56858
402	AT1G04105	1	1059730	1060348	-	619	0	0	0	0	0	0	0	0	0	0	0	0	0	0	0	0	0	0	0	0	0	0	0	0	0	0	0	0	0	0	0	0	0	0	0	0	0	0	0	0	0	0	0
403	AT1G04110	1	1061297	1063809	-	2513	71	62	224	84	96	90	50	69	65	67	98	213	47	53	98	68	52	77	90	66.5	60	50	66	59.5	1.82606	1.34415	2.33551	2.19981	1.95817	1.22605	1.40151	1.5655	1.837	1.69752	1.0946	2.39825	0.987746	1.0782	1.19709	1.48905	1.41678	0.921191	2.07899
404	AT1G04120	1	1064264	1071080	-	6817	864	1094	2396	931	1074	1698	931	1562	721	887	2576	2020	1410	1931	2393	943	1171	1996	1002.5	979	1057	1670.5	804	1246.5	8.19163	8.74325	9.20917	8.98785	8.07573	8.52712	9.62	13.0643	7.51158	8.28446	10.6065	8.38427	10.9236	14.4812	10.7756	7.6122	11.7613	8.80276	8.53179
405	AT1G04243	1	1072574	1072780	-	207	0	0	0	0	0	0	0	0	0	0	0	0	0	0	9	0	0	0	0	0	0	0	0	0	0	0	0	0	0	0	0	0	0	0	0	0	0	0	1.33464	0	0	0	0
406	AT1G04130	1	1073274	1075568	+	2295	125	127	337	130	147	338	101	143	76	94	280	220	151	156	377	187	114	329	138.5	126	150.5	153.5	85	122	3.52028	3.01488	3.84746	3.72786	3.28326	5.04188	3.09997	3.55263	2.35191	2.60783	3.42449	2.71236	3.47483	3.47502	5.04257	4.48385	3.40105	4.30988	3.50556
407	AT1G04140	1	1075543	1080630	-	5088	1516	1993	3430	1494	1850	2567	1301	1866	1297	1626	3296	2971	2116	2200	3103	1739	1573	2779	1672	1754.5	1656	2158	1461.5	1583.5	19.2576	21.3407	17.6634	19.3243	18.6378	17.2718	18.0115	20.9104	18.1043	20.3473	18.1828	16.522	21.9638	22.105	18.7209	18.8081	21.1676	16.4207	18.981
408	AT1G04150	1	1081024	1084431	-	3408	3	3	8	2	0	0	1	2	3	4	1	1	3	4	15	7	7	0	1	3	7	3.5	3.5	1.5	0.0568946	0.0479591	0.061506	0.0386215	0	0	0.020669	0.0334601	0.0625188	0.0747298	0.00823609	0.00830248	0.0464902	0.0600034	0.135109	0.113029	0.140634	0	0.0193108
409	AT1G04160	1	1086170	1096510	+	10341	120	190	225	123	204	167	113	152	101	184	307	268	161	190	282	146	139	235	163.5	155	142.5	175.5	142.5	132.5	0.750012	1.00101	0.570095	0.782784	1.0112	0.552856	0.769723	0.838065	0.693662	1.13289	0.83329	0.733296	0.822249	0.939304	0.837105	0.776931	0.920329	0.683214	0.896994
410	AT1G04170	1	1096882	1099901	+	3020	1285	1558	3548	1493	2056	3456	939	1431	834	1052	2595	2160	1880	2103	3368	1999	1168	4213	1774.5	1421.5	1583.5	1991.5	943	1185	27.5008	28.1067	30.7825	32.5351	34.8969	39.1764	21.9017	27.0165	19.6132	22.179	24.1185	20.2374	32.8769	35.5998	34.2341	36.4248	26.4805	41.9407	33.716
411	AT1G04180	1	1104493	1106241	+	1749	5	18	11	11	6	18	9	10	5	10	48	15	6	13	28	4	4	23	8.5	11.5	4	9.5	7.5	9.5	0.184769	0.560702	0.16479	0.413906	0.175846	0.352323	0.36247	0.325992	0.203034	0.364036	0.770321	0.242666	0.181176	0.379987	0.49143	0.125853	0.156589	0.395357	0.294876
412	AT1G04190	1	1106354	1108725	-	2372	252	322	794	364	392	975	228	299	221	262	690	587	432	385	916	442	269	1037	378	287	355.5	408.5	241.5	263.5	6.8665	7.39589	8.77067	10.0992	8.47115	14.0717	6.77078	7.18709	6.61709	7.03267	8.16498	7.00214	9.61853	8.29777	11.8542	10.2541	7.76476	13.1436	9.28516
413	AT1G04200	1	1109395	1114155	+	4761	295	435	982	378	443	746	301	522	297	392	900	781	423	494	1004	428	355	921	410.5	365	391.5	458.5	344.5	411.5	4.00473	4.97783	5.40431	5.22508	4.76954	5.36412	4.45335	6.25128	4.43045	5.2423	5.30597	4.64152	4.69226	5.30449	6.47334	4.94695	5.10529	5.81585	4.99731
414	AT1G04210	1	1114375	1119739	+	5365	641	699	2632	739	897	2040	458	671	434	573	1848	1598	720	688	2151	598	535	2043	818	670	566.5	704	503.5	564.5	7.72214	7.09834	12.8541	9.06513	8.57025	13.0172	6.01332	7.13099	5.74525	6.80015	9.66836	8.4278	7.08765	6.55592	12.3073	6.13371	6.8277	11.4485	8.81769
415	AT1G04220	1	1119699	1122786	-	3088	34	54	122	50	56	68	28	38	33	27	47	117	23	14	63	47	41	28	53	44	44	18.5	30	33	0.711625	0.952721	1.03516	1.06559	0.929569	0.753858	0.638704	0.701622	0.758972	0.556699	0.42721	1.07205	0.39336	0.231775	0.626263	0.837553	0.90907	0.272604	0.997582
416	AT1G04247	1	1120225	1122526	+	2302	0	0	0	0	0	0	0	0	0	0	0	0	0	0	0	0	0	0	0	0	0	0	0	0	0	0	0	0	0	0	0	0	0	0	0	0	0	0	0	0	0	0	0
417	AT1G04230	1	1125515	1128788	+	3274	132	181	417	127	174	290	119	210	137	123	337	452	166	189	416	136	123	305	150.5	156.5	129.5	177.5	130	164.5	2.60582	3.01196	3.33722	2.55284	2.72422	3.03234	2.56028	3.65711	2.97188	2.39199	2.88916	3.90631	2.67774	2.9512	3.90039	2.28587	2.57227	2.80074	2.63853
418	AT1G04240	1	1128149	1129689	-	1541	71	119	182	74	167	139	130	96	195	259	355	532	57	61	126	73	61	212	120.5	95	67	59	227	113	2.97787	4.2072	3.09454	3.1603	5.55501	3.08795	5.94237	3.55194	8.98713	10.7012	6.46616	9.76824	1.95349	2.02368	2.50993	2.60683	2.7103	4.13604	4.35765
419	AT1G04253	1	1134308	1134997	-	690	0	0	0	0	0	0	0	0	0	0	0	0	0	0	0	0	0	0	0	0	0	0	0	0	0	0	0	0	0	0	0	0	0	0	0	0	0	0	0	0	0	0	0
420	AT1G04250	1	1136078	1138663	+	2586	217	262	964	312	414	1027	288	198	402	438	1097	1697	171	128	365	214	132	774	363	239.5	173	149.5	420	243	5.42352	5.51978	9.76732	7.94009	8.20621	13.5957	7.84482	4.3655	11.0404	10.784	11.9069	18.5678	3.49227	2.53044	4.33269	4.55383	3.49491	8.99837	8.07315
421	AT1G04260	1	1140278	1141564	-	1287	290	324	556	288	317	434	233	345	203	234	442	406	351	339	546	313	283	425	302.5	307	298	345	218.5	289	14.5636	13.7156	11.3194	14.727	12.6256	11.5443	12.7525	15.284	11.2023	11.5763	9.63972	8.92595	14.4035	13.4659	13.0229	13.3831	15.0556	9.928	13.6763
422	AT1G04270	1	1141558	1143130	-	1573	3183	3423	11430	3429	4123	8975	2345	3512	1747	2822	8064	6482	4243	4266	10336	4419	2599	12379	3776	3303	3509	4254.5	2284.5	2928.5	130.785	118.557	190.39	143.462	134.356	195.328	105.011	127.298	78.8775	114.225	143.894	116.597	142.457	138.646	201.705	154.592	113.128	236.597	138.909
423	AT1G04280	1	1143436	1147091	-	3656	576	665	1644	569	682	1169	438	465	444	408	1076	1157	654	530	1139	546	394	1202	625.5	620.5	470	592	426	451.5	10.1828	9.90979	11.7821	10.2425	9.56201	10.9463	8.43892	7.25176	8.62514	7.10538	8.26088	8.95436	9.44738	7.41114	9.56336	8.21823	7.37871	9.88439	9.90225
424	AT1G04290	1	1147297	1148533	-	1237	12	16	58	12	31	42	18	34	21	10	78	124	21	36	33	19	20	99	21.5	14	19.5	28.5	15.5	26	0.626991	0.704692	1.22853	0.638426	1.28459	1.16235	1.02499	1.56713	1.2057	0.514712	1.76989	2.83635	0.896581	1.48781	0.818912	0.845232	1.10701	2.40612	0.961506
425	AT1G04295	1	1147781	1148435	+	655	0	0	0	0	0	0	0	0	0	0	0	0	0	0	0	0	0	0	0	0	0	0	0	0	0	0	0	0	0	0	0	0	0	0	0	0	0	0	0	0	0	0	0
426	AT1G04300	1	1148564	1154667	-	6104	3111	4295	3561	2929	3777	2674	2649	3939	2350	3122	2702	2547	3405	4562	3142	3173	3358	2568	3353	3703	3265.5	3983.5	2736	3294	32.9409	38.3352	15.2857	31.5794	31.7178	14.997	30.5694	36.7933	27.3428	32.5651	12.4249	11.8065	29.4607	38.2081	15.801	28.6054	37.6666	12.6483	31.6486
427	AT1G04310	1	1154740	1157813	-	3074	307	505	544	242	406	389	215	464	146	274	432	323	341	410	486	245	303	427	324	406	274	375.5	210	339.5	6.45482	8.95028	4.63684	5.18097	6.77007	4.33215	4.92667	8.60619	3.37317	5.67519	3.94458	2.97307	5.85855	6.8186	4.85317	4.38585	6.74884	4.17614	5.97552
428	AT1G04320	1	1159023	1159093	+	71	0	0	0	0	0	0	0	0	0	0	0	0	0	0	0	0	0	0	0	0	0	0	0	0	0	0	0	0	0	0	0	0	0	0	0	0	0	0	0	0	0	0	0
429	AT1G04330	1	1161289	1161982	-	694	5	2	9	2	2	10	0	3	1	4	4	0	3	0	0	0	5	10	2	3.5	2.5	1.5	2.5	1.5	0.465651	0.157007	0.33979	0.189657	0.147721	0.493286	0	0.246467	0.102336	0.366973	0.161779	0	0.228298	0	0	0	0.493289	0.433204	0.168689
430	AT1G04340	1	1162905	1164861	-	1957	114	103	572	125	160	542	76	123	90	88	511	387	136	137	561	172	115	662	142.5	108.5	143.5	136.5	89	99.5	3.76499	2.86745	7.6583	4.20357	4.19083	9.48127	2.73553	3.58353	3.26619	2.86303	7.3291	5.59535	3.67018	3.57886	8.79965	4.83648	4.02344	10.1699	4.1972
431	AT1G04350	1	1164910	1167135	+	2226	388	417	1434	339	467	865	744	896	839	713	2390	2668	707	638	1754	583	589	1300	403	402.5	586	672.5	776	820	11.2656	10.2061	16.8792	10.0224	10.7538	13.303	23.5433	22.9498	26.7686	20.3938	30.1365	33.9131	16.7739	14.6525	24.1879	14.4124	18.1168	17.5578	10.3881
432	AT1G04360	1	1167288	1169034	-	1747	64	158	104	135	175	231	58	82	80	77	79	81	97	86	127	95	56	118	155	111	75.5	91.5	78.5	70	2.36775	4.92735	1.55979	5.08558	5.13471	4.52665	2.33859	2.6762	3.25227	2.80628	1.26927	1.3119	2.93237	2.51664	2.23154	2.99242	2.19475	2.03068	5.11014
433	AT1G04370	1	1175033	1175768	+	736	2	2	0	3	4	0	1	3	0	0	0	0	0	1	0	0	0	0	3.5	2	0	0.5	0	2	0.175631	0.148048	0	0.268252	0.278582	0	0.0957064	0.232402	0	0	0	0	0	0.0694604	0	0	0	0	0.273417
434	AT1G04380	1	1176544	1178488	-	1945	12	3	2	6	11	0	2	1	1	3	16	22	10	10	38	13	5	15	8.5	7.5	9	10	2	1.5	0.39876	0.0840332	0.0269425	0.203016	0.289897	0	0.0724318	0.0293141	0.0365149	0.0982054	0.230898	0.320044	0.271531	0.262842	0.599732	0.367803	0.176012	0.231859	0.246457
435	AT1G04257	1	1178925	1179176	+	252	0	0	0	0	0	0	0	0	0	0	0	0	0	0	0	0	0	0	0	0	0	0	0	0	0	0	0	0	0	0	0	0	0	0	0	0	0	0	0	0	0	0	0
436	AT1G04390	1	1179310	1183704	-	4395	129	186	524	147	177	498	118	161	114	135	461	322	147	122	401	121	113	311	162	157.5	117	134.5	124.5	139.5	1.89706	2.3057	3.12392	2.20119	2.06436	3.87908	1.89122	2.08864	1.84219	1.95573	2.94417	2.07302	1.76644	1.41911	2.80078	1.51502	1.7604	2.12742	2.13278
437	AT1G04400	1	1185512	1188696	-	3185	2451	2877	6275	2104	3361	4753	1722	2191	1935	2214	4441	5435	2983	2863	5357	2541	2562	4936	2732.5	2664	2551.5	2923	2074.5	1956.5	49.7375	49.213	51.6216	43.4746	54.0916	51.0877	38.084	39.222	43.148	44.259	39.1374	48.2833	49.4634	45.9544	51.6304	43.9023	55.0757	46.5926	48.7831
438	AT1G04410	1	1188995	1191458	-	2464	6052	5810	20140	5723	6982	16477	5240	7207	5291	5315	19568	18476	7735	7509	18461	7744	5769	21255	6352.5	5931	6756.5	7622	5303	6223.5	158.748	128.465	214.164	152.856	145.248	228.926	149.799	166.767	152.506	137.34	222.908	212.165	165.79	155.796	229.989	172.948	160.306	259.341	149.052
439	AT1G04420	1	1191519	1193884	+	2366	2128	2355	5383	1933	2550	3890	2215	2865	1900	2458	6083	4964	2850	3362	5120	2719	2833	5679	2241.5	2241.5	2776	3106	2179	2540	58.1308	54.2282	59.6124	53.7671	55.2454	56.285	65.9444	69.0409	57.0332	66.1456	72.1645	59.3641	63.6165	72.6437	66.4276	63.2392	81.9828	72.162	54.5062
440	AT1G04425	1	1194187	1196889	+	2703	34	43	168	36	59	55	14	45	25	46	103	89	31	60	68	58	31	110	47.5	38.5	44.5	45.5	35.5	29.5	0.812985	0.866705	1.62851	0.876508	1.11886	0.696586	0.364839	0.949212	0.656876	1.08354	1.06958	0.931646	0.605697	1.1348	0.772247	1.18079	0.785247	1.22348	0.997685
441	AT1G08835	1	1195528	1196657	-	1130	0	0	0	0	0	0	0	0	0	0	0	0	0	0	0	0	0	0	0	0	0	0	0	0	0	0	0	0	0	0	0	0	0	0	0	0	0	0	0	0	0	0	0
442	AT1G04430	1	1197956	1201579	+	3624	1198	1649	4093	1378	1959	2914	1255	1595	1596	1870	4117	4470	1297	1543	2837	1394	1238	3516	1668.5	1423.5	1316	1420	1733	1425	21.3658	24.7903	29.5924	25.0242	27.7088	27.527	24.3935	25.094	31.2776	32.8539	31.887	34.9001	18.9013	21.7667	24.0306	21.1673	23.3896	29.1684	26.3665
443	AT1G04440	1	1202160	1206009	+	3850	899	1086	3081	803	1204	2000	1033	1488	1029	1132	3434	3197	1125	1338	2526	1002	1031	2246	1003.5	992.5	1016.5	1231.5	1080.5	1260.5	15.0921	15.368	20.968	13.7263	16.0301	17.7839	18.8999	22.0363	18.9821	18.7206	25.0357	23.4957	15.4323	17.7669	20.1403	14.3218	18.3353	17.5388	14.8782
444	AT1G04445	1	1206760	1207939	+	1180	1	3	0	1	1	0	2	5	3	6	0	0	3	0	10	2	3	0	1	2	2.5	1.5	4.5	3.5	0.0547731	0.138512	0	0.0557721	0.0434399	0	0.11939	0.241593	0.180563	0.323745	0	0	0.13427	0	0.260142	0.0932695	0.174072	0	0.049606
445	AT1G04450	1	1208521	1210026	+	1506	1	0	0	1	6	0	0	4	5	2	0	0	0	2	0	1	0	0	3.5	0.5	0.5	1	3.5	2	0.0429165	0	0	0.0436993	0.204219	0	0	0.151437	0.235795	0.0845549	0	0	0	0.0678922	0	0.0365399	0	0	0.123959
446	AT1G04455	1	1210269	1210622	+	354	0	1	0	1	1	0	1	0	1	0	0	0	0	2	0	3	0	0	1	0.5	1.5	1	0.5	0.5	0	0.153903	0	0.185907	0.1448	0	0.198983	0	0.200625	0	0	0	0	0.28883	0	0.466348	0	0	0.165353
447	AT1G04470	1	1210924	1214841	-	3918	0	0	0	0	0	0	4	0	0	0	0	0	0	0	0	1	0	0	0	0	0.5	0	0	2	0	0	0	0	0	0	0.0719142	0	0	0	0	0	0	0	0	0.0140452	0	0	0
448	AT1G04263	1	1215731	1215831	-	101	0	0	0	0	0	0	0	0	3	0	0	0	0	1	0	1	1	0	0	0	1	0.5	1.5	0	0	0	0	0	0	0	0	0	2.10955	0	0	0	0	0.506167	0	0.544842	0.677906	0	0
449	AT1G04480	1	1215925	1217471	+	1547	1022	973	4451	1024	1233	4232	671	916	469	699	3536	2144	1411	1429	5201	1470	1014	5602	1128.5	997.5	1242	1420	584	793.5	42.6983	34.2666	75.3866	43.5621	40.8549	93.6512	30.5528	33.76	21.5314	28.7687	64.1568	39.214	48.17	47.2234	103.202	52.29	44.8785	108.869	42.2085
450	AT1G04267	1	1216552	1216691	+	140	0	0	0	0	0	0	0	0	0	0	0	0	0	0	0	0	0	0	0	0	0	0	0	0	0	0	0	0	0	0	0	0	0	0	0	0	0	0	0	0	0	0	0
451	AT1G04273	1	1216722	1216865	+	144	0	0	0	0	0	0	0	0	0	0	0	0	0	0	0	0	0	0	0	0	0	0	0	0	0	0	0	0	0	0	0	0	0	0	0	0	0	0	0	0	0	0	0
452	AT1G04277	1	1216921	1217061	+	141	0	0	0	0	0	0	0	0	0	0	0	0	0	0	0	0	0	0	0	0	0	0	0	0	0	0	0	0	0	0	0	0	0	0	0	0	0	0	0	0	0	0	0
453	AT1G04490	1	1217690	1220899	-	3210	6	7	22	5	3	3	7	10	2	11	8	23	8	5	23	3	3	15	4	6.5	3	6.5	6.5	8.5	0.120808	0.118807	0.179574	0.10251	0.0479057	0.0319944	0.153607	0.17762	0.0442501	0.218183	0.0699529	0.202736	0.131621	0.0796306	0.219946	0.051429	0.0639892	0.140488	0.0752076
454	AT1G04500	1	1221411	1224539	-	3129	10	21	6	2	5	4	20	73	5	4	34	0	18	26	24	6	8	9	3.5	15.5	7	22	4.5	46.5	0.206559	0.365648	0.0502427	0.0420653	0.0819097	0.0437636	0.450239	1.33019	0.113489	0.0813932	0.304996	0	0.303813	0.424798	0.23545	0.105521	0.175055	0.0864746	0.0619875
455	AT1G04510	1	1226483	1230947	+	4465	721	860	2062	1002	1158	1614	591	855	651	642	1451	1312	1084	1244	2019	1357	849	2215	1080	790.5	1103	1164	646.5	723	10.4367	10.4936	12.1002	14.7688	13.2941	12.3749	9.32363	10.918	10.355	9.15476	9.1215	8.31418	12.8218	14.2434	13.8806	16.7244	13.019	14.9143	14.0314
456	AT1G04520	1	1231452	1234032	+	2581	157	188	503	233	268	340	156	204	135	229	414	475	261	305	411	318	271	556	250.5	172.5	294.5	283	182	180	3.93153	3.96843	5.10631	5.9411	5.32252	4.50971	4.25751	4.5065	3.7148	5.64912	4.50228	5.2073	5.34063	6.04125	4.88818	6.78002	7.18906	6.47647	5.63181
457	AT1G04530	1	1234176	1236206	-	2031	644	749	2027	667	865	1881	807	1012	758	949	2405	2353	607	769	1416	519	454	1390	766	696.5	486.5	688	853.5	909.5	20.4939	20.0919	26.1499	21.613	21.8312	31.7057	27.9887	28.4098	26.5063	29.7502	33.2373	32.7808	15.7841	19.3567	21.4016	14.0621	15.3051	20.5758	21.7221
458	AT1G04540	1	1236754	1239199	+	2446	42	64	78	68	59	94	58	86	61	103	141	144	67	84	54	44	43	66	63.5	53	43.5	75.5	82	72	1.10979	1.42552	0.835536	1.82958	1.23642	1.31562	1.67028	2.00465	1.77118	2.68111	1.61802	1.66576	1.44663	1.75565	0.677689	0.989893	1.20366	0.811221	1.533
459	AT1G04550	1	1240294	1242157	+	1864	178	260	570	211	273	523	244	276	187	245	712	585	281	312	732	221	265	656	242	219	243	296.5	216	260	6.17197	7.59935	8.01228	7.44965	7.50737	9.60537	9.22068	8.44228	7.125	8.36862	10.7215	8.88009	7.9616	8.55704	12.0548	6.52436	9.73398	10.5806	7.47851
460	AT1G04555	1	1242506	1244244	+	1739	60	101	204	92	139	159	69	97	96	74	146	142	93	145	152	121	98	173	115.5	80.5	109.5	119	85	83	2.22998	3.16425	3.07367	3.48167	4.09719	3.13008	2.79491	3.18031	3.92067	2.70935	2.35653	2.31045	2.82438	4.26269	2.6831	3.82893	3.85849	2.99087	3.78943
461	AT1G04560	1	1244947	1246059	+	1113	0	0	0	0	0	0	0	0	0	0	0	0	0	0	0	0	0	0	0	0	0	0	0	0	0	0	0	0	0	0	0	0	0	0	0	0	0	0	0	0	0	0	0
462	AT1G04570	1	1246601	1248876	-	2276	2	3	23	6	7	20	9	4	20	7	21	14	10	16	11	15	9	0	6.5	2.5	12	13	13.5	6.5	0.0567946	0.0718122	0.264778	0.173492	0.157651	0.300826	0.278541	0.100204	0.62409	0.195821	0.258981	0.174046	0.232042	0.359387	0.148359	0.362669	0.270745	0	0.165571
463	AT1G08855	1	1249571	1251697	-	2127	0	0	0	0	0	0	2	0	0	0	0	0	0	0	0	0	1	0	0	0	0.5	0	0	1	0	0	0	0	0	0	0.0662341	0	0	0	0	0	0	0	0	0	0.0321902	0	0
464	AT1G04580	1	1252005	1257893	-	5889	1	2	2	0	1	0	1	2	5	2	3	0	0	2	25	1	1	0	0.5	1.5	1	1	3.5	1.5	0.0109751	0.0185028	0.00889847	0	0.00870421	0	0.0119613	0.0193636	0.0603	0.0216233	0.0142988	0	0	0.0173622	0.130314	0.00934438	0.0116265	0	0.0043521
465	AT1G04590	1	1258556	1261470	-	2915	397	365	759	409	461	820	217	383	242	254	589	452	551	556	897	509	389	1070	435	381	449	553.5	248	300	8.80241	6.82187	6.82229	9.23387	8.1065	9.63016	5.24373	7.4913	5.89612	5.5479	5.67149	4.3874	9.98281	9.75105	9.44598	9.60884	9.13696	11.0356	8.67019
466	AT1G04600	1	1261762	1272588	+	10827	4	5	10	4	10	11	8	14	6	13	8	27	10	13	26	3	14	11	7	4.5	8.5	11.5	9.5	11	0.0238782	0.02516	0.0242002	0.0243137	0.0473438	0.034781	0.0520476	0.0737253	0.0393579	0.0764485	0.0207397	0.0705607	0.0487789	0.0613833	0.0737154	0.0152477	0.0885341	0.0305447	0.0358287
467	AT1G04610	1	1279351	1281618	+	2268	3	13	15	5	9	2	3	7	5	4	11	3	7	4	5	3	3	4	7	8	3	5.5	4.5	5	0.0854925	0.312284	0.173291	0.145086	0.203409	0.0301887	0.0931745	0.175975	0.156573	0.112292	0.136135	0.037427	0.163003	0.0901638	0.0676737	0.0727897	0.0905668	0.0530235	0.174248
468	AT1G04620	1	1282163	1286619	-	4457	279	292	807	209	276	547	102	101	139	138	337	260	907	831	2051	943	658	2271	242.5	285.5	800.5	869	138.5	101.5	4.04586	3.56935	4.74414	3.08605	3.17422	4.20149	1.61204	1.29204	2.21494	1.97138	2.1223	1.65058	10.7474	9.53177	14.1259	11.6429	10.1082	15.3188	3.13014
469	AT1G04625	1	1287831	1289820	-	1990	0	0	0	0	0	0	0	0	0	0	0	0	1	0	0	0	0	0	0	0	0	0.5	0	0	0	0	0	0	0	0	0	0	0	0	0	0	0.0265391	0	0	0	0	0	0
470	AT1G04630	1	1289734	1291112	-	1379	421	382	1286	384	443	704	400	439	329	376	1140	997	431	406	886	376	297	886	413.5	401.5	336.5	418.5	352.5	419.5	19.7318	15.092	24.4345	18.3259	16.4668	17.477	20.4322	18.1509	16.9442	17.3603	23.2039	20.4568	16.5064	15.0514	19.7225	15.0043	14.7463	19.3162	17.3964
471	AT1G04635	1	1291300	1292024	+	725	21	18	137	23	28	140	10	16	10	16	53	78	27	27	53	21	18	102	25.5	19.5	19.5	27	13	13	1.87211	1.35264	4.95119	2.0878	1.97966	6.61071	0.971585	1.25828	0.979605	1.40513	2.05191	3.04413	1.96682	1.90389	2.24404	1.59394	1.69991	4.22974	2.03373
472	AT1G04640	1	1292023	1293398	+	1376	416	398	1826	369	452	1108	332	409	370	423	1430	1304	647	687	2004	682	500	2359	410.5	407	591	667	396.5	370.5	19.54	15.7585	34.7704	17.6485	16.838	27.5664	16.9957	16.9473	19.0973	19.5729	29.1701	26.8143	24.8328	25.5243	44.7067	27.2746	24.8795	51.542	17.2432
473	AT1G04645	1	1293770	1294263	-	494	0	0	0	0	0	0	0	0	0	0	0	0	0	0	0	0	0	0	0	0	0	0	0	0	0	0	0	0	0	0	0	0	0	0	0	0	0	0	0	0	0	0	0
474	AT1G04650	1	1294627	1299023	-	4397	32	28	44	28	58	77	45	40	33	46	83	49	37	40	77	39	47	74	43	30	43	38.5	39.5	42.5	0.470374	0.346937	0.262194	0.419084	0.676149	0.599504	0.7209	0.518681	0.533024	0.666093	0.529837	0.315317	0.444411	0.46507	0.537561	0.48809	0.731867	0.505972	0.547616
475	AT1G04283	1	1299553	1299796	+	244	0	0	0	0	0	0	0	0	0	0	0	0	0	0	0	0	1	0	0	0	0.5	0	0	0	0	0	0	0	0	0	0	0	0	0	0	0	0	0	0	0	0.280608	0	0
476	AT1G04660	1	1300368	1301773	-	1406	2	1	19	5	6	9	2	3	1	3	10	6	3	4	0	5	2	20	5.5	1.5	3.5	3.5	2	2.5	0.0919378	0.0387493	0.354075	0.234037	0.218744	0.219137	0.100199	0.121656	0.0505131	0.135853	0.199634	0.120746	0.112687	0.145442	0	0.195694	0.0973947	0.427658	0.226391
477	AT1G04670	1	1301829	1302758	+	930	0	0	0	0	0	0	0	0	0	0	0	0	0	0	0	0	0	0	0	0	0	0	0	0	0	0	0	0	0	0	0	0	0	0	0	0	0	0	0	0	0	0	0
478	AT1G04680	1	1303467	1307973	-	4507	874	963	1663	1164	1550	1781	923	832	1470	1634	1705	2835	1398	1279	1747	1798	1400	2471	1357	918.5	1599	1338.5	1552	877.5	12.5335	11.6409	9.66789	16.9967	17.6285	13.528	14.4256	10.5253	23.1643	23.0833	10.6184	17.7981	16.3817	14.5077	11.8987	21.953	21.2682	16.483	17.3126
479	AT1G04690	1	1313443	1315823	+	2381	896	897	2859	1006	1237	2560	822	1124	931	1040	2818	3220	1089	1126	2396	1216	870	2844	1121.5	896.5	1043	1107.5	985.5	973	24.3219	20.525	31.4617	27.806	26.6306	36.8077	24.3182	26.9156	27.7702	27.8104	33.2202	38.2652	24.1551	24.1765	30.8902	28.1039	25.0179	35.9105	27.2183
480	AT1G04700	1	1316139	1321000	+	4862	37	44	94	31	49	66	32	42	23	31	48	51	44	48	65	35	34	110	40	40.5	34.5	46	27	37	0.491854	0.493045	0.50657	0.41961	0.516597	0.464715	0.463611	0.492528	0.335971	0.405957	0.277107	0.296799	0.477945	0.504709	0.410385	0.396137	0.478801	0.680188	0.468104
481	AT1G04710	1	1321885	1324840	+	2956	324	392	799	302	428	602	455	657	339	387	936	805	716	760	1195	750	637	1382	365	358	693.5	738	363	556	7.08419	7.22488	7.08222	6.7236	7.42182	6.97188	10.8424	12.6724	8.14488	8.33566	8.88775	7.70546	12.7923	13.1439	12.4096	13.962	14.7545	14.0558	7.07271
482	AT1G04720	1	1324923	1325007	+	85	0	0	0	0	0	0	0	0	0	0	0	0	0	0	0	0	0	0	0	0	0	0	0	0	0	0	0	0	0	0	0	0	0	0	0	0	0	0	0	0	0	0	0
483	AT1G04730	1	1325099	1331169	-	6071	79	100	200	105	142	253	56	87	51	87	193	130	135	134	227	144	104	256	123.5	89.5	124	134.5	69	71.5	0.84104	0.897406	0.863171	1.13823	1.19894	1.42665	0.649751	0.817064	0.596622	0.912415	0.892314	0.605885	1.17439	1.12839	1.14778	1.30525	1.17291	1.26774	1.16858
484	AT1G04750	1	1331466	1333651	-	2186	580	693	2599	671	787	2355	404	654	446	486	2018	1883	749	875	2834	798	548	2890	729	636.5	673	812	466	529	17.1486	17.2716	31.1518	20.2009	18.4542	36.8807	13.0182	17.0579	14.4902	14.1553	25.9114	24.3729	18.0955	20.4632	39.7963	20.0884	17.1641	39.7465	19.3276
485	AT1G04287	1	1333696	1334012	+	317	0	0	0	0	0	0	0	0	0	0	0	0	0	0	0	0	0	0	0	0	0	0	0	0	0	0	0	0	0	0	0	0	0	0	0	0	0	0	0	0	0	0	0
486	AT1G04760	1	1334533	1336704	+	2172	21	40	74	50	54	57	24	53	27	52	85	54	46	40	45	34	31	56	52	30.5	32.5	43	39.5	38.5	0.624898	1.00334	0.892686	1.51499	1.2744	0.898407	0.778342	1.39127	0.882863	1.52432	1.09845	0.703463	1.1185	0.941489	0.635984	0.861412	0.97722	0.775139	1.39469
487	AT1G04770	1	1336274	1337849	-	1576	136	156	401	120	174	300	115	104	66	64	312	229	142	182	203	95	78	246	147	146	86.5	162	65	109.5	5.57741	5.39284	6.66676	5.011	5.65932	6.51663	5.13997	3.76248	2.97425	2.58558	5.55672	4.11137	4.75852	5.90378	3.95397	3.31711	3.38867	4.69278	5.33516
488	AT1G04778	1	1339588	1340565	+	978	2	10	0	4	10	27	9	7	9	6	13	6	11	13	39	9	9	4	7	6	9	12	7.5	8	0.132172	0.557071	0	0.269166	0.524122	0.945112	0.64822	0.40809	0.653571	0.390612	0.3731	0.173588	0.59401	0.679547	1.22411	0.506402	0.630078	0.122962	0.396644
489	AT1G04780	1	1340553	1343793	-	3241	1611	2463	2328	1739	2362	2360	1458	2552	1281	1762	2097	2155	2343	3028	2562	1932	1844	2330	2050.5	2037	1888	2685.5	1521.5	2005	32.1267	41.4033	18.8205	35.3118	37.357	24.9282	31.6882	44.8951	28.0711	34.6147	18.161	18.8138	38.1797	47.763	24.2657	32.8035	38.9558	21.6137	36.3344
490	AT1G04790	1	1344989	1348868	+	3880	550	785	1010	510	704	859	464	584	376	526	932	843	643	767	980	606	470	1004	607	667.5	538	705	451	524	9.1618	11.0227	6.82051	8.65043	9.30062	7.57913	8.42374	8.58179	6.88249	8.63153	6.74225	6.14756	8.75224	10.106	7.75332	8.59474	8.29386	7.77953	8.97552
491	AT1G04800	1	1348452	1349478	-	1027	131	119	92	134	198	138	110	112	104	98	106	105	132	83	61	102	72	106	166	125	87	107.5	101	111	8.24424	6.31285	2.34717	8.58684	9.88247	4.60009	7.54468	6.21791	7.19204	6.0756	2.89705	2.89285	6.78802	4.13164	1.82328	5.4654	4.80013	3.10304	9.23466
492	AT1G04810	1	1350080	1355466	+	5387	1031	1200	2008	1012	1275	1809	850	1226	757	963	1834	1526	2281	2508	3322	1630	1170	2543	1143.5	1115.5	1400	2394.5	860	1038	12.3698	12.1362	9.76661	12.3633	12.132	11.4961	11.1145	12.976	9.98017	11.3819	9.55593	8.01521	22.3624	23.801	18.9298	16.6507	14.8706	14.1922	12.2477
493	AT1G04820	1	1356084	1358547	-	2464	3799	3793	10260	3966	4956	9100	2571	3091	2487	3353	7333	7234	4030	4122	7718	4816	3430	9608	4461	3796	4123	4076	2920	2831	99.6502	83.867	109.102	105.928	103.101	126.433	73.4988	71.5245	71.6843	86.6416	83.5337	83.0701	86.3782	85.5229	96.1518	107.557	95.3112	117.231	104.514
494	AT1G04830	1	1358574	1362019	-	3446	272	316	729	254	362	460	309	385	300	317	669	897	354	407	592	322	339	547	308	294	330.5	380.5	308.5	347	5.10156	4.99598	5.54293	4.85085	5.38473	4.56984	6.31629	6.37004	6.18294	5.85703	5.44918	7.3652	5.42535	6.03802	5.27351	5.142	6.73558	4.77225	5.11779
495	AT1G04840	1	1362227	1365027	-	2801	43	33	53	35	40	81	14	22	20	16	24	1	53	76	96	52	49	130	37.5	38	50.5	64.5	18	18	0.992213	0.641874	0.495781	0.822345	0.732011	0.989988	0.352074	0.447823	0.507115	0.363698	0.240502	0.0101017	0.999315	1.38713	1.05209	1.0216	1.19777	1.39535	0.777178
496	AT1G04850	1	1365107	1368940	-	3834	1381	1831	2842	1538	2045	2288	1374	2164	1205	1691	2489	2691	2071	2561	3158	1947	1830	3218	1791.5	1606	1888.5	2316	1448	1769	23.2804	26.0187	19.4222	26.4	27.3409	20.4297	25.2437	32.1812	22.3215	28.0818	18.2219	19.8595	28.5278	34.1486	25.2844	27.9451	32.6806	25.234	26.8704
497	AT1G04860	1	1369036	1373103	-	4068	961	975	2000	948	1109	1599	595	857	588	673	1426	1388	1044	1130	1759	911	744	1907	1028.5	968	827.5	1087	630.5	726	15.2683	13.0579	12.8818	15.3365	13.974	13.4563	10.3028	12.0115	10.2656	10.5334	9.83918	9.65419	13.5537	14.2008	13.2733	12.3234	12.5223	14.0936	14.6553
498	AT1G04870	1	1373234	1375821	-	2588	870	1050	1718	1003	1169	1736	322	550	249	456	559	518	951	1025	1108	934	608	1790	1086	960	771	988	352.5	436	21.7272	22.1042	17.3935	25.5056	23.1537	22.9638	8.76416	12.117	6.8332	11.2185	6.06273	5.66334	19.4069	20.2477	13.1422	19.8598	16.0853	20.7941	24.3297
499	AT1G04880	1	1375824	1379228	-	3405	3	9	17	3	5	15	8	12	10	12	34	23	9	15	26	11	5	29	4	6	8	12	11	10	0.0569448	0.144004	0.130815	0.0579834	0.0752703	0.150811	0.165498	0.200937	0.20858	0.224387	0.280274	0.191125	0.139593	0.225211	0.234396	0.177774	0.100541	0.256055	0.0666268
500	AT1G04890	1	1380382	1382599	-	2218	0	0	0	0	0	0	0	0	0	0	0	0	0	0	0	0	0	0	0	0	0	0	0	0	0	0	0	0	0	0	0	0	0	0	0	0	0	0	0	0	0	0	0
501	AT1G04293	1	1382790	1383059	-	270	0	0	0	0	0	0	0	0	0	0	0	0	0	0	0	0	0	0	0	0	0	0	0	0	0	0	0	0	0	0	0	0	0	0	0	0	0	0	0	0	0	0	0
502	AT1G04895	1	1383008	1383422	-	415	0	0	0	0	0	0	0	0	0	0	0	0	0	0	0	0	0	0	0	0	0	0	0	0	0	0	0	0	0	0	0	0	0	0	0	0	0	0	0	0	0	0	0
503	AT1G04900	1	1383841	1387895	+	4055	206	215	594	241	277	489	94	235	98	104	254	173	425	520	799	447	288	796	259	210.5	367.5	472.5	101	164.5	3.28342	2.88866	3.83815	3.91134	3.50155	4.12835	1.63289	3.30426	1.71642	1.63296	1.75818	1.20715	5.53526	6.55583	6.04852	6.06609	4.86287	5.90165	3.70644
504	AT1G04297	1	1385478	1386132	-	655	0	0	0	0	0	0	0	0	0	0	0	0	0	0	0	0	0	0	0	0	0	0	0	0	0	0	0	0	0	0	0	0	0	0	0	0	0	0	0	0	0	0	0
505	AT1G04910	1	1387871	1391381	-	3511	389	519	921	453	573	716	393	677	386	492	914	703	497	581	768	478	493	706	513	454	485.5	539	439	535	7.16091	8.05352	6.87315	8.49115	8.36555	6.98136	7.88462	10.994	7.80811	8.92212	7.30695	5.66541	7.47593	8.45981	6.71465	7.49185	9.61406	6.04541	8.42835
506	AT1G04303	1	1388988	1389225	+	238	0	0	0	0	0	0	0	0	0	0	0	0	0	0	0	0	0	0	0	0	0	0	0	0	0	0	0	0	0	0	0	0	0	0	0	0	0	0	0	0	0	0	0
507	AT1G04920	1	1391434	1395953	-	4520	33	50	68	26	47	23	29	25	34	41	69	59	42	39	33	29	36	51	36.5	41.5	32.5	40.5	37.5	27	0.471873	0.602671	0.394183	0.37856	0.533004	0.1742	0.451938	0.315354	0.534232	0.577536	0.428481	0.369335	0.490739	0.441104	0.224114	0.353062	0.545324	0.339221	0.455782
508	AT1G04930	1	1396265	1399122	-	2858	152	161	152	138	188	119	75	147	71	108	97	49	163	151	111	133	106	133	163	156.5	119.5	157	89.5	111	3.43741	3.06911	1.3935	3.17772	3.37184	1.42542	1.84849	2.93259	1.76435	2.406	0.952643	0.485111	3.01207	2.70103	1.19221	2.56083	2.53942	1.39907	3.27478
509	AT1G04945	1	1399174	1403112	+	3939	194	186	618	265	266	564	57	113	66	64	148	146	258	227	577	226	118	489	265.5	190	172	242.5	65	85	3.18321	2.57262	4.11083	4.42751	3.46152	4.90175	1.01931	1.63565	1.19	1.03449	1.05462	1.04875	3.45918	2.94615	4.49659	3.15729	2.0511	3.73228	3.94451
510	AT1G04940	1	1399182	1400830	+	1649	0	0	0	0	0	0	0	0	0	0	0	0	0	0	0	0	0	0	0	0	0	0	0	0	0	0	0	0	0	0	0	0	0	0	0	0	0	0	0	0	0	0	0
511	AT1G04950	1	1403085	1407531	-	4447	332	327	869	309	441	695	314	332	280	322	914	925	391	421	832	394	362	774	375	329.5	378	406	301	323	4.82526	4.00617	5.12011	4.57289	5.08326	5.35027	4.97372	4.25665	4.47178	4.61023	5.76899	5.88548	4.64354	4.83983	5.74314	4.87552	5.57355	5.23269	4.82807
512	AT1G04960	1	1407772	1410933	-	3162	562	1032	897	590	762	739	543	895	451	668	972	878	817	1153	1088	570	648	635	676	797	609	985	559.5	719	11.4875	17.7814	7.43289	12.2797	12.3528	8.00093	12.0964	16.1383	10.1299	13.4508	8.62829	7.85669	13.6458	18.6416	10.5623	9.91984	14.0315	6.03759	12.3163
513	AT1G04970	1	1411088	1413627	+	2540	427	574	1319	407	624	926	493	789	492	480	1528	1486	703	723	1373	522	562	1159	515.5	500.5	542	713	486	641	10.8654	12.312	13.6062	10.5453	12.5928	12.4806	13.672	17.7109	13.7569	12.0321	16.8854	16.5536	14.6171	14.5519	16.5932	11.3091	15.1493	13.7183	11.5691
514	AT1G04980	1	1413644	1416218	-	2575	163	243	541	187	271	418	204	440	123	258	467	360	576	753	1033	403	339	791	229	203	371	664.5	190.5	322	4.09129	5.14136	5.50487	4.77929	5.39465	5.55721	5.58048	9.74254	3.39248	6.37935	5.0905	3.95578	11.8137	14.9497	12.3145	8.61231	9.01391	9.2353	5.08697
515	AT1G04985	1	1416342	1419027	-	2686	1228	1761	1833	1282	1446	1570	924	1475	724	938	1576	1189	1542	1791	1468	1222	1025	1610	1364	1494.5	1123.5	1666.5	831	1199.5	29.5489	35.7193	17.8807	31.411	27.5952	20.0102	24.2318	31.31	19.1435	22.2347	16.4691	12.5252	30.3192	34.0882	16.777	25.0355	26.1281	18.0207	29.5031
516	AT1G04990	1	1418612	1421863	-	3252	350	432	615	436	527	512	269	391	338	298	562	453	878	1199	1186	957	979	1082	481.5	391	968	1038.5	318	330	6.95612	7.23739	4.95509	8.82338	8.30675	5.38986	5.82667	6.85525	7.38168	5.83444	4.85072	3.94144	14.2588	18.8488	11.1951	16.194	20.6121	10.003	8.56507
517	AT1G05000	1	1425539	1428869	+	3331	65	90	263	118	158	371	64	86	99	67	161	348	203	164	607	237	147	598	138	77.5	192	183.5	83	75	1.26121	1.47203	2.06875	2.33135	2.43138	3.81292	1.35339	1.47204	2.11081	1.28066	1.35666	2.95605	3.21856	2.51701	5.5938	3.9153	3.02157	5.39732	2.38136
518	AT1G05005	1	1429048	1430056	+	1009	0	0	0	0	0	0	0	0	0	0	1	0	0	0	0	0	0	0	0	0	0	0	0	0	0	0	0	0	0	0	0	0	0	0	0.0278182	0	0	0	0	0	0	0	0
519	AT1G04307	1	1429442	1429889	-	448	0	0	0	0	0	0	0	0	0	0	0	0	0	0	0	0	0	0	0	0	0	0	0	0	0	0	0	0	0	0	0	0	0	0	0	0	0	0	0	0	0	0	0
520	AT1G05010	1	1431177	1433010	-	1834	4275	4931	15842	4817	5849	13327	2688	3104	3184	2660	9422	12501	4576	3404	11897	4420	2786	12152	5333	4603	3603	3990	2922	2896	150.656	146.482	226.328	172.853	163.476	248.766	103.24	96.4982	123.3	92.3455	144.2	192.865	131.773	94.8867	199.128	132.622	104.009	199.205	168.164
521	AT1G05020	1	1435155	1437763	-	2609	155	197	340	138	183	253	54	68	46	71	174	80	96	59	130	56	54	96	160.5	176	55	77.5	58.5	61	3.83979	4.11378	3.41454	3.481	3.59541	3.31974	1.45794	1.48604	1.2522	1.73268	1.87196	0.867607	1.94329	1.15609	1.52955	1.18115	1.41713	1.10624	3.5382
522	AT1G05030	1	1438048	1441933	-	3886	313	381	900	248	249	574	211	237	183	207	635	517	438	389	771	284	217	524	248.5	347	250.5	413.5	195	224	5.20584	5.3416	6.06829	4.19999	3.28449	5.0567	3.82471	3.4773	3.34455	3.39157	4.58661	3.76439	5.95266	5.11755	6.09039	4.02168	3.82338	4.05397	3.74224
523	AT1G04313	1	1444692	1445039	-	348	21	15	16	8	10	10	1	2	1	8	12	10	8	9	9	5	2	18	9	18	3.5	8.5	4.5	1.5	3.90023	2.34834	1.20467	1.5129	1.47296	0.983737	0.202414	0.327678	0.204084	1.46367	0.967882	0.81307	1.21409	1.32214	0.793883	0.790647	0.393497	1.55505	1.49293
524	AT1G05035	1	1444983	1446116	+	1134	14	8	58	7	5	7	4	12	0	3	34	2	6	6	33	2	5	18	6	11	3.5	6	1.5	8	0.79793	0.384349	1.34011	0.406241	0.22601	0.211321	0.248465	0.603344	0	0.168439	0.841562	0.0499027	0.279433	0.270491	0.893293	0.097053	0.301889	0.477212	0.316126
525	AT1G04317	1	1446155	1447314	+	1160	20	18	32	8	5	15	1	12	5	2	7	14	13	11	51	7	6	12	6.5	19	6.5	12	3.5	6.5	1.11435	0.845403	0.722801	0.45387	0.220944	0.442682	0.0607241	0.589821	0.306127	0.109776	0.169379	0.341489	0.591868	0.484786	1.3496	0.332072	0.354147	0.31101	0.337407
526	AT1G04323	1	1446835	1447073	+	239	0	0	0	0	0	0	0	0	0	0	0	0	0	0	0	0	0	0	0	0	0	0	0	0	0	0	0	0	0	0	0	0	0	0	0	0	0	0	0	0	0	0	0
527	AT1G05040	1	1447369	1448463	-	1095	1	0	0	0	0	0	0	0	0	0	0	0	1	0	0	0	0	0	0	0.5	0	0.5	0	0	0.0590249	0	0	0	0	0	0	0	0	0	0	0	0.0482309	0	0	0	0	0	0
528	AT1G05055	1	1448631	1450901	-	2271	124	100	422	105	101	382	87	104	74	95	327	270	135	144	358	119	90	432	103	112	104.5	139.5	84.5	95.5	3.52902	2.39901	4.8688	3.04279	2.27969	5.75843	2.69849	2.61104	2.31422	2.66342	4.04158	3.36398	3.13947	3.24161	4.83904	2.88351	2.71341	5.71897	2.66124
529	AT1G05060	1	1451002	1452872	-	1871	213	253	643	404	531	1042	133	150	115	126	305	441	290	301	761	273	182	869	467.5	233	227.5	295.5	120.5	141.5	7.35793	7.36709	9.00459	14.2104	14.5476	19.0657	5.00722	4.57103	4.36529	4.28776	4.57558	6.66917	8.18585	8.22447	12.4854	8.02936	6.66021	13.9636	14.379
530	AT1G05065	1	1454606	1455322	-	717	4	3	48	6	4	50	3	3	5	2	33	24	2	3	28	4	8	56	5	3.5	6	2.5	3.5	3	0.360571	0.227956	1.75408	0.550721	0.285964	2.38731	0.294728	0.238561	0.495268	0.177601	1.29186	0.947107	0.147316	0.213903	1.19876	0.306996	0.763944	2.34812	0.418342
531	AT1G05070	1	1457007	1458802	-	1796	345	370	781	398	398	457	318	419	311	307	738	625	389	418	574	355	335	725	398	357.5	345	403.5	309	368.5	12.4154	11.2239	11.3939	14.584	11.3592	8.711	12.4721	13.3016	12.2982	10.8834	11.5337	9.84648	11.4389	11.8983	9.81067	10.8771	12.7711	12.1362	12.9716
532	AT1G05080	1	1459091	1460579	+	1489	0	0	0	0	1	0	0	0	0	0	0	0	2	0	0	0	0	0	0.5	0	0	1	0	0	0	0	0	0	0.0344252	0	0	0	0	0	0	0	0.0709374	0	0	0	0	0	0.0172126
533	AT1G05085	1	1460988	1461670	+	683	0	0	0	0	0	0	0	0	0	0	0	0	0	0	0	0	0	0	0	0	0	0	0	0	0	0	0	0	0	0	0	0	0	0	0	0	0	0	0	0	0	0	0
534	AT1G04327	1	1461934	1462157	+	224	0	0	0	0	0	0	0	0	0	0	0	0	0	0	0	0	0	0	0	0	0	0	0	0	0	0	0	0	0	0	0	0	0	0	0	0	0	0	0	0	0	0	0
535	AT1G04333	1	1462043	1462340	-	298	0	0	0	0	0	0	0	0	0	0	0	0	0	0	0	0	0	0	0	0	0	0	0	0	0	0	0	0	0	0	0	0	0	0	0	0	0	0	0	0	0	0	0
536	AT1G05087	1	1463108	1464173	+	1066	1	2	79	1	3	38	2	2	1	3	110	50	1	2	57	4	7	41	2	1.5	5.5	1.5	2	2	0.0606307	0.102217	1.94177	0.0617365	0.144256	1.22035	0.132157	0.106972	0.0666242	0.179183	2.89638	1.32715	0.049543	0.0959153	1.64139	0.206488	0.449605	1.15632	0.102996
537	AT1G05090	1	1464239	1465875	+	1637	0	1	16	1	2	34	0	0	0	1	46	27	0	1	90	0	0	36	1.5	0.5	0	0.5	0.5	0	0	0.0332813	0.256093	0.0402023	0.0626256	0.711031	0	0	0	0.0388942	0.788732	0.466683	0	0.0312296	1.68767	0	0	0.661158	0.051414
538	AT1G05100	1	1469541	1470881	+	1341	10	9	8	10	9	25	5	5	21	23	15	49	16	16	9	11	45	8	9.5	9.5	28	16	22	5	0.481971	0.365648	0.15631	0.490761	0.344021	0.638218	0.26264	0.212588	1.11219	1.09203	0.313966	1.03389	0.630131	0.609967	0.206019	0.451394	2.2976	0.179355	0.417391
539	AT1G05120	1	1471323	1476289	-	4967	357	518	886	384	536	616	262	356	274	330	646	854	483	484	791	379	395	589	460	437.5	387	483.5	302	309	4.64541	5.68178	4.67376	5.08787	5.53148	4.24565	3.71557	4.08651	3.91783	4.23013	3.65055	4.86487	5.13562	4.98157	4.8885	4.19891	5.44495	3.56511	5.30968
540	AT1G05136	1	1478923	1479063	+	141	0	0	0	0	0	1	0	0	0	0	0	0	0	0	0	0	0	1	0	0	0	0	0	0	0	0	0	0	0	0.242795	0	0	0	0	0	0	0	0	0	0	0	0.213222	0
541	AT1G08865	1	1480118	1480940	-	823	4	5	38	1	4	9	1	5	0	0	0	9	3	5	26	2	0	14	2.5	4.5	1	4	0	3	0.31413	0.330993	1.20979	0.0799649	0.249133	0.37437	0.0855892	0.346391	0	0	0	0.309421	0.192513	0.310588	0.969765	0.133728	0	0.511422	0.164549
542	AT1G05140	1	1482546	1484059	+	1514	1333	1384	2144	849	1397	1181	1434	1788	1233	1771	2120	2090	1982	2419	2061	1767	1821	2264	1123	1358.5	1794	2200.5	1502	1611	56.9055	49.8034	37.1044	36.9046	47.2979	26.7044	66.7179	67.3346	57.8397	74.4777	39.3034	39.0596	69.1381	81.6818	41.7874	64.2248	82.3521	44.9575	42.1013
543	AT1G05150	1	1484067	1487027	-	2961	511	615	1375	483	627	900	527	684	393	531	1530	1383	685	672	1208	492	502	1170	555	563	497	678.5	462	605.5	11.154	11.3158	12.1672	10.7351	10.8543	10.4055	12.5369	13.1709	9.42634	11.418	14.5035	13.2157	12.2178	11.6024	12.5234	9.14363	11.608	11.8795	10.7947
544	AT1G05160	1	1487378	1491005	-	3628	199	244	415	170	214	478	164	179	121	144	347	341	240	298	445	199	205	425	192	221.5	202	269	132.5	171.5	3.54516	3.66414	2.99714	3.08376	3.02355	4.51044	3.18416	2.81308	2.36868	2.52714	2.68462	2.65946	3.49368	4.19918	3.76518	3.01841	3.86881	3.52187	3.05366
545	AT1G05170	1	1490974	1494248	-	3275	58	89	194	99	130	203	81	84	103	72	225	313	122	136	376	104	112	255	114.5	73.5	108	129	87.5	82.5	1.14463	1.48057	1.55209	1.9894	2.03471	2.12199	1.74218	1.4624	2.23365	1.39976	1.92838	2.70421	1.96738	2.12296	3.52427	1.74749	2.34152	2.34089	2.01206
546	AT1G04337	1	1496735	1497102	+	368	0	0	0	0	0	0	0	0	0	0	0	0	0	0	0	0	0	0	0	0	0	0	0	0	0	0	0	0	0	0	0	0	0	0	0	0	0	0	0	0	0	0	0
547	AT1G05180	1	1498114	1501953	-	3840	563	601	1598	642	769	1412	355	445	372	365	1031	1053	835	773	1431	862	506	1552	705.5	582	684	804	368.5	400	9.47604	8.52692	10.9037	11.0028	10.2652	12.5881	6.51202	6.60732	6.8802	6.05195	7.53612	7.75897	11.484	10.2911	11.4394	12.3529	9.02215	12.151	10.634
548	AT1G05190	1	1502251	1503853	-	1603	12221	14836	19609	10114	13961	13282	11654	15414	9020	14421	17691	16879	16435	20812	18340	13818	16297	19552	12037.5	13528.5	15057.5	18623.5	11720.5	13534	492.746	504.234	320.515	415.23	446.431	283.653	512.107	548.25	399.634	572.79	309.77	297.934	541.472	663.736	351.204	474.355	696.089	366.699	430.83
549	AT1G05200	1	1504941	1509152	+	4212	497	457	1338	503	652	1010	362	428	369	440	1017	938	436	486	880	336	422	709	577.5	477	379	461	404.5	395	7.62637	5.91122	8.32328	7.85921	7.93469	8.20902	6.05395	5.79365	6.22196	6.65117	6.77724	6.30118	5.46686	5.89879	6.41339	4.38978	6.85985	5.06069	7.89695
550	AT1G04343	1	1508646	1509015	-	370	0	0	0	0	0	0	0	0	0	0	0	0	0	0	0	0	0	0	0	0	0	0	0	0	0	0	0	0	0	0	0	0	0	0	0	0	0	0	0	0	0	0	0
551	AT1G05205	1	1509103	1510341	-	1239	128	90	229	120	120	186	107	133	80	77	257	296	130	158	187	168	81	351	120	109	124.5	144	78.5	120	6.67711	3.95749	4.84274	6.37396	4.96456	5.13925	6.08319	6.12036	4.58572	3.95688	5.82214	6.7597	5.5413	6.5193	4.63301	7.46156	4.47615	8.51701	5.66926
552	AT1G04347	1	1509751	1510161	+	411	0	0	0	0	0	0	0	0	0	0	0	0	0	0	0	0	0	0	0	0	0	0	0	0	0	0	0	0	0	0	0	0	0	0	0	0	0	0	0	0	0	0	0
553	AT1G05210	1	1510404	1511683	+	1280	48	79	156	68	75	174	43	54	39	47	94	85	57	92	125	73	56	180	71.5	63.5	64.5	74.5	43	48.5	2.42371	3.36253	3.19331	3.49622	3.00346	4.65369	2.36634	2.40536	2.16393	2.33788	2.06129	1.87895	2.35182	3.67446	2.99773	3.13837	2.9955	4.2278	3.24984
554	AT1G05220	1	1511895	1512842	+	948	2	3	20	3	4	24	1	1	0	1	6	10	2	0	23	2	2	6	3.5	2.5	2	1	0.5	1	0.136355	0.17241	0.552775	0.208263	0.216283	0.866685	0.0743037	0.0601435	0	0.0671623	0.177649	0.298469	0.11142	0	0.744754	0.116095	0.144448	0.190281	0.212273
555	AT1G04353	1	1512618	1514562	+	1945	0	0	0	0	0	0	0	0	1	1	0	0	0	0	0	0	0	0	0	0	0	0	1	0	0	0	0	0	0	0	0	0	0.0365149	0.0327351	0	0	0	0	0	0	0	0	0
556	AT1G05230	1	1512896	1518900	-	6005	116	137	222	116	183	177	99	84	142	137	234	286	196	160	254	179	158	260	149.5	126.5	168.5	178	139.5	91.5	1.24852	1.24296	0.96865	1.27129	1.5621	1.00906	1.16129	0.79756	1.67944	1.45258	1.09376	1.3476	1.72378	1.36214	1.29842	1.64033	1.8015	1.3017	1.41669
557	AT1G05240	1	1520278	1523023	+	2746	1	3	0	0	0	0	1	2	4	0	8	0	0	5	5	0	0	0	0	2	0	2.5	2	1.5	0.0235369	0.0595209	0	0	0	0	0.0256518	0.0415266	0.103454	0	0.081773	0	0	0.093086	0.0558937	0	0	0	0
558	AT1G04357	1	1523561	1524069	-	509	6	7	16	4	3	0	12	2	2	5	6	7	12	14	17	5	6	0	3.5	6.5	5.5	13	3.5	7	0.761874	0.749254	0.823624	0.51718	0.302116	0	1.66067	0.224031	0.279062	0.62544	0.330867	0.389123	1.2451	1.40613	1.02524	0.54056	0.807094	0	0.409648
559	AT1G04363	1	1523594	1523943	+	350	0	0	0	0	0	0	0	0	0	0	0	0	0	0	0	0	0	0	0	0	0	0	0	0	0	0	0	0	0	0	0	0	0	0	0	0	0	0	0	0	0	0	0
560	AT1G04367	1	1524572	1525242	-	671	1	1	9	0	1	5	1	1	2	3	3	4	0	2	17	0	0	7	0.5	1	0	1	2.5	1	0.0963224	0.0811945	0.351437	0	0.0763921	0.255097	0.104978	0.0849717	0.211688	0.284664	0.125493	0.168673	0	0.152378	0.777713	0	0	0.313637	0.038196
561	AT1G05250	1	1525601	1527360	-	1760	0	0	0	0	0	0	0	0	0	0	0	0	0	0	0	0	0	0	0	0	0	0	0	0	0	0	0	0	0	0	0	0	0	0	0	0	0	0	0	0	0	0	0
562	AT1G05260	1	1529767	1531484	+	1718	270	754	315	642	550	717	274	500	178	307	339	289	378	488	457	405	291	579	596	512	348	433	242.5	387	10.1576	23.911	4.80413	24.593	16.4101	14.2874	11.2343	16.5937	7.35844	11.3776	5.53856	4.75972	11.6201	14.5215	8.16556	12.9725	11.5974	10.1323	20.5015
563	AT1G05270	1	1531641	1534767	-	3127	683	891	1580	529	856	1066	531	742	445	540	1212	1082	730	853	1356	687	574	1137	692.5	787	630.5	791.5	492.5	636.5	14.117	15.5238	13.239	11.1334	14.0319	11.6704	11.9615	13.5292	10.107	10.9951	10.8792	9.79054	12.3292	13.9456	13.3114	12.0898	12.5682	10.9316	12.5826
564	AT1G05280	1	1534830	1537602	-	2773	0	5	11	5	3	4	1	2	2	2	8	6	5	4	0	3	2	4	4	2.5	2.5	4.5	2	1.5	0	0.0982357	0.103937	0.118664	0.0554552	0.049382	0.0254021	0.0411223	0.0512235	0.0459213	0.0809768	0.0612221	0.095227	0.0737438	0	0.0595338	0.0493822	0.0433672	0.0870597
565	AT1G04373	1	1538273	1538484	-	212	0	0	0	0	0	0	0	0	0	0	0	0	0	0	0	0	0	0	0	0	0	0	0	0	0	0	0	0	0	0	0	0	0	0	0	0	0	0	0	0	0	0	0
566	AT1G05290	1	1539152	1540562	-	1411	0	0	0	1	0	0	0	0	1	0	0	0	0	0	0	0	0	0	0.5	0	0	0	0.5	0	0	0	0	0.0466415	0	0	0	0	0.0503341	0	0	0	0	0	0	0	0	0	0.0233207
567	AT1G05291	1	1541348	1542432	-	1085	0	0	0	0	0	0	0	0	0	0	0	0	0	0	0	0	0	0	0	0	0	0	0	0	0	0	0	0	0	0	0	0	0	0	0	0	0	0	0	0	0	0	0
568	AT1G04377	1	1542969	1543287	-	319	0	0	0	0	0	0	0	0	0	0	0	0	0	0	0	0	0	0	0	0	0	0	0	0	0	0	0	0	0	0	0	0	0	0	0	0	0	0	0	0	0	0	0
569	AT1G04383	1	1543157	1543394	+	238	0	0	0	0	0	0	0	0	0	0	0	0	0	0	0	0	0	0	0	0	0	0	0	0	0	0	0	0	0	0	0	0	0	0	0	0	0	0	0	0	0	0	0
570	AT1G04387	1	1543643	1544093	+	451	0	0	0	0	0	0	0	0	0	0	0	0	0	0	0	0	0	0	0	0	0	0	0	0	0	0	0	0	0	0	0	0	0	0	0	0	0	0	0	0	0	0	0
571	AT1G05300	1	1544927	1547849	-	2923	182	235	661	184	340	499	40	52	58	42	111	205	145	102	410	167	71	371	262	208.5	119	123.5	50	46	4.02432	4.38014	5.92515	4.14275	5.9624	5.84426	0.96394	1.01431	1.40925	0.914859	1.0659	1.98441	2.61987	1.78397	4.30574	3.14398	1.66311	3.8159	5.05257
572	AT1G05310	1	1550503	1552587	-	2085	43	37	80	47	39	138	35	13	49	55	113	125	41	50	64	29	40	82	43	40	34.5	45.5	52	24	1.33294	0.966818	1.00534	1.48351	0.958803	2.26585	1.18244	0.355496	1.66909	1.67954	1.52122	1.69633	1.03853	1.22597	0.942252	0.765392	1.31354	1.18239	1.22116
573	AT1G05320	1	1553568	1557848	+	4281	254	265	855	257	322	652	211	222	234	253	528	768	330	286	853	275	257	756	289.5	259.5	266	308	243.5	216.5	3.83476	3.37248	5.23296	3.95082	3.85551	5.21387	3.47181	2.95668	3.88204	3.76278	3.46186	5.07602	4.07107	3.41536	6.11642	3.53492	4.11035	5.30919	3.90316
574	AT1G05330	1	1558058	1558745	+	688	1	0	4	0	1	5	0	4	4	0	2	2	0	0	0	0	0	0	0.5	0.5	0	0	2	2	0.0939423	0	0.152335	0	0.0745045	0.248794	0	0.331488	0.412915	0	0.0815947	0.0822524	0	0	0	0	0	0	0.0372522
575	AT1G05340	1	1558778	1559917	-	1140	98	163	232	96	186	173	70	122	269	85	175	659	262	151	399	261	74	416	141	130.5	167.5	206.5	177	96	5.55611	7.7899	5.33224	5.54199	8.36333	5.19517	4.32526	6.10171	16.7586	4.74731	4.30877	16.3564	12.1377	6.77154	10.7439	12.5988	4.44444	10.9708	6.95266
576	AT1G05350	1	1560678	1564409	-	3732	370	496	837	485	501	901	349	417	266	348	801	707	664	664	977	541	382	915	493	433	461.5	664	307	383	6.40781	7.24084	5.87639	8.55262	6.88124	8.26497	6.58723	6.37076	5.06208	5.93706	6.02437	5.36025	9.3965	9.09581	8.03611	7.97715	7.0083	7.37108	7.71693
577	AT1G05360	1	1564491	1567508	+	3018	81	84	465	68	104	304	82	127	65	74	519	395	101	96	502	77	64	399	86	82.5	70.5	98.5	69.5	104.5	1.73466	1.51638	4.03702	1.48282	1.76638	3.44836	1.91387	2.39928	1.52962	1.56116	4.8269	3.70327	1.76743	1.62617	5.10596	1.40399	1.45195	3.97471	1.6246
578	AT1G05370	1	1569147	1572469	-	3323	17	33	49	47	48	62	29	30	29	32	69	49	38	47	66	54	37	112	47.5	25	45.5	42.5	30.5	29.5	0.33065	0.541044	0.38636	0.930822	0.740426	0.638733	0.614733	0.51474	0.619808	0.613131	0.582826	0.417227	0.603939	0.723074	0.609687	0.894242	0.762363	1.0133	0.835624
579	AT1G05380	1	1576822	1582672	+	5851	818	1013	1745	907	1130	1457	726	996	651	829	1573	1556	1099	1151	1614	904	903	1463	1018.5	915.5	903.5	1125	740	861	9.03593	9.43253	7.81434	10.2018	9.89964	8.52487	8.74028	9.70568	7.90206	9.02107	7.54604	7.52466	9.9199	10.0568	8.46772	8.50218	10.5669	7.51737	10.0507
580	AT1G05385	1	1582671	1583760	-	1090	292	271	768	241	288	676	277	314	278	257	928	965	410	384	1028	322	264	876	264.5	281.5	293	397	267.5	295.5	17.3143	13.5454	18.4613	14.5509	13.5437	21.2314	17.9008	16.4248	18.1137	15.0121	23.8969	25.05	19.8654	18.0103	28.9507	16.2563	16.5832	24.1618	14.0473
581	AT1G05390	1	1583772	1583845	-	74	0	0	0	0	0	0	0	0	0	0	0	0	0	0	0	0	0	0	0	0	0	0	0	0	0	0	0	0	0	0	0	0	0	0	0	0	0	0	0	0	0	0	0
582	AT1G05400	1	1584073	1585421	+	1349	11	11	18	12	16	52	8	13	5	11	44	8	16	13	27	9	13	15	14	11	11	14.5	8	10.5	0.527024	0.444252	0.349613	0.585421	0.607966	1.31962	0.417731	0.54945	0.263237	0.519176	0.915506	0.167797	0.626394	0.492659	0.614391	0.367132	0.659815	0.334296	0.596693
583	AT1G05410	1	1585371	1587794	-	2424	326	419	1077	333	350	674	270	399	157	253	717	544	348	363	638	299	218	589	341.5	372.5	258.5	355.5	205	334.5	8.6923	9.41739	11.6415	9.04088	7.40127	9.51887	7.84603	9.38506	4.59998	6.64541	8.30246	6.35	7.58205	7.65577	8.07944	6.78782	6.15764	7.30524	8.22108
584	AT1G05420	1	1589973	1591012	+	1040	55	47	74	37	36	23	137	136	49	61	111	30	31	62	20	25	22	6	36.5	51	23.5	46.5	55	136.5	3.41805	2.46214	1.86434	2.34136	1.77435	0.757099	9.2791	7.45594	3.3462	3.73448	2.99578	0.816197	1.57423	3.04771	0.590323	1.32281	1.44837	0.173448	2.05786
585	AT1G05430	1	1594053	1595923	-	1871	597	929	1094	562	815	819	550	784	493	716	913	949	708	1109	1004	654	641	962	688.5	763	647.5	908.5	604.5	667	20.6229	27.0515	15.3204	19.768	22.3283	14.9854	20.7065	23.8913	18.7138	24.3654	13.6967	14.3516	19.9848	30.3021	16.4723	19.2352	23.4571	15.458	21.0481
586	AT1G05440	1	1596007	1597940	-	1934	20	28	94	31	48	83	15	35	17	31	42	14	31	19	89	34	23	74	39.5	24	28.5	25	24	25	0.66838	0.78877	1.2735	1.05488	1.2722	1.4692	0.546328	1.03183	0.624283	1.02056	0.609556	0.204823	0.846535	0.502241	1.41262	0.967418	0.814258	1.15034	1.16354
587	AT1G05450	1	1599876	1601214	+	1339	7	10	7	27	21	13	4	8	3	1	0	0	13	4	18	9	6	1	24	8.5	7.5	8.5	2	6	0.337884	0.406882	0.136976	1.32704	0.803914	0.332369	0.210425	0.340648	0.159122	0.0475503	0	0	0.512746	0.15272	0.412653	0.369874	0.306804	0.0224528	1.06547
588	AT1G05460	1	1601148	1605034	-	3887	288	336	466	326	376	486	256	375	214	309	472	383	327	425	384	337	342	450	351	312	339.5	376	261.5	315.5	4.78881	4.70949	3.14122	5.51953	4.95843	4.28036	4.63921	5.50064	3.9101	5.06148	3.40838	2.78799	4.44297	5.58971	3.03256	4.77098	6.02424	3.48056	5.23898
589	AT1G05470	1	1607202	1611840	-	4639	192	232	437	208	300	433	184	173	120	213	366	323	195	222	291	221	176	438	254	212	198.5	208.5	166.5	178.5	2.67502	2.72466	2.46822	2.95079	3.31488	3.19537	2.79391	2.12627	1.83716	2.9234	2.21451	1.97009	2.21998	2.44649	1.92558	2.62156	2.59764	2.83858	3.13283
590	AT1G05490	1	1618504	1623489	-	4986	10	14	36	16	17	38	8	16	19	22	19	26	26	40	27	17	25	66	16.5	12	21	33	20.5	12	0.129628	0.152977	0.189181	0.211187	0.17477	0.260909	0.11302	0.182964	0.270639	0.280934	0.10696	0.147546	0.275398	0.410131	0.166228	0.187624	0.343304	0.397963	0.192979
591	AT1G05500	1	1624919	1629289	+	4371	520	499	1629	521	661	1257	445	611	410	504	1476	1495	577	614	1321	608	479	1404	591	509.5	543.5	595.5	457	528	7.68904	6.21969	9.76489	7.84434	7.7516	9.84493	7.1713	7.96998	6.66181	7.34148	9.4782	9.6776	6.97164	7.18129	9.27716	7.65446	7.50318	9.6569	7.79797
592	AT1G05510	1	1629446	1630863	+	1418	2	1	0	1	0	0	1	1	5	1	0	8	2	3	0	0	3	0	0.5	1.5	1.5	2.5	3	1	0.0911598	0.0384214	0	0.0464112	0	0	0.0496755	0.0402088	0.250428	0.0449011	0	0.159632	0.0744892	0.108158	0	0	0.144856	0	0.0232056
593	AT1G05520	1	1630849	1636018	-	5170	718	923	1311	834	1084	1167	498	881	566	675	950	1045	972	1140	1213	965	759	1467	959	820.5	862	1056	620.5	689.5	8.97601	9.72658	6.64414	10.6163	10.7476	7.72749	6.78512	9.71588	7.77526	8.31279	5.15767	5.71917	9.92923	11.2727	7.20217	10.2714	10.0518	8.53083	10.6819
594	AT1G05530	1	1636249	1637914	-	1666	2	8	1	7	5	6	3	7	2	2	8	2	6	8	0	7	7	0	6	5	7	7	2	5	0.0775898	0.261616	0.0157272	0.276517	0.153839	0.123292	0.126843	0.239563	0.0852598	0.0764344	0.134783	0.0339674	0.190202	0.245488	0	0.231214	0.287683	0	0.215178
595	AT1G05540	1	1639223	1640879	+	1657	26	9	29	41	54	72	35	31	46	57	48	116	71	88	108	103	96	203	47.5	17.5	99.5	79.5	51.5	33	1.01415	0.295916	0.458567	1.6284	1.67048	1.48754	1.48787	1.06668	1.97163	2.19021	0.813091	1.98081	2.26295	2.71503	2.00076	3.42063	3.96679	3.6832	1.64944
596	AT1G05550	1	1640959	1643917	-	2959	1	0	0	2	1	0	2	4	3	3	12	6	4	3	0	5	6	8	1.5	0.5	5.5	3.5	3	3	0.0218426	0	0	0.044482	0.0173231	0	0.0476106	0.0770747	0.0720055	0.064552	0.11383	0.0573738	0.0713929	0.0518312	0	0.0929859	0.138834	0.0812824	0.0309026
597	AT1G05560	1	1645300	1647435	-	2136	0	0	0	0	0	0	0	0	0	0	0	0	0	0	0	0	0	0	0	0	0	0	0	0	0	0	0	0	0	0	0	0	0	0	0	0	0	0	0	0	0	0	0
598	AT1G05562	1	1645300	1647435	+	2136	0	0	0	0	0	0	0	0	0	0	0	0	0	0	0	0	0	0	0	0	0	0	0	0	0	0	0	0	0	0	0	0	0	0	0	0	0	0	0	0	0	0	0
599	AT1G05570	1	1647575	1659611	-	12037	1758	2442	3485	1204	1213	1715	1981	3433	627	846	3983	1370	2991	2937	4173	1112	1125	1805	1208.5	2100	1118.5	2964	736.5	2707	9.43953	11.0529	7.58598	6.58275	5.16551	4.87758	11.5927	16.2612	3.69946	4.47492	9.28779	3.2204	13.1231	12.4739	10.642	5.08368	6.39919	4.50828	5.87413
600	AT1G04393	1	1653221	1653624	-	404	0	0	0	0	0	0	0	0	0	0	0	0	0	0	0	0	0	0	0	0	0	0	0	0	0	0	0	0	0	0	0	0	0	0	0	0	0	0	0	0	0	0	0
601	AT1G04397	1	1661408	1661614	+	207	0	0	0	0	0	0	0	1	0	0	0	0	0	0	0	0	1	0	0	0	0.5	0	0	0.5	0	0	0	0	0	0	0	0.27544	0	0	0	0	0	0	0	0	0.330766	0	0
602	AT1G05575	1	1661550	1662259	-	710	62	59	396	57	70	255	26	26	4	5	156	23	103	40	510	39	11	133	63.5	60.5	25	71.5	4.5	26	5.64395	4.52734	14.6138	5.28343	5.05371	12.2953	2.57949	2.08791	0.400121	0.448379	6.16718	0.916593	7.66159	2.88016	22.0498	3.02272	1.06078	5.63177	5.16857
603	AT1G05577	1	1662352	1664398	-	2047	1	3	0	6	2	6	1	1	0	0	13	7	2	2	0	1	2	9	4	2	1.5	2	0	1	0.0315742	0.0798459	0	0.1929	0.0500822	0.100344	0.0344113	0.0278534	0	0	0.178257	0.0967581	0.0516003	0.0499491	0	0.0268828	0.0668964	0.132183	0.121491
604	AT1G05580	1	1665356	1668924	-	3569	0	0	0	0	0	0	0	0	0	0	0	0	0	0	0	0	0	0	0	0	0	0	0	0	0	0	0	0	0	0	0	0	0	0	0	0	0	0	0	0	0	0	0
605	AT1G05590	1	1669350	1671902	+	2553	298	353	458	250	403	364	281	394	313	376	432	631	386	456	369	371	364	428	326.5	325.5	367.5	421	344.5	337.5	7.54423	7.53309	4.70047	6.44449	8.09143	4.881	7.75308	8.79918	8.70728	9.37715	4.74956	6.99336	7.98502	9.13123	4.43679	7.99678	9.76205	5.04016	7.26796
606	AT1G05600	1	1671916	1673923	+	2008	104	122	348	132	155	270	107	141	91	119	310	325	122	155	276	117	102	265	143.5	113	109.5	138.5	105	124	3.34749	3.31013	4.54091	4.32623	3.95675	4.60318	3.75352	4.00361	3.2186	3.77326	4.3333	4.57959	3.20875	3.94624	4.21928	3.20637	3.47798	3.96765	4.14149
607	AT1G05610	1	1673861	1676077	-	2217	2	8	3	3	2	15	8	14	11	4	12	18	8	6	20	6	4	2	2.5	5	5	7	7.5	11	0.0583061	0.196595	0.0354554	0.0890543	0.0462419	0.231624	0.254181	0.360047	0.352384	0.114876	0.151927	0.229728	0.190574	0.138357	0.276922	0.148928	0.123534	0.0271216	0.0676481
608	AT1G05615	1	1677507	1678270	-	764	0	0	0	0	0	0	0	0	0	0	0	0	0	0	0	0	0	0	0	0	0	0	0	0	0	0	0	0	0	0	0	0	0	0	0	0	0	0	0	0	0	0	0
609	AT1G05620	1	1678881	1681710	+	2830	150	213	480	199	241	369	139	229	176	177	435	411	234	264	436	250	197	390	220	181.5	223.5	249	176.5	184	3.42574	4.10055	4.44408	4.62771	4.36517	4.46373	3.45977	4.61366	4.41688	3.98218	4.31443	4.10925	4.36686	4.76906	4.72926	4.86122	4.76618	4.14314	4.49644
610	AT1G05630	1	1682224	1687363	+	5140	410	496	831	374	394	559	540	602	360	455	1184	916	644	671	1101	489	457	783	384	453	473	657.5	407.5	571	5.1555	5.25736	4.23609	4.78859	3.9292	3.72312	7.4003	6.67775	4.97426	5.63614	6.4656	5.04243	6.61702	6.67382	6.57533	5.23525	6.08757	4.57984	4.35889
611	AT1G05640	1	1687436	1689955	-	2520	44	66	51	79	81	76	43	63	30	43	51	51	79	94	92	66	60	59	80	55	63	86.5	36.5	53	1.1285	1.4269	0.530269	2.06313	1.64761	1.03246	1.20195	1.4254	0.845493	1.08643	0.568055	0.572634	1.65564	1.90696	1.12068	1.44124	1.6302	0.703887	1.85537
612	AT1G05650	1	1690002	1692179	-	2178	2	5	0	5	5	0	0	0	1	0	0	0	1	3	0	1	0	0	5	3.5	0.5	2	0.5	0	0.0593501	0.125072	0	0.151082	0.117675	0	0	0	0.0326085	0	0	0	0.0242483	0.0704172	0	0.0252659	0	0	0.134378
613	AT1G04403	1	1693476	1693804	-	329	0	0	0	0	0	0	0	0	0	0	0	0	0	0	0	0	0	0	0	0	0	0	0	0	0	0	0	0	0	0	0	0	0	0	0	0	0	0	0	0	0	0	0
614	AT1G05660	1	1694070	1696191	-	2122	0	3	0	12	1	10	0	6	0	0	1	0	3	5	0	1	3	4	6.5	1.5	2	4	0	3	0	0.0770238	0	0.372165	0.024156	0.161329	0	0.161214	0	0	0.0132274	0	0.0746648	0.120459	0	0.0259326	0.096798	0.0566717	0.19816
615	AT1G05670	1	1697541	1701065	-	3525	143	204	402	127	221	302	142	184	89	137	329	188	248	226	435	177	164	326	174	173.5	170.5	237	113	163	2.62196	3.15297	2.98809	2.37107	3.21369	2.93296	2.83758	2.97615	1.79316	2.47454	2.61973	1.50906	3.71563	3.27766	3.78812	2.76316	3.18548	2.78042	2.79238
616	AT1G05675	1	1701116	1702749	-	1634	549	1400	1233	1714	1654	2697	56	123	49	57	90	123	984	314	1511	1174	186	1651	1684	974.5	680	649	53	89.5	21.7155	46.6794	19.7714	69.0332	51.8865	56.505	2.4141	4.2919	2.12977	2.22104	1.54601	2.1299	31.8041	9.8241	28.3861	39.5374	7.79384	30.3771	60.4598
617	AT1G05680	1	1703002	1704838	-	1837	2101	6621	3949	9059	11355	14352	347	612	613	204	643	1290	8640	4335	11142	8877	1606	13238	10207	4361	5241.5	6487.5	408.5	479.5	73.9208	196.365	56.3255	324.542	316.846	267.462	13.3057	18.995	23.6996	7.07057	9.82477	19.8695	248.396	120.641	186.186	265.919	59.8587	216.653	320.694
618	AT1G05690	1	1706736	1709360	+	2625	27	54	107	24	44	61	34	53	58	35	138	162	49	57	167	44	44	137	34	40.5	44	53	46.5	43.5	0.664789	1.12076	1.06802	0.601702	0.8592	0.795534	0.912365	1.15118	1.56923	0.848931	1.47561	1.7462	0.98584	1.1101	1.9529	0.922391	1.14766	1.56907	0.730451
619	AT1G05700	1	1709673	1713474	+	3802	40	72	98	66	83	202	5	18	13	34	34	50	72	38	156	84	32	185	74.5	56	58	55	23.5	11.5	0.679982	1.03174	0.675369	1.14243	1.11902	1.81885	0.0926353	0.269934	0.24284	0.569378	0.251008	0.372105	1.00014	0.51096	1.25952	1.21579	0.576273	1.46289	1.13073
620	AT1G04407	1	1713479	1713740	-	262	0	0	0	0	0	0	0	0	0	0	0	0	0	0	0	0	0	0	0	0	0	0	0	0	0	0	0	0	0	0	0	0	0	0	0	0	0	0	0	0	0	0	0
621	AT1G05710	1	1714818	1717290	+	2473	53	65	270	82	98	289	67	84	82	62	257	385	149	142	554	169	117	431	90	59	143	145.5	72	75.5	1.38516	1.43198	2.86066	2.18217	2.03129	4.00066	1.9084	1.93665	2.35493	1.59625	2.91695	4.40498	3.18201	2.93548	6.87668	3.76058	3.23931	5.23968	2.10673
622	AT1G05720	1	1717389	1718909	-	1521	94	99	205	106	131	181	81	128	66	88	213	155	111	144	293	133	129	376	118.5	96.5	131	127.5	77	104.5	3.99437	3.54613	3.53144	4.58644	4.41482	4.07387	3.75124	4.79819	3.0818	3.68372	3.93071	2.88343	3.85419	4.84003	5.91332	4.81187	5.80699	7.43208	4.50063
623	AT1G04413	1	1717730	1718089	+	360	0	0	0	0	0	0	0	0	0	0	0	0	0	0	0	0	0	0	0	0	0	0	0	0	0	0	0	0	0	0	0	0	0	0	0	0	0	0	0	0	0	0	0
624	AT1G05730	1	1718555	1720587	+	2033	11	8	45	19	12	65	6	11	2	6	15	30	39	34	135	35	13	115	15.5	9.5	24	36.5	4	8.5	0.349708	0.214389	0.579965	0.615057	0.302562	1.09455	0.20789	0.308498	0.0698686	0.187909	0.207097	0.417533	1.01313	0.854981	2.0384	0.947376	0.437821	1.70064	0.45881
625	AT1G04417	1	1719300	1719659	-	360	0	0	0	0	0	0	0	0	0	0	0	0	0	0	0	0	0	0	0	0	0	0	0	0	0	0	0	0	0	0	0	0	0	0	0	0	0	0	0	0	0	0	0
626	AT1G05740	1	1720593	1721309	+	717	0	0	0	0	0	0	0	0	0	1	0	0	1	1	0	1	0	12	0	0	0.5	1	0.5	0	0	0	0	0	0	0	0	0	0	0.0888003	0	0	0.0736581	0.0713011	0	0.076749	0	0.503169	0
627	AT1G05750	1	1721509	1724734	+	3226	80	85	227	83	110	283	43	69	48	58	204	136	162	157	327	133	115	426	96.5	82.5	124	159.5	53	56	1.60278	1.4355	1.84369	1.69322	1.74783	3.00317	0.938908	1.2195	1.05673	1.14471	1.77495	1.19284	2.6521	2.488	3.11155	2.26871	2.44075	3.97006	1.72052
628	AT1G05760	1	1723734	1724534	-	801	0	0	0	0	0	0	0	0	0	0	0	0	0	0	0	0	0	0	0	0	0	0	0	0	0	0	0	0	0	0	0	0	0	0	0	0	0	0	0	0	0	0	0
629	AT1G05770	1	1725388	1726321	-	934	2	4	0	3	11	0	0	2	1	5	14	3	4	7	11	7	6	22	7	3	6.5	5.5	3	1	0.138399	0.233325	0	0.211385	0.603694	0	0	0.12209	0.07604	0.340845	0.420728	0.0908828	0.226179	0.383148	0.361526	0.412423	0.43984	0.708153	0.407539
630	AT1G05780	1	1726558	1728520	+	1963	73	69	209	63	81	139	56	81	63	66	243	207	76	108	240	90	94	287	72	71	92	92	64.5	68.5	2.40354	1.91504	2.78967	2.11212	2.11512	2.42411	2.00949	2.35267	2.27934	2.14071	3.47461	2.98371	2.04472	2.81267	3.75305	2.52298	3.27867	4.39555	2.11362
631	AT1G04423	1	1727263	1727415	+	153	0	0	0	0	0	0	0	0	0	0	0	0	0	0	0	0	0	0	0	0	0	0	0	0	0	0	0	0	0	0	0	0	0	0	0	0	0	0	0	0	0	0	0
632	AT1G05783	1	1728658	1729789	-	1132	3	8	15	3	10	0	0	12	7	8	25	19	8	5	0	2	4	9	6.5	5.5	3	6.5	7.5	6	0.171287	0.385028	0.347194	0.174411	0.452819	0	0	0.60441	0.439178	0.449963	0.619889	0.474913	0.373236	0.225808	0	0.0972244	0.241938	0.239027	0.313615
633	AT1G04427	1	1729587	1729890	+	304	1	0	0	2	0	0	1	1	0	1	0	6	2	1	1	1	0	0	1	0.5	0.5	1.5	0.5	1	0.212606	0	0	0.432968	0	0	0.23171	0.187553	0	0.20944	0	0.558451	0.347453	0.168167	0.100976	0.181017	0	0	0.216484
634	AT1G05785	1	1730242	1732657	+	2416	32	63	208	46	74	108	41	52	28	56	113	174	68	62	167	52	48	106	60	47.5	50	65	42	46.5	0.856057	1.42067	2.25576	1.25303	1.57002	1.53033	1.19538	1.22717	0.823096	1.47579	1.31281	2.03779	1.48645	1.31193	2.12184	1.1844	1.3603	1.31905	1.41152
635	AT1G05790	1	1732802	1737583	+	4782	505	682	1018	491	700	710	443	703	450	546	938	962	801	916	1014	662	768	921	595.5	593.5	715	858.5	498	573	6.82545	7.77005	5.57783	6.75727	7.50342	5.08285	6.52549	8.3819	6.68332	7.2697	5.50572	5.6921	8.84632	9.79267	6.50911	7.61799	10.9962	5.79031	7.13035
636	AT1G05800	1	1741204	1742619	+	1416	0	0	0	0	0	0	0	0	1	0	0	0	0	0	0	0	0	0	0	0	0	0	0.5	0	0	0	0	0	0	0	0	0	0.0501563	0	0	0	0	0	0	0	0	0	0
637	AT1G05805	1	1744444	1747734	+	3291	751	868	2207	617	999	1453	576	548	677	647	1662	2011	435	459	814	357	306	830	808	809.5	331.5	447	662	562	14.749	14.3695	17.5712	12.3383	15.56	15.1146	12.3286	9.49401	14.61	12.5173	14.175	17.2899	6.98073	7.13017	7.59259	5.96942	6.36626	7.58231	13.9491
638	AT1G05810	1	1748259	1749526	+	1268	173	213	698	148	212	520	114	142	116	123	503	423	194	151	473	156	130	376	180	193	143	172.5	119.5	128	8.81813	9.15186	14.4232	7.68142	8.57013	14.0392	6.33293	6.38507	6.49723	6.17617	11.1345	9.43905	8.0802	6.08797	11.4508	6.77013	7.01964	8.91497	8.12578
639	AT1G05820	1	1749478	1754036	+	4559	75	96	230	67	75	152	63	101	44	58	134	99	84	90	91	42	46	90	71	85.5	44	87	51	82	1.06326	1.14723	1.32186	0.967174	0.843262	1.14138	0.973397	1.26313	0.685444	0.810013	0.825003	0.614431	0.973082	1.00923	0.612724	0.506958	0.690842	0.593505	0.905218
640	AT1G05830	1	1754130	1761909	+	7780	828	1110	1916	864	1110	1568	739	1036	624	899	1562	1566	998	1286	1638	757	904	1488	987	969	830.5	1142	761.5	887.5	6.87861	7.77307	6.45272	7.30859	7.31332	6.89961	6.69089	7.59236	5.69632	7.35722	5.63536	5.69534	6.77471	8.45038	6.4629	5.35437	7.95572	5.75009	7.31095
641	AT1G05835	1	1762145	1762814	+	670	0	1	0	1	0	0	0	3	0	0	0	0	0	0	0	0	0	0	0.5	0.5	0	0	0	1.5	0	0.0813157	0	0.0982255	0	0	0	0.255296	0	0	0	0	0	0	0	0	0	0	0.0491128
642	AT1G04433	1	1762363	1762693	-	331	0	0	0	0	0	0	0	0	0	0	0	0	0	0	0	0	0	0	0	0	0	0	0	0	0	0	0	0	0	0	0	0	0	0	0	0	0	0	0	0	0	0	0
643	AT1G05840	1	1762734	1766283	-	3550	305	384	1144	330	374	734	272	329	264	284	872	830	375	353	659	299	301	789	352	344.5	300	364	274	300.5	5.55292	5.89321	8.44354	6.11765	5.40025	7.07825	5.39709	5.28402	5.28159	5.09359	6.89459	6.61541	5.57882	5.08348	5.69836	4.63484	5.80536	6.6819	5.75895
644	AT1G04437	1	1764573	1764829	+	257	0	0	0	0	0	0	0	0	0	0	0	0	0	0	0	0	0	0	0	0	0	0	0	0	0	0	0	0	0	0	0	0	0	0	0	0	0	0	0	0	0	0	0
645	AT1G05850	1	1766503	1768837	-	2335	7967	10596	16336	7433	10769	11618	6094	9117	6600	7917	13422	13656	6974	7282	10230	7227	5462	11713	9101	9281.5	6344.5	7128	7258.5	7605.5	220.525	247.232	183.31	209.496	236.406	170.335	183.838	222.619	200.746	215.878	161.343	165.479	157.737	159.433	134.488	170.319	160.161	150.811	222.951
646	AT1G05860	1	1768986	1771286	+	2301	219	242	467	183	275	334	230	345	211	259	436	228	278	309	224	253	209	252	229	230.5	231	293.5	235	287.5	6.15144	5.72991	5.31774	5.234	6.12614	4.96922	7.04093	8.54868	6.51261	7.16666	5.31851	2.80366	6.38069	6.86526	2.9883	6.05056	6.219	3.29257	5.68007
647	AT1G05870	1	1771385	1773385	-	2001	106	129	442	117	168	389	160	187	186	233	533	660	119	128	343	138	131	396	142.5	117.5	134.5	123.5	209.5	173.5	3.4238	3.5123	5.78765	3.84803	4.30361	6.65519	5.63238	5.32833	6.60169	7.41383	7.47654	9.33263	3.1408	3.27023	5.26187	3.79511	4.48244	5.94976	4.07582
648	AT1G05880	1	1775643	1778553	+	2911	2	3	7	7	2	14	0	0	5	6	0	6	10	14	8	4	0	3	4.5	2.5	2	12	5.5	0	0.0444056	0.0561472	0.0630061	0.158254	0.0352175	0.164643	0	0	0.121988	0.131233	0	0.0583198	0.181425	0.245867	0.0843609	0.0756153	0	0.0309835	0.0967358
649	AT1G05890	1	1779256	1784675	+	5420	1627	2667	2975	1651	2262	2151	1350	1864	1283	1877	2204	2290	2154	2543	2453	1811	1988	2414	1956.5	2147	1899.5	2348.5	1580	1607	19.4016	26.8085	14.3818	20.0469	21.3926	13.5862	17.545	19.6085	16.8119	22.0495	11.4139	11.9548	20.9887	23.9862	13.8929	18.387	25.1135	13.3903	20.7198
650	AT1G05894	1	1784736	1786326	+	1591	3	5	15	4	11	12	6	7	1	6	0	3	3	5	0	3	3	3	7.5	4	3	4	3.5	6.5	0.121871	0.171218	0.247029	0.165458	0.3544	0.258208	0.265644	0.250856	0.0446395	0.240112	0	0.0533529	0.0995843	0.160663	0	0.103763	0.129105	0.0566895	0.259929
651	AT1G05900	1	1786849	1789737	+	2889	146	157	466	114	194	426	147	187	157	190	564	655	120	171	298	137	127	350	154	151.5	132	145.5	173.5	167	3.26629	2.96075	4.22635	2.59691	3.44211	5.04801	3.58417	3.69055	3.85959	4.18735	5.47964	6.41506	2.19368	3.02596	3.16637	2.60955	3.00986	3.64227	3.01951
652	AT1G05910	1	1790216	1796715	+	6500	325	415	849	404	538	818	239	415	255	318	638	797	524	514	882	434	370	883	471	370	402	519	286.5	327	3.23162	3.47843	3.42232	4.09041	4.24268	4.30822	2.59002	3.64025	2.78622	3.11492	2.75504	3.46938	4.25753	4.04264	4.16532	3.67425	3.89744	4.08412	4.16654
653	AT1G05920	1	1796778	1798254	+	1477	0	0	0	0	0	0	0	0	0	0	0	0	0	0	0	0	0	0	0	0	0	0	0	0	0	0	0	0	0	0	0	0	0	0	0	0	0	0	0	0	0	0	0
654	AT1G05930	1	1799418	1800933	+	1516	0	0	0	0	1	0	0	0	0	0	0	0	0	0	0	0	0	0	0.5	0	0	0	0	0	0	0	0	0	0.0338121	0	0	0	0	0	0	0	0	0	0	0	0	0	0.016906
655	AT1G05940	1	1801110	1804000	-	2891	549	669	1236	591	744	912	603	880	609	613	1413	1353	848	926	1370	774	687	1319	667.5	609	730.5	887	611	741.5	12.2737	12.6074	11.202	13.4536	13.1915	10.7995	14.6922	17.3553	14.9609	13.5004	13.7188	13.2421	15.4913	16.3749	14.5467	14.7328	16.2704	13.7167	13.3226
656	AT1G05950	1	1804401	1807670	-	3270	77	96	191	114	121	195	42	94	50	89	127	92	126	120	211	131	129	232	117.5	86.5	130	123	69.5	68	1.52192	1.59946	1.53043	2.29433	1.89674	2.04148	0.904733	1.63899	1.08595	1.73291	1.09013	0.796063	2.03499	1.87607	1.98074	2.20453	2.70105	2.133	2.09554
657	AT1G05960	1	1807960	1815568	-	7609	1045	1551	2018	1238	1668	2308	759	1122	801	867	1657	1573	2077	2171	3458	1865	1766	2610	1453	1298	1815.5	2124	834	940.5	8.87643	11.1054	6.94897	10.7076	11.2367	10.384	7.0264	8.40741	7.47643	7.2548	6.11245	5.84936	14.4161	14.5864	13.9505	13.4879	15.8911	10.3125	10.9722
658	AT1G05970	1	1815825	1817336	-	1512	70	76	433	64	79	273	62	55	41	63	246	335	63	55	277	65	50	266	71.5	73	57.5	59	52	58.5	2.99224	2.73849	7.50349	2.78566	2.67822	6.18115	2.88841	2.074	1.92584	2.65291	4.56671	6.26903	2.20054	1.85963	5.62369	2.36567	2.26417	5.2891	2.73194
659	AT1G05980	1	1817400	1817471	+	72	0	0	0	0	0	0	0	0	0	0	0	0	0	0	0	0	0	0	0	0	0	0	0	0	0	0	0	0	0	0	0	0	0	0	0	0	0	0	0	0	0	0	0
660	AT1G05990	1	1818392	1819184	+	793	3	12	4	8	8	10	4	8	1	1	0	0	10	3	0	11	2	10	8	7.5	6.5	6.5	1	6	0.244511	0.824436	0.132164	0.66392	0.517116	0.431703	0.355309	0.575193	0.0895604	0.0802898	0	0	0.665988	0.193403	0	0.763328	0.172682	0.379121	0.590518
661	AT1G06002	1	1820254	1821887	+	1634	0	0	0	0	0	0	0	0	0	0	0	0	0	0	0	0	0	0	0	0	0	0	0	0	0	0	0	0	0	0	0	0	0	0	0	0	0	0	0	0	0	0	0
662	AT1G06000	1	1820308	1821894	-	1587	0	0	0	0	0	0	0	0	1	0	0	0	0	0	0	0	0	0	0	0	0	0	0.5	0	0	0	0	0	0	0	0	0	0.044752	0	0	0	0	0	0	0	0	0	0
663	AT1G06010	1	1822583	1824236	+	1654	43	74	339	67	70	296	47	72	46	47	335	282	59	91	419	82	73	374	68.5	58.5	77.5	75	46.5	59.5	1.68028	2.4375	5.37021	2.66587	2.16937	6.12653	2.00162	2.48195	1.9752	1.80924	5.68499	4.82415	1.88389	2.81268	7.77628	2.72816	3.02189	6.7981	2.41762
664	AT1G06020	1	1824250	1826163	+	1914	2	2	7	0	5	5	0	4	3	5	5	20	1	7	15	2	1	0	2.5	2	1.5	4	4	2	0.0675364	0.0569295	0.0958259	0	0.133906	0.0894306	0	0.119156	0.111319	0.166327	0.0733244	0.295662	0.0275929	0.18697	0.240571	0.0575016	0.0357725	0	0.0669528
665	AT1G06030	1	1826803	1828279	+	1477	0	3	0	1	0	0	0	0	0	0	0	0	0	0	0	0	0	0	0.5	1.5	0	0	0	0	0	0.11066	0	0.0445573	0	0	0	0	0	0	0	0	0	0	0	0	0	0	0.0222786
666	AT1G06040	1	1828340	1829983	-	1644	1398	1451	4510	1464	1882	3088	1853	2153	2004	1679	5790	5527	278	232	490	265	142	520	1673	1424.5	203.5	255	1841.5	2003	54.961	48.0856	71.8789	58.6055	58.6798	64.3034	79.3949	74.6688	86.5735	65.0253	98.8547	95.125	8.93064	7.21442	9.14929	8.87025	5.91394	9.5094	58.6427
667	AT1G06045	1	1829522	1829865	+	344	0	0	0	0	0	0	0	0	0	0	0	0	0	0	0	0	0	0	0	0	0	0	0	0	0	0	0	0	0	0	0	0	0	0	0	0	0	0	0	0	0	0	0
668	AT1G06050	1	1830471	1832555	-	2085	87	138	285	112	126	290	85	101	93	77	256	263	69	84	212	69	47	141	119	112.5	58	76.5	85	93	2.69689	3.60597	3.58151	3.53518	3.09767	4.76157	2.87165	2.76193	3.16786	2.35136	3.44631	3.56908	1.74776	2.05963	3.12121	1.8211	1.54341	2.03313	3.31642
669	AT1G06060	1	1832941	1834861	+	1921	461	647	793	373	570	506	493	605	344	533	762	722	476	529	694	419	385	511	471.5	554	402	502.5	438.5	549	15.5104	18.3496	10.8162	12.7785	15.2096	9.0174	18.0775	17.9566	12.718	17.6658	11.1339	10.6345	13.0864	14.0781	11.0898	12.0027	13.7222	7.99733	13.9941
670	AT1G06070	1	1834829	1837758	-	2930	373	461	737	448	589	573	353	500	354	434	660	609	475	534	449	441	427	538	518.5	417	434	504.5	394	426.5	8.22794	8.572	6.59063	10.0626	10.3043	6.69492	8.48645	9.72969	8.58074	9.43096	6.32262	5.88108	8.56181	9.31727	4.70405	8.28253	9.97817	5.52034	10.1834
671	AT1G04443	1	1839483	1839729	-	247	0	0	0	0	0	0	0	0	0	0	0	0	0	0	0	0	0	0	0	0	0	0	0	0	0	0	0	0	0	0	0	0	0	0	0	0	0	0	0	0	0	0	0
672	AT1G06080	1	1843463	1846311	+	2849	15	18	73	28	32	47	54	103	83	86	263	307	37	20	128	40	33	43	30	16.5	36.5	28.5	84.5	78.5	0.340289	0.344214	0.671363	0.646792	0.575743	0.56476	1.33512	2.0613	2.06907	1.92194	2.5911	3.04897	0.685881	0.358883	1.37915	0.772608	0.793071	0.453761	0.611267
673	AT1G06090	1	1846701	1849693	+	2993	5	4	0	9	7	32	3	8	5	8	43	42	11	18	32	13	16	79	8	4.5	14.5	14.5	6.5	5.5	0.107972	0.0728119	0	0.197895	0.119884	0.366017	0.0706047	0.152398	0.118646	0.170183	0.403257	0.397054	0.1941	0.307455	0.328198	0.239017	0.366019	0.793546	0.15889
674	AT1G06100	1	1851472	1853019	+	1548	20	8	33	17	30	78	23	10	8	19	46	22	27	10	68	35	23	90	23.5	14	29	18.5	13.5	16.5	0.835043	0.281558	0.55856	0.722732	0.993393	1.72497	1.04659	0.36832	0.367036	0.781477	0.834079	0.402123	0.921155	0.330251	1.34844	1.2442	1.0173	1.74793	0.858063
675	AT1G06110	1	1853059	1855378	-	2320	267	363	1220	278	320	974	334	383	302	298	1355	1270	419	384	1498	364	297	1078	299	315	330.5	401.5	300	358.5	7.43829	8.52448	13.7784	7.88599	7.07022	14.3724	10.1409	9.41256	9.24503	8.17828	16.3935	15.489	9.53819	8.46171	19.8206	8.63387	8.76515	13.9695	7.4781
676	AT1G06120	1	1855910	1857718	+	1809	2	0	9	6	1	0	1	1	0	0	0	0	1	4	0	0	1	3	3.5	1	0.5	2.5	0	1	0.0714564	0	0.130356	0.218279	0.0283356	0	0.0389386	0.031518	0	0	0	0	0.0291945	0.113041	0	0	0.0378488	0.0498579	0.123307
677	AT1G06130	1	1857757	1860938	-	3182	367	392	936	345	454	703	313	431	328	393	945	987	524	571	1113	523	432	1130	399.5	379.5	477.5	547.5	360.5	372	7.45445	6.71174	7.70731	7.1354	7.31352	7.56333	6.92888	7.72278	7.32087	7.86368	8.33589	8.77656	8.69703	9.17384	10.7371	9.04468	9.29553	10.6765	7.22446
678	AT1G06135	1	1862184	1862742	+	559	0	0	0	0	0	0	0	0	0	0	0	0	0	0	0	0	0	0	0	0	0	0	0	0	0	0	0	0	0	0	0	0	0	0	0	0	0	0	0	0	0	0	0
679	AT1G06137	1	1863425	1863840	-	416	0	0	0	0	0	0	0	0	0	0	0	0	0	0	0	0	0	0	0	0	0	0	0	0	0	0	0	0	0	0	0	0	0	0	0	0	0	0	0	0	0	0	0
680	AT1G06140	1	1864774	1866999	+	2226	29	12	62	19	30	56	10	7	4	9	25	10	58	65	121	29	21	62	24.5	20.5	25	61.5	6.5	8.5	0.84202	0.293701	0.729783	0.56173	0.690823	0.861234	0.316442	0.179296	0.127622	0.257425	0.315236	0.127111	1.37608	1.49281	1.6686	0.71691	0.645929	0.837371	0.626277
681	AT1G06143	1	1867037	1868905	-	1869	83	100	171	106	106	73	72	89	56	76	111	91	119	158	157	107	93	173	106	91.5	100	138.5	66	80.5	2.87024	2.91501	2.39725	3.73247	2.90715	1.33712	2.71358	2.71505	2.12798	2.58904	1.66699	1.37765	3.36262	4.32178	2.5786	3.1504	3.40694	2.78284	3.31981
682	AT1G06150	1	1868989	1873730	-	4742	803	1027	1326	928	1134	1298	660	996	581	824	1352	1117	1156	1256	1520	1037	1072	1288	1031	915	1054.5	1206	702.5	828	10.9447	11.7993	7.32671	12.8791	12.2581	9.37068	9.80395	11.9755	8.70169	11.0637	8.00268	6.66498	12.8747	13.5408	9.83955	12.034	15.4783	8.16593	12.5686
683	AT1G06148	1	1874885	1877573	-	2689	5	3	1	6	11	12	2	3	5	1	6	10	4	9	16	7	3	7	8.5	4	5	6.5	3	2.5	0.120179	0.0607826	0.00974397	0.146845	0.209688	0.152774	0.0523912	0.0636103	0.132059	0.0236779	0.0626298	0.105224	0.0785614	0.171107	0.182651	0.143251	0.0763873	0.0782634	0.178266
684	AT1G06160	1	1882907	1883992	+	1086	215	248	614	104	210	264	29	40	49	35	82	156	107	113	180	106	70	308	157	231.5	88	110	42	34.5	12.7955	12.4414	14.8138	6.30235	9.91198	8.32209	1.88099	2.10004	3.20446	2.05197	2.11936	4.06445	5.20348	5.31941	5.08787	5.37116	4.41325	8.52653	8.10717
685	AT1G06170	1	1884981	1886904	-	1924	1	1	0	3	6	7	2	7	1	2	0	8	2	6	0	2	5	6	4.5	1	3.5	4	1.5	4.5	0.0335927	0.0283168	0	0.102616	0.159852	0.124552	0.0732224	0.207439	0.0369134	0.0661848	0	0.11765	0.054899	0.159427	0	0.0572027	0.177933	0.0937557	0.131234
686	AT1G04447	1	1887404	1887728	+	325	0	0	0	0	0	0	0	0	0	0	0	0	0	0	0	0	0	0	0	0	0	0	0	0	0	0	0	0	0	0	0	0	0	0	0	0	0	0	0	0	0	0	0
687	AT1G06180	1	1889362	1891276	+	1915	142	192	205	190	296	458	56	195	125	129	149	327	310	480	490	322	388	429	243	167	355	395	127	125.5	4.79258	5.46238	2.80487	6.52956	7.92308	8.18757	2.05986	5.80581	4.63586	4.28899	2.18393	4.83155	8.54934	12.8141	7.85454	9.25292	13.8725	6.73504	7.22632
688	AT1G06190	1	1892231	1894194	-	1964	2437	2194	3838	2099	2752	2773	2002	2429	1825	2274	3236	3294	3556	4026	3873	3933	2755	4926	2425.5	2315.5	3344	3791	2049.5	2215.5	80.198	60.8617	51.2024	70.3348	71.8254	48.3355	71.8028	70.5152	65.9949	73.7195	46.2474	47.4558	95.6225	104.797	60.534	110.198	96.0441	75.4057	71.0801
689	AT1G06200	1	1894289	1897027	-	2739	656	868	2142	658	845	1673	516	622	477	567	1491	1804	768	808	1778	762	585	1843	751.5	762	673.5	788	522	569	15.4797	17.2654	20.4906	15.81	15.8138	20.9104	13.2702	12.9478	12.3685	13.1803	15.2794	18.636	14.8084	15.0811	19.9266	15.3093	14.6236	20.2295	15.8119
690	AT1G06210	1	1897129	1899237	+	2109	357	414	841	350	524	632	317	434	311	315	799	670	452	411	751	432	312	602	437	385.5	372	431.5	313	375.5	10.9406	10.6948	10.4483	10.9217	12.7358	10.2588	10.5877	11.733	10.473	9.50972	10.6339	8.98888	11.3188	9.96278	10.9309	11.2719	10.129	8.58166	11.8287
691	AT1G06220	1	1899951	1904897	+	4947	771	763	3162	904	1153	2428	456	598	457	520	1929	1873	1051	947	2827	1091	662	2560	1028.5	767	876.5	999	488.5	527	10.0731	8.40295	16.7474	12.0261	11.947	16.8022	6.49295	6.89217	6.5609	6.6926	10.9449	10.7128	11.2202	9.78641	17.5419	12.136	9.16235	15.5579	11.9866
692	AT1G06225	1	1905918	1906298	+	381	0	0	4	4	0	0	2	0	1	0	0	0	0	0	0	0	0	0	2	0	0	0	0.5	1	0	0	0.275082	0.69093	0	0	0.369763	0	0.186408	0	0	0	0	0	0	0	0	0	0.345465
693	AT1G06230	1	1906963	1911056	+	4094	1354	2036	2402	1467	1888	1991	1239	1719	1057	1403	2155	1834	1679	1910	2284	1432	1332	2109	1677.5	1695	1382	1794.5	1230	1479	21.3757	27.0944	15.3728	23.582	23.6388	16.6487	21.3178	23.94	18.3365	21.8194	14.7747	12.6753	21.6592	23.8507	17.1254	19.2481	22.2765	15.4875	23.6104
694	AT1G06240	1	1911095	1913295	+	2201	230	243	413	190	255	280	295	326	260	267	599	457	403	445	487	424	293	518	222.5	236.5	358.5	424	263.5	310.5	6.75394	6.015	4.91651	5.6811	5.9387	4.35508	9.44106	8.4449	8.38962	7.72369	7.63884	5.87494	9.66996	10.3361	6.79207	10.6008	9.11461	7.07557	5.8099
695	AT1G06250	1	1913175	1914895	-	1721	22	26	40	23	32	74	41	56	46	40	90	81	64	89	61	77	79	157	27.5	24	78	76.5	43	48.5	0.826212	0.823079	0.608984	0.879521	0.953103	1.472	1.67812	1.85526	1.89831	1.47983	1.46785	1.33172	1.96399	2.64377	1.08803	2.46208	3.14295	2.74265	0.916312
696	AT1G06265	1	1914943	1917661	-	2719	20	27	141	21	17	96	37	51	27	39	177	116	40	60	164	32	39	118	19	23.5	35.5	50	33	44	0.475412	0.541008	1.35874	0.508287	0.320487	1.2087	0.958542	1.06944	0.705251	0.913249	1.82719	1.20714	0.776945	1.12812	1.85152	0.647638	0.982078	1.30474	0.414387
697	AT1G06260	1	1916430	1917585	+	1156	0	0	0	0	0	0	0	0	0	0	0	0	0	0	0	0	0	0	0	0	0	0	0	0	0	0	0	0	0	0	0	0	0	0	0	0	0	0	0	0	0	0	0
698	AT1G06270	1	1917991	1919760	-	1770	64	77	129	40	83	76	48	79	34	74	96	71	131	159	168	105	112	135	61.5	70.5	108.5	145	54	63.5	2.33699	2.3701	1.9096	1.48726	2.40367	1.46994	1.91024	2.54478	1.36425	2.6619	1.52236	1.13499	3.90875	4.59239	2.9136	3.26443	4.33247	2.29304	1.94547
699	AT1G06280	1	1920307	1920949	-	643	0	0	0	0	0	0	0	0	0	0	0	0	0	0	0	0	0	0	0	0	0	0	0	0	0	0	0	0	0	0	0	0	0	0	0	0	0	0	0	0	0	0	0
700	AT1G06290	1	1922208	1926278	+	4071	936	1026	2043	823	1099	1387	1122	1362	954	1028	2814	2625	1519	1357	2632	1226	972	2478	961	981	1099	1438	991	1242	14.8602	13.7308	13.149	13.3045	13.8378	11.6636	19.4138	19.0754	16.6432	16.0778	19.4019	18.2446	19.7059	17.041	19.8462	16.5722	16.3477	18.3	13.5711
701	AT1G06310	1	1926652	1930397	+	3746	2	8	10	2	6	7	1	8	0	3	0	0	7	4	5	5	0	17	4	5	2.5	5.5	1.5	4.5	0.0345074	0.116351	0.0699454	0.0351367	0.0821021	0.0639718	0.018804	0.121764	0	0.0509902	0	0	0.0986893	0.0545893	0.0409728	0.0734504	0	0.136437	0.0586194
702	AT1G06320	1	1930523	1931449	+	927	0	2	0	0	0	0	0	2	1	0	0	0	0	0	0	0	0	9	0	1	0	0	0.5	1	0	0.117544	0	0	0	0	0	0.123012	0.0766142	0	0	0	0	0	0	0	0	0.291887	0
703	AT1G06330	1	1931229	1932429	-	1201	1	1	0	0	0	0	0	0	0	0	0	0	0	1	0	0	0	0	0	1	0	0.5	0	0	0.0538154	0.0453634	0	0	0	0	0	0	0	0	0	0	0	0.0425669	0	0	0	0	0
704	AT1G06340	1	1933284	1934103	-	820	0	0	0	0	1	0	0	0	1	0	0	0	0	0	0	0	0	0	0.5	0	0	0	0.5	0	0	0	0	0	0.0625111	0	0	0	0.0866115	0	0	0	0	0	0	0	0	0	0.0312555
705	AT1G06350	1	1935227	1936841	-	1615	18	21	31	31	35	21	12	24	23	43	24	37	35	40	42	41	36	16	33	19.5	38.5	37.5	33	18	0.72036	0.708428	0.50294	1.26325	1.11088	0.445148	0.523393	0.847297	1.01145	1.69523	0.417118	0.648241	1.14455	1.2662	0.798307	1.39702	1.52623	0.297851	1.18706
706	AT1G06360	1	1938862	1940496	-	1635	251	486	385	457	821	743	240	206	646	1106	298	1317	418	375	369	818	788	1132	639	368.5	803	396.5	876	223	9.92215	16.1945	6.16978	18.3949	25.7393	15.5571	10.3398	7.18367	28.0611	43.0696	5.11586	22.7916	13.502	11.7254	6.9279	27.5313	32.9989	20.8152	22.0671
707	AT1G06380	1	1944993	1946303	+	1311	219	202	546	245	244	409	109	108	77	95	223	187	284	183	385	256	145	432	244.5	210.5	200.5	233.5	86	108.5	10.7967	8.39456	10.9123	12.2988	9.54021	10.6802	5.85656	4.69697	4.17136	4.61376	4.77444	4.03595	11.4408	7.13614	9.0147	10.7456	7.57279	9.90678	10.9195
708	AT1G06390	1	1946746	1950860	+	4115	736	929	2405	753	841	1809	649	832	634	771	1921	1933	928	1037	2062	848	816	1993	797	832.5	832	982.5	702.5	740.5	11.56	12.2997	15.3134	12.0427	10.476	15.0497	11.1095	11.5279	10.9423	11.9294	13.1032	13.2914	11.9102	12.8832	15.382	11.3401	13.5772	14.5609	11.2594
709	AT1G06400	1	1950596	1952880	-	2285	1395	2161	2194	1244	1775	1047	1782	2800	1605	1987	2516	2497	2003	2670	2033	1607	1849	1722	1509.5	1778	1728	2336.5	1796	2291	39.4582	51.525	25.1581	35.8289	39.8183	15.6862	54.9339	69.8664	49.8859	55.3663	30.9062	30.92	46.295	59.7366	27.3114	38.7009	55.404	22.6568	37.8236
710	AT1G04453	1	1953734	1954192	-	459	0	0	0	0	0	0	0	0	0	1	0	0	0	0	0	1	0	0	0	0	0.5	0	0.5	0	0	0	0	0	0	0	0	0	0	0.138714	0	0	0	0	0	0.119889	0	0	0
711	AT1G06410	1	1954674	1958866	+	4193	3590	5170	5814	2992	4266	3978	4789	6302	3736	5072	7798	7759	4459	5790	5052	2935	3546	4079	3629	4380	3240.5	5124.5	4404	5545.5	55.3375	67.1761	36.331	46.9609	52.1515	32.4787	80.4524	85.694	63.2807	77.0173	52.201	52.3586	56.1633	70.5942	36.9855	38.519	57.9035	29.2469	49.5562
712	AT1G06420	1	1958878	1960027	+	1150	38	59	56	48	65	53	48	62	33	74	48	68	75	83	131	83	76	80	56.5	48.5	79.5	79	53.5	55	2.13568	2.79514	1.2759	2.7469	2.89725	1.57774	2.9401	3.07391	2.03801	4.09701	1.17156	1.67309	3.44432	3.68974	3.49677	3.97166	4.52487	2.09143	2.82208
713	AT1G06430	1	1960031	1963189	-	3159	2038	2213	4626	1506	2155	3012	3027	3335	2932	2488	7685	7259	2320	2335	4246	1778	1334	3879	1830.5	2125.5	1556	2327.5	2710	3181	41.6969	38.1664	38.3692	31.3743	34.9678	32.641	67.4966	60.1926	65.9179	50.1458	68.2833	65.0181	38.7863	37.7879	41.2595	30.9723	28.9132	36.9166	33.1711
714	AT1G06440	1	1963301	1965209	-	1909	21	20	69	23	49	86	15	30	14	24	75	37	94	150	125	89	68	197	36	20.5	78.5	122	19	22.5	0.710989	0.570786	0.947044	0.792905	1.31571	1.54224	0.553483	0.896009	0.520848	0.800459	1.10275	0.548407	2.60053	4.01699	2.01001	2.56552	2.4389	3.1025	1.05431
715	AT1G06450	1	1965840	1967219	+	1380	3	7	12	6	9	2	3	12	3	6	5	0	6	4	0	7	5	5	7.5	5	6	5	4.5	7.5	0.140505	0.276355	0.22784	0.286135	0.334298	0.0496145	0.15313	0.495791	0.154394	0.276825	0.101698	0	0.229621	0.148182	0	0.279133	0.248074	0.108929	0.310217
716	AT1G04463	1	1966019	1966939	-	921	0	0	0	0	0	0	0	0	0	0	0	0	0	0	0	0	0	0	0	0	0	0	0	0	0	0	0	0	0	0	0	0	0	0	0	0	0	0	0	0	0	0	0
717	AT1G06460	1	1967087	1969656	-	2570	2036	2197	3948	1426	2204	1898	872	951	1172	897	1790	2295	2826	2394	3844	3013	2184	3611	1815	2116.5	2598.5	2610	1034.5	911.5	51.2029	46.5743	40.2505	36.5162	43.9592	25.2826	23.9002	21.0981	32.388	22.2225	19.5497	25.2672	58.0736	47.6218	45.9138	64.5146	58.1849	42.2421	40.2377
718	AT1G04467	1	1968861	1969332	+	472	0	0	0	0	0	0	0	0	0	0	0	0	0	0	0	0	0	0	0	0	0	0	0	0	0	0	0	0	0	0	0	0	0	0	0	0	0	0	0	0	0	0	0
719	AT1G06470	1	1969658	1974526	+	4869	449	547	992	452	639	865	336	526	291	455	742	765	512	675	898	505	477	883	545.5	498	491	593.5	373	431	5.96014	6.12064	5.33825	6.10939	6.72716	6.08183	4.86092	6.15946	4.24465	5.94984	4.27745	4.44558	5.55354	7.08727	5.66148	5.70747	6.70763	5.45221	6.41828
720	AT1G06475	1	1973834	1974407	-	574	0	0	0	0	0	0	0	0	0	0	0	0	0	0	0	0	0	0	0	0	0	0	0	0	0	0	0	0	0	0	0	0	0	0	0	0	0	0	0	0	0	0	0
721	AT1G06480	1	1978084	1978157	+	74	0	0	0	0	0	0	0	0	0	0	0	0	0	0	0	0	0	0	0	0	0	0	0	0	0	0	0	0	0	0	0	0	0	0	0	0	0	0	0	0	0	0	0
722	AT1G06490	1	1978378	1989409	+	11032	42	62	57	52	53	84	46	75	32	33	56	52	66	56	112	55	37	47	52.5	52	46	61	32.5	60.5	0.246062	0.306187	0.135378	0.310205	0.246259	0.260665	0.293712	0.387618	0.206008	0.190455	0.14248	0.133369	0.315958	0.259507	0.311643	0.274347	0.229635	0.128084	0.278232
723	AT1G06500	1	1989479	1990730	+	1252	195	265	240	187	222	183	173	237	184	260	258	284	227	315	344	228	225	269	204.5	230	226.5	271	222	205	10.0665	11.5316	5.02266	9.82962	9.08907	5.00386	9.73331	10.793	10.4376	13.2222	5.7841	6.41832	9.5755	12.8624	8.43427	10.0213	12.3046	6.45951	9.45934
724	AT1G04473	1	1989682	1990158	-	477	0	0	0	0	0	0	0	0	0	0	0	0	0	0	0	0	0	0	0	0	0	0	0	0	0	0	0	0	0	0	0	0	0	0	0	0	0	0	0	0	0	0	0
725	AT1G06515	1	1990634	1992228	-	1595	137	209	199	151	237	136	130	267	113	202	283	227	171	224	89	175	143	212	194	173	159	197.5	157.5	198.5	5.55149	7.13896	3.26903	6.23039	7.61655	2.91902	5.74118	9.54437	5.03161	8.06351	4.98019	4.02691	5.66207	7.17964	1.71286	6.03767	6.13855	3.99601	6.92347
726	AT1G04477	1	1991587	1991970	+	384	0	0	0	0	0	0	0	0	0	0	0	0	0	0	0	0	0	0	0	0	0	0	0	0	0	0	0	0	0	0	0	0	0	0	0	0	0	0	0	0	0	0	0
727	AT1G06510	1	1992229	1993841	+	1613	391	437	1159	361	468	720	398	564	421	498	980	1041	465	607	984	514	430	904	414.5	414	472	536	459.5	481	15.6672	14.7603	18.8268	14.729	14.8724	15.2812	17.3807	19.9362	18.5369	19.6575	17.0534	18.261	15.225	19.2384	18.7264	17.5356	18.2526	16.8494	14.8007
728	AT1G06520	1	1993903	1996355	-	2453	102	88	315	48	50	102	195	349	23	29	601	87	106	119	180	39	33	108	49	95	36	112.5	26	272	2.68752	1.95449	3.36465	1.28778	1.04482	1.42351	5.59959	8.11194	0.665916	0.752721	6.87697	1.00353	2.28217	2.48007	2.25252	0.874901	0.921101	1.32366	1.1663
729	AT1G06530	1	2001382	2002802	+	1421	0	0	0	0	0	0	0	0	0	0	0	0	0	0	0	0	0	0	0	0	0	0	0	0	0	0	0	0	0	0	0	0	0	0	0	0	0	0	0	0	0	0	0
730	AT1G06540	1	2001406	2003446	-	2041	0	1	0	3	2	13	0	2	0	0	0	10	5	4	9	3	1	6	2.5	0.5	2	4.5	0	1	0	0.0266935	0	0.0967336	0.0502294	0.218051	0	0.0558707	0	0	0	0.138632	0.12938	0.100192	0.135361	0.0808854	0.0335465	0.0883812	0.0734815
731	AT1G06550	1	2003627	2007212	-	3586	371	606	1082	564	789	1271	412	533	388	488	1010	1290	741	763	1539	777	734	1710	676.5	488.5	755.5	752	438	472.5	6.68672	9.20686	7.90576	10.3507	11.2781	12.1337	8.09293	8.47449	7.68441	8.66449	7.90554	10.1786	10.9131	10.8775	13.1741	11.9235	14.0145	14.3363	10.8144
732	AT1G06560	1	2007615	2012006	+	4392	434	457	749	486	598	655	221	331	184	254	395	271	672	712	828	623	397	870	542	445.5	510	692	219	276	6.38671	5.66895	4.46834	7.28238	6.97927	5.10549	3.54445	4.29697	2.9754	3.68218	2.52438	1.74588	8.08066	8.28768	5.7871	7.8058	6.18898	5.95537	7.13082
733	AT1G04483	1	2010883	2011109	-	227	0	0	0	0	0	0	0	0	0	0	0	0	0	0	0	0	0	0	0	0	0	0	0	0	0	0	0	0	0	0	0	0	0	0	0	0	0	0	0	0	0	0	0
734	AT1G06570	1	2011885	2013545	-	1661	2643	3781	4268	1648	2743	2001	3266	3826	2583	2634	5336	4351	1155	1099	1158	634	716	911	2195.5	3212	675	1127	2608.5	3546	102.844	124.018	67.3258	65.296	84.65	41.2416	138.505	131.332	110.444	100.967	90.171	74.1185	36.7242	33.8254	21.4009	21.0045	29.5144	16.4892	74.973
735	AT1G06580	1	2013996	2016273	-	2278	43	57	125	49	58	94	56	67	33	48	112	181	36	68	81	50	45	129	53.5	50	47.5	52	40.5	61.5	1.22001	1.36323	1.43775	1.4156	1.3051	1.41264	1.73162	1.67694	1.02884	1.34159	1.38002	2.24818	0.83462	1.52606	1.0915	1.20784	1.35254	1.7025	1.36035
736	AT1G06590	1	2016306	2024749	-	8444	126	140	303	153	161	318	59	89	77	76	240	215	139	151	279	160	127	312	157	133	143.5	145	76.5	74	0.964433	0.903293	0.940202	1.19246	0.977347	1.28925	0.492178	0.60095	0.647637	0.573059	0.797781	0.720439	0.869373	0.914206	1.01426	1.04271	1.02978	1.11086	1.0849
737	AT1G06610	1	2025356	2025428	+	73	0	0	0	0	0	0	0	0	0	0	0	0	0	0	0	0	0	0	0	0	0	0	0	0	0	0	0	0	0	0	0	0	0	0	0	0	0	0	0	0	0	0	0
738	AT1G06620	1	2025544	2027413	+	1870	135	222	358	160	227	280	45	88	128	117	180	431	167	135	317	167	77	289	193.5	178.5	122	151	122.5	66.5	4.66597	6.46786	5.01612	5.6309	6.22236	5.12595	1.69508	2.68311	4.86136	3.98362	2.70179	6.52143	4.71644	3.69069	5.20368	4.91436	2.81929	4.64631	5.92663
739	AT1G06630	1	2027606	2031388	+	3783	233	383	1186	221	364	854	257	352	234	303	1249	1413	302	353	953	258	263	972	292.5	308	260.5	327.5	268.5	304.5	3.98079	5.51584	8.21439	3.84464	4.93215	7.72822	4.78537	5.30522	4.39308	5.09964	9.26716	10.5685	4.21609	4.77039	7.73303	3.75297	4.76003	7.7247	4.38839
740	AT1G06640	1	2031626	2034112	+	2487	951	1439	2917	1244	1707	2823	949	1294	970	1225	2825	3200	1420	1404	3157	1381	1243	2942	1475.5	1195	1312	1412	1097.5	1121.5	24.7146	31.5235	30.7318	32.9188	35.1827	38.8591	26.8788	29.6657	27.7003	31.3613	31.8833	36.4067	30.1545	28.8607	38.9666	30.5569	34.2205	35.5646	34.0507
741	AT1G06645	1	2034156	2035824	+	1669	232	255	595	170	260	276	329	315	322	366	735	757	486	449	598	434	455	639	215	243.5	444.5	467.5	344	322	8.98424	8.32402	9.34087	6.70335	7.98524	5.66123	13.8854	10.761	13.7021	13.9623	12.3609	12.8335	15.3787	13.7532	10.9986	14.3095	18.6658	11.5105	7.34429
742	AT1G04487	1	2035718	2036257	-	540	0	0	0	0	0	0	0	0	0	0	0	0	0	0	0	0	0	0	0	0	0	0	0	0	0	0	0	0	0	0	0	0	0	0	0	0	0	0	0	0	0	0	0
743	AT1G06650	1	2035718	2037366	+	1649	675	776	1776	571	856	1089	717	975	842	747	1787	1851	1042	1053	1888	983	769	1618	713.5	725.5	876	1047.5	794.5	846	26.4565	25.6384	28.2195	22.7884	26.6087	22.6082	30.6279	33.7117	36.2644	28.8425	30.4176	31.7609	33.3724	32.6455	35.1459	32.8038	31.9298	29.4991	24.6986
744	AT1G06660	1	2037311	2040419	-	3109	46	75	144	55	83	117	41	64	38	66	103	57	52	76	69	66	57	62	69	60.5	61.5	64	52	52.5	0.956284	1.31429	1.21358	1.16424	1.36845	1.28832	0.928928	1.1737	0.868065	1.35163	0.929902	0.518754	0.883329	1.24971	0.681274	1.16819	1.25529	0.599546	1.26634
745	AT1G06670	1	2040410	2047655	+	7246	838	1015	2739	1098	1197	2060	591	805	503	655	1524	1525	1031	1227	2126	1017	754	2013	1147.5	926.5	885.5	1129	579	698	7.47473	7.63162	9.90423	9.97248	8.46772	9.73256	5.74524	6.33424	4.93014	5.75541	5.90347	5.95496	7.5145	8.65688	9.00654	7.72351	7.12465	8.35212	9.2201
746	AT1G06680	1	2047634	2049439	+	1806	36618	36367	123202	36140	40619	86347	42796	38646	48968	46118	147858	161045	23334	20099	54766	25430	18785	61723	38379.5	36492.5	22107.5	21716.5	47543	40721	1310.47	1097.08	1787.42	1316.95	1152.88	1636.77	1669.18	1220.07	1925.68	1625.87	2297.99	2523.11	682.356	568.947	930.864	774.855	712.171	1027.5	1234.91
747	AT1G06690	1	2049400	2052170	-	2771	483	468	1975	458	555	1360	515	533	651	498	2168	2300	582	455	1672	581	419	1672	506.5	475.5	500	518.5	574.5	524	11.2658	9.20149	18.6749	10.8775	10.2666	16.802	13.0915	10.967	16.6853	11.4426	21.9606	23.4854	11.0924	8.39441	18.5222	11.538	10.353	18.1406	10.572
748	AT1G06700	1	2052370	2055548	-	3179	1174	1363	2991	1080	1301	1927	1038	1389	932	1073	2475	2348	1612	1686	2676	1423	1289	2646	1190.5	1268.5	1356	1649	1002.5	1213.5	23.8686	23.359	24.652	22.358	20.9777	20.7515	22.9999	24.912	20.8216	21.4903	21.8527	20.8985	26.7802	27.1133	25.8398	24.6324	27.7621	25.0237	21.6678
749	AT1G06710	1	2055745	2060429	-	4685	102	126	254	133	132	259	66	100	51	66	167	144	149	190	308	97	97	264	132.5	114	97	169.5	58.5	83	1.40715	1.46524	1.42053	1.86828	1.44423	1.89255	0.992323	1.21699	0.773125	0.896949	1.00052	0.869681	1.67964	2.07329	2.01806	1.13934	1.4176	1.69413	1.65625
750	AT1G04493	1	2055991	2056304	+	314	0	0	0	0	0	0	0	0	0	0	0	0	0	0	0	0	0	0	0	0	0	0	0	0	0	0	0	0	0	0	0	0	0	0	0	0	0	0	0	0	0	0	0
751	AT1G04497	1	2056863	2057170	+	308	0	0	0	0	0	0	0	0	0	0	0	0	0	0	0	0	0	0	0	0	0	0	0	0	0	0	0	0	0	0	0	0	0	0	0	0	0	0	0	0	0	0	0
752	AT1G06720	1	2060444	2067483	-	7040	1457	1876	2697	1702	2081	2619	463	928	290	591	892	519	1715	1819	2144	1474	961	2085	1891.5	1666.5	1217.5	1767	440.5	695.5	13.3763	14.5181	10.0377	15.9106	15.152	12.7356	4.63263	7.51575	2.9256	5.34501	3.55642	2.08594	12.8656	13.2092	9.34857	11.5217	9.34634	8.904	15.5313
753	AT1G06730	1	2067509	2070455	+	2947	394	440	687	336	428	603	313	354	237	304	568	484	495	461	753	484	352	776	382	417	418	478	270.5	333.5	8.64103	8.13433	6.10806	7.5034	7.44448	7.00479	7.4814	6.84889	5.71159	6.56791	5.40989	4.647	8.87084	7.99716	7.84347	9.03768	8.17811	7.9165	7.47394
754	AT1G06740	1	2070737	2073374	+	2638	62	73	202	40	62	118	45	48	49	52	145	106	66	53	110	51	52	113	51	67.5	51.5	59.5	50.5	46.5	1.51903	1.50764	2.00634	0.997894	1.20472	1.53132	1.20159	1.03744	1.3192	1.25505	1.54281	1.13694	1.32132	1.02711	1.28	1.06387	1.34964	1.28782	1.10131
755	AT1G06750	1	2072979	2076505	+	3527	5	2	8	6	5	20	7	5	11	3	5	4	7	4	6	7	4	8	5.5	3.5	5.5	5.5	7	6	0.091625	0.030894	0.0594308	0.111955	0.0726667	0.194126	0.139801	0.0808279	0.221501	0.0541564	0.039791	0.0320894	0.104817	0.0579789	0.0522203	0.109216	0.0776507	0.0681924	0.092311
756	AT1G06760	1	2076504	2077767	-	1264	503	640	2696	605	669	2548	398	497	367	425	2339	2792	591	466	2559	594	420	2743	637	571.5	507	528.5	396	447.5	25.72	27.5856	55.8856	31.4998	27.13	69.0098	22.1797	22.4185	20.6209	21.408	51.9402	62.4994	24.6934	18.8475	62.1465	25.8602	22.7506	65.2425	29.3149
757	AT1G04503	1	2076515	2076998	+	484	0	0	0	0	0	0	0	0	0	0	0	0	0	0	0	0	0	0	0	0	0	0	0	0	0	0	0	0	0	0	0	0	0	0	0	0	0	0	0	0	0	0	0
758	AT1G06770	1	2078880	2082097	-	3218	174	185	458	179	219	380	90	118	93	124	354	240	196	200	451	167	144	486	199	179.5	155.5	198	108.5	104	3.49472	3.13209	3.72912	3.66072	3.48842	4.04255	1.97004	2.09071	2.05251	2.45341	3.08772	2.11024	3.21669	3.17731	4.30213	2.85576	3.06385	4.54048	3.57457
759	AT1G06780	1	2083311	2087141	+	3831	244	343	398	296	353	497	219	339	211	238	381	384	363	369	451	329	273	504	324.5	293.5	301	366	224.5	279	4.11649	4.87788	2.72206	5.08486	4.72317	4.44122	4.02671	5.04527	3.91165	3.95547	2.79147	2.83613	5.0042	4.92413	3.61375	4.7258	4.87912	3.95521	4.90401
760	AT1G06790	1	2087182	2089786	+	2605	105	116	268	138	125	209	71	83	56	62	161	157	159	150	212	121	83	242	131.5	110.5	102	154.5	59	77	2.60514	2.42605	2.69559	3.48635	2.45965	2.74661	1.91986	1.81663	1.52676	1.51537	1.73476	1.70529	3.22351	2.94373	2.49817	2.55605	2.18153	2.79292	2.973
761	AT1G04507	1	2088988	2089235	-	248	0	0	0	0	0	0	0	0	0	0	0	0	0	0	0	0	0	0	0	0	0	0	0	0	0	0	0	0	0	0	0	0	0	0	0	0	0	0	0	0	0	0	0
762	AT1G06800	1	2089417	2091686	-	2270	77	102	216	111	98	167	75	70	62	58	54	76	142	98	114	93	64	114	104.5	89.5	78.5	120	60	72.5	2.19237	2.44807	2.49319	3.21808	2.21295	2.51854	2.32731	1.7582	1.93979	1.62681	0.667711	0.947316	3.30371	2.20707	1.5416	2.25449	1.93039	1.50984	2.71551
763	AT1G04513	1	2089765	2090865	+	1101	0	0	0	0	0	0	0	0	0	0	0	0	0	0	0	0	0	0	0	0	0	0	0	0	0	0	0	0	0	0	0	0	0	0	0	0	0	0	0	0	0	0	0
764	AT1G06810	1	2091738	2092539	-	802	0	0	0	0	0	0	0	0	0	0	0	0	0	1	0	0	0	0	0	0	0	0.5	0	0	0	0	0	0	0	0	0	0	0	0	0	0	0	0.0637442	0	0	0	0	0
765	AT1G06820	1	2092946	2096784	-	3839	965	1134	1838	762	1130	1284	974	1164	816	1078	1665	1469	1387	1628	1697	1230	1130	1928	946	1049.5	1180	1507.5	947	1069	16.2465	16.0933	12.5445	13.0628	15.088	11.45	17.8714	17.2875	15.096	17.8786	12.1735	10.8271	19.0809	21.6796	13.5693	17.6311	20.1535	15.0987	14.0754
766	AT1G06830	1	2097106	2097655	+	550	75	78	259	85	55	223	36	30	34	61	106	137	74	63	139	68	52	125	70	76.5	60	68.5	47.5	33	8.8135	7.72647	12.3385	10.1708	5.12591	13.8803	4.61061	3.10996	4.39041	7.06156	5.40958	7.04799	7.10573	5.85589	7.75792	6.80359	6.47338	6.8328	7.64836
767	AT1G06840	1	2097747	2103507	-	5761	455	802	1202	669	932	1525	327	490	304	404	713	758	639	564	1123	551	484	932	800.5	628.5	517.5	601.5	354	408.5	5.10462	7.58448	5.4668	7.64236	8.29257	9.06213	3.99824	4.84948	3.7477	4.46496	3.47386	3.72288	5.85791	5.00491	5.98377	5.26315	5.75226	4.86373	7.96746
768	AT1G06850	1	2105048	2106749	+	1702	181	274	280	179	252	262	183	273	185	221	323	212	223	268	295	271	249	360	215.5	227.5	260	245.5	203	228	6.87335	8.77082	4.31048	6.92138	7.58948	5.26987	7.57374	9.14534	7.71972	8.26735	5.32676	3.52439	6.91966	8.0499	5.32054	8.76197	10.0168	6.35908	7.25543
769	AT1G08875	1	2106794	2107781	-	988	0	1	2	0	0	0	0	0	1	2	0	0	0	0	0	1	2	0	0	0.5	1.5	0	1.5	0	0	0.0551432	0.0530396	0	0	0	0	0	0.071884	0.128886	0	0	0	0	0	0.0556974	0.1386	0	0
770	AT1G04517	1	2107313	2107396	-	84	0	0	0	0	0	0	0	0	0	0	0	0	0	0	0	0	0	0	0	0	0	0	0	0	0	0	0	0	0	0	0	0	0	0	0	0	0	0	0	0	0	0	0
771	AT1G06860	1	2107398	2107468	-	71	0	0	0	0	0	0	0	0	0	0	0	0	0	0	0	0	0	0	0	0	0	0	0	0	0	0	0	0	0	0	0	0	0	0	0	0	0	0	0	0	0	0	0
772	AT1G04523	1	2107815	2108063	-	249	0	0	0	0	0	0	0	0	0	0	0	0	0	0	0	0	0	0	0	0	0	0	0	0	0	0	0	0	0	0	0	0	0	0	0	0	0	0	0	0	0	0	0
773	AT1G06870	1	2108512	2110986	+	2475	284	409	698	318	398	657	235	323	204	220	595	717	430	479	843	357	302	744	358	346.5	329.5	454.5	212	279	7.41639	9.00321	7.38937	8.45573	8.24288	9.08758	6.68823	7.44088	5.85388	5.65954	6.7478	8.19693	9.17557	9.89408	10.4555	7.93752	8.35454	9.03752	8.3493
774	AT1G04527	1	2111064	2111147	-	84	0	1	0	0	0	0	1	0	0	0	0	0	0	0	0	1	0	0	0	0.5	0.5	0	0	0.5	0	0.648589	0	0	0	0	0.83857	0	0	0	0	0	0	0	0	0.655108	0	0	0
775	AT1G06880	1	2111148	2111218	-	71	0	0	0	0	0	0	0	0	0	0	0	0	0	0	0	0	0	0	0	0	0	0	0	0	0	0	0	0	0	0	0	0	0	0	0	0	0	0	0	0	0	0	0
776	AT1G06890	1	2111323	2114686	-	3364	626	928	1769	742	966	1382	472	732	403	596	1213	1115	1183	1515	1886	1053	1012	2160	854	777	1032.5	1349	499.5	602	12.0273	15.0294	13.7784	14.516	14.7195	14.064	9.88337	12.4066	8.50821	11.2804	10.121	9.37834	18.5724	23.0235	17.2099	17.2252	20.5975	19.3041	14.6177
777	AT1G06900	1	2114765	2120745	-	5981	887	1194	2632	877	1061	1983	621	935	505	791	1948	1520	1029	1245	1980	936	845	2338	969	1040.5	890.5	1137	648	778	9.58516	10.8763	11.5303	9.64995	9.09311	11.3503	7.31369	8.91322	5.99662	8.42047	9.14188	7.1908	9.08618	10.6417	10.1621	8.6118	9.67328	11.7523	9.37153
778	AT1G06910	1	2120991	2123801	+	2811	46	70	118	64	73	162	53	77	58	67	199	157	68	96	262	75	70	165	68.5	58	72.5	82	62.5	65	1.05766	1.35671	1.09989	1.49837	1.33117	1.97293	1.32811	1.5618	1.4654	1.51757	1.98707	1.58032	1.27758	1.74592	2.8611	1.46822	1.70501	1.76472	1.41477
779	AT1G06920	1	2124676	2125902	-	1227	0	0	0	0	0	0	0	0	0	0	0	0	0	0	0	0	0	0	0	0	0	0	0	0	0	0	0	0	0	0	0	0	0	0	0	0	0	0	0	0	0	0	0
780	AT1G06923	1	2126670	2127570	+	901	5	2	1	2	6	15	4	3	1	0	0	0	3	2	0	6	0	0	4	3.5	3	2.5	0.5	3.5	0.35867	0.120936	0.0290805	0.146085	0.341348	0.569934	0.312719	0.189842	0.0788251	0	0	0	0.175848	0.11348	0	0.366453	0	0	0.243716
781	AT1G04533	1	2127414	2127973	-	560	0	0	0	0	0	0	0	0	0	0	0	0	0	0	0	0	0	0	0	0	0	0	0	0	0	0	0	0	0	0	0	0	0	0	0	0	0	0	0	0	0	0	0
782	AT1G06925	1	2127704	2128611	-	908	0	0	0	0	0	0	0	0	0	0	0	0	1	0	0	0	0	0	0	0	0	0.5	0	0	0	0	0	0	0	0	0	0	0	0	0	0	0.058164	0	0	0	0	0	0
783	AT1G06930	1	2128843	2129883	+	1041	0	4	7	2	3	6	1	2	1	2	0	0	2	0	0	1	1	0	2.5	2	1	1	1.5	1.5	0	0.209343	0.176187	0.126438	0.147721	0.197314	0.0676656	0.109541	0.0682242	0.122324	0	0	0.101466	0	0	0.0528617	0.0657718	0	0.137079
784	AT1G06950	1	2130053	2135703	-	5651	4149	4397	8809	3657	5116	6314	3290	4576	2647	3817	6869	5855	6633	7789	10286	7118	5160	11422	4386.5	4273	6139	7211	3232	3933	47.4534	42.3916	40.844	42.5891	46.4062	38.2505	41.01	46.1698	33.2673	43.0061	34.1184	29.3163	61.9904	70.4647	55.8746	69.3146	62.5194	60.7671	44.4977
785	AT1G06960	1	2135810	2137838	+	2029	161	186	694	158	203	459	111	184	121	170	383	532	188	174	566	172	185	473	180.5	173.5	178.5	181	145.5	147.5	5.12854	4.99436	8.96199	5.12477	5.12844	7.74442	3.85354	5.1705	4.23538	5.33458	5.29831	7.41885	4.89345	4.38412	8.56303	4.66486	6.24281	7.00859	5.1266
786	AT1G06970	1	2137871	2140975	+	3105	0	0	0	1	0	0	1	2	1	2	0	10	2	4	0	0	1	5	0.5	0	0.5	3	1.5	1.5	0	0	0	0.0211952	0	0	0.022686	0.0367253	0.0228732	0.0410112	0	0.0911267	0.034018	0.0658588	0	0	0.022051	0.0484128	0.0105976
787	AT1G06980	1	2142939	2143977	-	1039	7	13	36	1	4	22	7	2	5	3	48	31	4	1	8	8	6	47	2.5	10	7	2.5	4	4.5	0.435444	0.681674	0.90785	0.0633408	0.19734	0.724879	0.474571	0.109752	0.341778	0.18384	1.29672	0.844215	0.203322	0.0492039	0.236357	0.423708	0.395391	1.35998	0.13034
788	AT1G06990	1	2148342	2150152	+	1811	0	0	0	0	0	0	0	0	0	0	0	0	0	0	0	0	0	0	0	0	0	0	0	0	0	0	0	0	0	0	0	0	0	0	0	0	0	0	0	0	0	0	0
789	AT1G07000	1	2150158	2152541	-	2384	285	336	746	458	399	913	191	231	196	248	485	531	639	573	1281	370	209	718	428.5	310.5	289.5	606	222	211	7.7266	7.6786	8.19897	12.6432	8.57902	13.1106	5.64347	5.52462	5.83901	6.62337	5.71026	6.30225	14.1558	12.2875	16.4944	8.54058	6.00248	9.05461	10.6111
790	AT1G07010	1	2152798	2155269	+	2472	737	813	1069	652	852	684	1564	2396	1376	1722	2418	2069	1131	1505	1308	1003	1199	1195	752	775	1101	1318	1549	1980	19.2694	17.9181	11.3307	17.3579	17.667	9.47253	44.5664	55.2631	39.5329	44.3525	27.4554	23.682	24.1632	31.1246	16.2425	22.3277	33.2094	14.5335	17.5125
791	AT1G04537	1	2155213	2155622	+	410	0	0	0	0	0	0	0	0	0	0	0	0	0	0	0	0	0	0	0	0	0	0	0	0	0	0	0	0	0	0	0	0	0	0	0	0	0	0	0	0	0	0	0
792	AT1G07020	1	2155213	2156153	-	941	20	36	21	28	34	33	35	45	17	29	23	51	40	42	40	36	24	32	31	28	30	41	23	40	1.37369	2.08431	0.584732	1.95825	1.85208	1.20056	2.61998	2.72659	1.28306	1.96219	0.686055	1.53351	2.24497	2.28179	1.30486	2.10526	1.74627	1.02238	1.90516
793	AT1G04543	1	2156201	2156876	+	676	1	0	13	0	1	0	0	2	0	0	1	2	2	0	7	0	0	2	0.5	0.5	0	1	0	1	0.0956099	0	0.503876	0	0.0758271	0	0	0.168686	0	0	0.0415216	0.0837125	0.156251	0	0.317866	0	0	0.0889477	0.0379135
794	AT1G04547	1	2156221	2156306	-	86	0	0	0	0	0	0	0	0	0	0	0	0	0	0	0	0	0	0	0	0	0	0	0	0	0	0	0	0	0	0	0	0	0	0	0	0	0	0	0	0	0	0	0
795	AT1G07025	1	2157658	2158158	-	501	0	0	0	0	2	0	0	0	0	0	0	0	0	0	0	0	0	0	1	0	0	0	0	0	0	0	0	0	0.204627	0	0	0	0	0	0	0	0	0	0	0	0	0	0.102314
796	AT1G07030	1	2158413	2160818	-	2406	405	518	1025	527	647	1236	324	497	321	329	674	700	794	783	1233	657	425	1354	587	461.5	541	788.5	325	410.5	10.8795	11.7296	11.1623	14.415	13.7841	17.5866	9.48567	11.7776	9.47542	8.70631	7.86294	8.23208	17.4287	16.6372	15.7312	15.0266	12.0944	16.919	14.0996
797	AT1G07040	1	2160919	2163387	-	2469	458	597	1744	369	533	848	345	498	429	405	1079	1335	410	527	1039	414	355	877	451	527.5	384.5	468.5	417	421.5	11.9893	13.1735	18.5077	9.83568	11.0657	11.758	9.84276	11.5002	12.3403	10.444	12.2665	15.2992	8.77006	10.912	12.9178	9.22723	9.8446	10.679	10.4507
798	AT1G07050	1	2163575	2165261	-	1687	123	114	259	61	135	143	2	3	4	2	0	4	641	724	1053	691	835	987	98	118.5	763	682.5	3	2.5	4.71237	3.68162	4.02264	2.37965	4.10194	2.90188	0.0835091	0.101392	0.168397	0.0754829	0	0.0670891	20.067	21.9401	19.1605	22.54	33.8893	17.5895	3.2408
799	AT1G07051	1	2165517	2165746	+	230	0	0	0	0	0	0	0	0	0	0	0	0	0	0	0	0	0	0	0	0	0	0	0	0	0	0	0	0	0	0	0	0	0	0	0	0	0	0	0	0	0	0	0
800	AT1G07060	1	2166348	2168397	-	2050	0	1	0	1	0	0	0	2	1	0	0	6	1	2	0	1	2	0	0.5	0.5	1.5	1.5	0.5	1	0	0.0265763	0	0.032103	0	0	0	0.0556254	0.0346446	0	0	0.0828142	0.0257624	0.049876	0	0.0268434	0.0667985	0	0.0160515
801	AT1G04557	1	2166659	2166864	+	206	0	0	0	0	0	0	0	0	0	0	0	0	0	0	0	0	0	0	0	0	0	0	0	0	0	0	0	0	0	0	0	0	0	0	0	0	0	0	0	0	0	0	0
802	AT1G07070	1	2168561	2169957	+	1397	281	307	611	388	449	674	178	222	122	184	385	232	339	324	535	445	210	704	418.5	294	327.5	331.5	153	200	13.0005	11.9727	11.4597	18.2782	16.4748	16.5166	8.97516	9.06053	6.2023	8.386	7.73544	4.69893	12.8157	11.8567	11.7558	17.5289	10.2923	15.1505	17.3765
803	AT1G07080	1	2169977	2172194	+	2218	1160	1223	1944	1159	1559	1357	1022	1462	1555	1468	1928	2342	1511	1664	1855	1759	1586	1813	1359	1191.5	1672.5	1587.5	1511.5	1242	33.8023	30.041	22.9647	34.3891	36.0293	20.9448	32.457	37.5822	49.7918	42.1404	24.3987	29.8767	35.9785	38.3537	25.6729	43.6411	48.959	24.5747	35.2092
804	AT1G07090	1	2173952	2175038	-	1087	141	147	380	273	273	532	137	147	184	115	386	373	396	341	829	429	237	755	273	144	333	368.5	149.5	142	8.38377	7.36778	9.15969	16.5285	12.8737	16.7548	8.87789	7.71054	12.022	6.736	9.96732	9.70927	19.24	16.0376	23.4109	21.718	14.9283	20.8818	14.7011
805	AT1G07100	1	2177885	2177958	+	74	0	0	0	0	0	0	0	0	0	0	0	0	0	0	0	0	0	0	0	0	0	0	0	0	0	0	0	0	0	0	0	0	0	0	0	0	0	0	0	0	0	0	0
806	AT1G07110	1	2178022	2184193	-	6172	1774	2217	5788	1484	1981	3973	1893	2176	1780	1714	5980	5209	2647	2335	6247	2177	1989	5490	1732.5	1995.5	2083	2491	1747	2034.5	18.5771	19.5699	24.5714	15.8237	16.4524	22.0369	21.6045	20.1016	20.4825	17.6815	27.1954	23.8801	22.65	19.3409	31.0698	19.4099	22.0648	26.7423	16.138
807	AT1G07119	1	2184318	2187941	+	3624	1	0	0	1	2	0	1	1	0	0	0	0	1	2	0	6	2	0	1.5	0.5	4	1.5	0	1	0.0178345	0	0	0.0181598	0.0282887	0	0.0194371	0.0157329	0	0	0	0	0.0145731	0.0282135	0	0.0911077	0.0377861	0	0.0232242
808	AT1G07120	1	2184759	2186627	-	1869	0	0	0	0	0	0	0	0	0	0	0	0	0	0	0	0	0	0	0	0	0	0	0	0	0	0	0	0	0	0	0	0	0	0	0	0	0	0	0	0	0	0	0
809	AT1G04563	1	2186933	2187181	+	249	0	0	0	0	0	0	0	0	0	0	0	0	0	0	0	0	0	0	0	0	0	0	0	0	0	0	0	0	0	0	0	0	0	0	0	0	0	0	0	0	0	0	0
810	AT1G07128	1	2187566	2188734	-	1169	0	0	0	0	0	0	0	0	0	0	0	0	0	0	0	0	0	0	0	0	0	0	0	0	0	0	0	0	0	0	0	0	0	0	0	0	0	0	0	0	0	0	0
811	AT1G07130	1	2187776	2188733	+	958	0	0	0	0	0	0	0	0	0	0	0	0	0	0	0	0	0	0	0	0	0	0	0	0	0	0	0	0	0	0	0	0	0	0	0	0	0	0	0	0	0	0	0
812	AT1G07135	1	2189877	2190784	-	908	884	1411	2193	514	652	981	166	219	160	156	439	389	632	424	1087	255	132	469	583	1147.5	193.5	528	158	192.5	62.924	84.6623	63.2819	37.2543	36.8072	36.9863	12.8778	13.7517	12.5148	10.9389	13.5706	12.1219	36.7596	23.8723	36.7483	15.4542	9.95357	15.5288	37.0307
813	AT1G07140	1	2191679	2193836	-	2158	3953	4829	7121	3939	4751	6117	2611	4083	1937	2969	4838	4054	5380	6210	6693	4567	3835	7136	4345	4391	4201	5795	2453	3347	118.393	121.914	86.4602	120.125	112.851	97.0387	85.2264	107.876	63.7481	87.5976	62.9267	53.1544	131.665	147.114	95.2056	116.459	121.676	99.4157	116.488
814	AT1G07150	1	2193941	2195996	-	2056	134	258	162	134	185	135	90	92	77	107	107	103	110	148	80	83	78	122	159.5	196	80.5	129	92	91	4.21242	6.83669	2.06452	4.28925	4.61232	2.24786	3.08346	2.5513	2.65985	3.31356	1.46077	1.41749	2.82559	3.68005	1.19443	2.2215	2.59754	1.78397	4.45078
815	AT1G07160	1	2197854	2199773	-	1920	47	150	102	75	89	95	12	32	3	3	24	0	158	35	260	141	10	105	82	98.5	75.5	96.5	3	22	1.58214	4.25637	1.39196	2.57075	2.37607	1.69387	0.440249	0.950267	0.110971	0.0994841	0.350857	0	4.34606	0.931927	4.15686	4.04119	0.356607	1.64414	2.47341
816	AT1G07170	1	2199997	2201272	+	1276	365	393	839	282	408	800	198	300	159	219	627	503	379	378	872	329	263	693	345	379	296	378.5	189	249	18.4881	16.78	17.2281	14.5445	16.3901	21.4633	10.9303	13.405	8.84984	10.9277	13.7923	11.1538	15.6866	15.1445	20.9778	14.1885	14.1122	16.328	15.4673
817	AT1G07175	1	2202278	2203366	+	1089	0	3	14	0	0	0	0	1	0	2	6	0	1	3	0	0	0	2	0	1.5	0	2	1	0.5	0	0.150087	0.336843	0	0	0	0	0.0523563	0	0.116933	0.154648	0	0.0484967	0.140834	0	0	0	0.0552146	0
818	AT1G07180	1	2204104	2207099	+	2996	877	1052	2254	936	1159	1546	1750	1707	1625	1969	4080	4285	161	190	303	183	67	400	1047.5	964.5	125	175.5	1797	1728.5	18.9194	19.1304	19.7124	20.5605	19.8295	17.6655	41.1448	32.4854	38.5213	41.8444	38.2242	40.4684	2.83807	3.2421	3.10452	3.36125	1.53117	4.01393	20.195
819	AT1G07190	1	2208013	2208177	+	165	0	0	0	0	0	0	0	0	0	0	0	0	0	0	0	0	0	0	0	0	0	0	0	0	0	0	0	0	0	0	0	0	0	0	0	0	0	0	0	0	0	0	0
820	AT1G07200	1	2208477	2212718	-	4242	428	571	975	496	632	1028	454	666	299	466	890	699	764	837	1172	589	685	1031	564	499.5	637	800.5	382.5	560	6.52113	7.33355	6.02228	7.69503	7.6369	8.29623	7.53883	8.95159	5.00599	6.99437	5.88898	4.66244	9.51179	10.0872	8.48106	7.64076	11.0563	7.30701	7.66597
821	AT1G07210	1	2215216	2216982	+	1767	800	954	1402	839	1125	1048	529	950	406	574	1066	725	1313	1495	1412	1201	877	1811	982	877	1039	1404	490	739.5	29.2619	29.4145	20.7892	31.2482	32.6352	20.3041	21.0881	30.6538	16.3184	20.6828	16.9333	11.6094	39.2435	43.2534	24.5296	37.4023	33.9824	30.813	31.9417
822	AT1G07220	1	2216925	2219649	-	2725	205	259	411	242	305	311	268	440	218	253	529	363	481	591	664	359	303	574	273.5	232	331	536	235.5	354	4.86225	5.17824	3.95187	5.84451	5.73726	3.90708	6.92767	9.20626	5.68171	5.91136	5.44891	3.76918	9.3222	11.0876	7.47988	7.2497	7.61319	6.33282	5.79088
823	AT1G04567	1	2218886	2219281	+	396	0	0	0	0	0	0	0	0	0	0	0	0	0	0	0	0	0	0	0	0	0	0	0	0	0	0	0	0	0	0	0	0	0	0	0	0	0	0	0	0	0	0	0
824	AT1G07230	1	2220181	2223018	-	2838	497	545	1376	512	636	958	407	486	391	356	1063	1028	512	430	870	480	397	1047	574	521	438.5	471	373.5	446.5	11.3186	10.4624	12.7038	11.8729	11.4872	11.5561	10.1018	9.76384	9.78484	7.98677	10.5134	10.2492	9.5279	7.74589	9.41023	9.30724	9.57787	11.0914	11.6801
825	AT1G07240	1	2223625	2225524	+	1900	710	984	1805	857	990	1912	380	439	423	423	1197	1219	840	608	1710	673	526	1322	923.5	847	599.5	724	423	409.5	24.1521	28.2157	24.8915	29.6843	26.7087	34.4503	14.088	13.1737	15.8116	14.1749	17.6832	18.1534	23.3488	16.3593	27.6271	19.4919	18.955	20.9184	28.1965
826	AT1G07250	1	2225759	2227608	+	1850	1009	1212	1471	898	1238	1196	1101	1339	1055	1202	1893	1995	1220	1170	1416	994	1040	1228	1068	1110.5	1017	1195	1128.5	1220	35.2508	35.6927	20.8338	31.9451	34.302	22.1318	41.9213	41.2673	40.5014	41.3682	28.721	30.5125	34.8279	32.3318	23.4955	29.5669	38.4904	19.9562	33.1236
827	AT1G07260	1	2227594	2229357	-	1764	93	136	117	137	150	240	58	97	69	76	177	187	140	126	260	138	100	191	143.5	114.5	119	133	72.5	77.5	3.40749	4.20039	1.73786	5.11118	4.35877	4.65769	2.31605	3.13523	2.77805	2.74314	2.81641	2.99951	4.1915	3.65163	4.52447	4.30499	3.88143	3.25526	4.73497
828	AT1G07270	1	2229444	2233017	-	3574	5	13	44	14	15	18	6	16	5	20	18	31	20	27	48	20	15	65	14.5	9	17.5	23.5	12.5	11	0.0904201	0.19817	0.322571	0.257794	0.215133	0.172415	0.118254	0.255248	0.0993584	0.356294	0.141364	0.245422	0.295539	0.386211	0.412268	0.307941	0.287361	0.546777	0.236464
829	AT1G07280	1	2238017	2241471	+	3455	1482	1763	2921	1429	1932	2371	1812	1958	1640	1447	3853	3387	2787	2559	4147	2544	2296	3856	1680.5	1622.5	2420	2673	1543.5	1885	27.7236	27.8005	22.1519	27.2197	28.6636	23.4932	36.9427	32.3118	33.712	26.6658	31.302	27.7379	42.6019	37.8649	36.8451	40.5192	45.5003	33.5537	27.9416
830	AT1G04573	1	2241511	2241744	-	234	0	0	0	0	0	0	0	0	0	0	0	0	0	0	0	0	0	0	0	0	0	0	0	0	0	0	0	0	0	0	0	0	0	0	0	0	0	0	0	0	0	0	0
831	AT1G07290	1	2242012	2244992	-	2981	23	24	39	23	35	67	26	42	20	25	40	75	28	66	94	27	31	69	29	23.5	29	47	22.5	34	0.498673	0.43863	0.342791	0.507768	0.601834	0.769433	0.61437	0.803312	0.476494	0.533964	0.376633	0.711879	0.496062	1.13187	0.967964	0.498418	0.712017	0.695887	0.554801
832	AT1G07300	1	2245693	2247240	-	1548	65	72	79	70	70	81	73	108	58	79	110	129	72	109	184	104	87	74	70	68.5	95.5	90.5	68.5	90.5	2.71389	2.53402	1.33716	2.97595	2.31792	1.79132	3.32178	3.97786	2.66101	3.2493	1.99454	2.3579	2.45641	3.59974	3.64872	3.69704	3.84803	1.43718	2.64694
833	AT1G07310	1	2247112	2248961	-	1850	1053	1274	1496	921	1341	964	926	1111	985	916	1220	1329	1112	1077	1107	1072	771	945	1131	1163.5	921.5	1094.5	950.5	1018.5	36.788	37.5186	21.1878	32.7633	37.1559	17.8387	35.258	34.2404	37.8141	31.5252	18.5101	20.3264	31.7448	29.7618	18.3683	31.8871	28.5347	15.3572	34.9596
834	AT1G07320	1	2248967	2250529	+	1563	7671	8566	16334	6523	9132	11154	7775	9778	6354	8697	16644	14707	9504	11639	15064	10204	9296	16887	7827.5	8118.5	9750	10571.5	7525.5	8776.5	317.207	298.585	273.817	274.655	299.487	244.304	350.397	356.687	288.72	354.278	298.895	266.239	321.135	380.69	295.852	359.255	407.219	324.822	287.071
835	AT1G07330	1	2250920	2254036	+	3117	1	0	0	3	0	4	1	1	5	2	3	11	4	4	0	2	2	0	1.5	0.5	2	4	3.5	1	0.0207354	0	0	0.0633408	0	0.043932	0.0225986	0.018292	0.113926	0.0408533	0.027015	0.0998534	0.067774	0.0656052	0	0.035309	0.0439323	0	0.0316704
836	AT1G07340	1	2254822	2256850	+	2029	0	0	0	0	0	0	0	0	0	0	0	0	0	0	0	0	0	0	0	0	0	0	0	0	0	0	0	0	0	0	0	0	0	0	0	0	0	0	0	0	0	0	0
837	AT1G07350	1	2257384	2260187	-	2804	308	419	1053	568	564	1023	358	480	448	414	1072	1269	519	533	1074	535	467	1217	566	363.5	501	526	431	419	7.09941	8.14114	9.8396	13.3312	10.3103	12.4898	8.9934	9.76023	11.3472	9.40061	10.7309	12.8053	9.77528	9.71772	11.7576	10.4995	11.4033	13.0486	11.8208
838	AT1G07360	1	2260317	2262923	-	2607	1254	1579	1285	1356	1838	1002	944	1504	1259	1156	1186	1070	1376	1793	1199	1826	1197	1197	1597	1416.5	1511.5	1584.5	1207.5	1224	31.089	32.9982	12.9148	34.2309	36.1389	13.1578	25.5064	32.893	34.2984	28.2326	12.7692	11.6131	27.8751	35.1604	14.1179	38.5435	31.4372	13.804	35.1849
839	AT1G07370	1	2263037	2264553	+	1517	80	73	415	148	132	367	61	103	70	91	356	192	126	137	527	176	112	489	140	76.5	144	131.5	80.5	82	3.40843	2.62172	7.16786	6.4206	4.46025	8.28206	2.83246	3.87123	3.27719	3.81935	6.58696	3.58115	4.38657	4.6169	10.664	6.38438	5.05502	9.69114	5.44042
840	AT1G07380	1	2264634	2269121	-	4488	161	186	300	181	260	235	155	231	180	173	348	369	229	231	319	239	234	265	220.5	173.5	236.5	230	176.5	193	2.31858	2.25792	1.75144	2.65415	2.96956	1.79256	2.43275	2.93465	2.84845	2.4543	2.17644	2.32638	2.69477	2.63132	2.18188	2.93047	3.56988	1.77519	2.81185
841	AT1G07390	1	2269622	2274901	+	5280	63	84	103	93	143	263	47	124	91	88	102	181	180	200	339	168	164	445	118	73.5	166	190	89.5	85.5	0.771181	0.866751	0.511129	1.15917	1.38827	1.70522	0.627022	1.33901	1.22404	1.06116	0.542234	0.969956	1.80044	1.93647	1.97087	1.75092	2.12667	2.53383	1.27372
842	AT1G07400	1	2274926	2275783	+	858	43	203	19	361	352	379	57	111	26	76	88	70	164	204	224	78	33	94	356.5	123	55.5	184	51	84	3.23915	12.8901	0.580221	27.6898	21.0294	15.122	4.67957	7.3762	2.15216	5.63975	2.87883	2.30844	10.0948	12.1551	8.01408	5.00264	2.6334	3.29376	24.3596
843	AT1G07410	1	2276030	2277524	+	1495	27	59	85	38	45	60	16	32	21	21	34	42	47	48	52	39	34	60	41.5	43	36.5	47.5	21	24	1.16727	2.15011	1.48972	1.67279	1.54292	1.37394	0.753872	1.22041	0.997625	0.894359	0.638349	0.794905	1.66034	1.6414	1.06771	1.43554	1.55714	1.2066	1.60785
844	AT1G07420	1	2277555	2280502	+	2948	333	481	1354	326	512	878	214	340	216	203	828	848	508	554	1280	503	416	1253	419	407	459.5	531	209.5	277	7.30073	8.88928	12.0342	7.27762	8.90253	10.1959	5.11335	6.5758	5.20374	4.38432	7.88358	8.13908	9.10073	9.60721	13.3283	9.38928	9.66177	12.7784	8.09007
845	AT1G07430	1	2280746	2282828	-	2083	29	7	41	5	4	13	2	8	29	9	7	65	15	6	17	8	137	13	4.5	18	72.5	10.5	19	5	0.899826	0.183087	0.515729	0.157972	0.0984332	0.213655	0.0676331	0.218977	0.988776	0.275098	0.0943255	0.88294	0.380314	0.147257	0.250526	0.211345	4.50321	0.187631	0.128203
846	AT1G07440	1	2286185	2287791	-	1607	586	597	2490	419	604	1273	425	513	417	501	2008	1879	842	928	2916	861	836	2881	511.5	591.5	848.5	885	459	469	23.5685	20.2399	40.5985	17.1592	19.266	27.1188	18.6291	18.2011	18.4293	19.8498	35.0726	33.084	27.6717	29.5221	55.7012	29.4835	35.6189	53.8988	18.2126
847	AT1G07450	1	2287926	2289336	-	1411	31	20	78	22	30	28	83	66	40	61	260	185	28	45	23	22	28	41	26	25.5	25	36.5	50.5	74.5	1.41999	0.77224	1.44842	1.02611	1.08985	0.679343	4.14352	2.66694	2.01336	2.75256	5.1721	3.70981	1.04802	1.63042	0.500373	0.858	1.35869	0.873591	1.05798
848	AT1G07460	1	2289959	2291101	+	1143	0	0	0	0	0	0	0	0	0	0	0	0	0	0	0	0	0	0	0	0	0	0	0	0	0	0	0	0	0	0	0	0	0	0	0	0	0	0	0	0	0	0	0
849	AT1G07470	1	2291369	2294558	+	3190	152	216	567	155	229	518	117	178	141	144	457	389	202	197	507	183	163	559	192	184	173	199.5	142.5	147.5	3.07966	3.68903	4.65714	3.19772	3.67973	5.55901	2.58353	3.18146	3.13919	2.87412	4.02111	3.45037	3.34426	3.15712	4.87877	3.15684	3.49855	5.26833	3.43872
850	AT1G04577	1	2293014	2293251	-	238	0	0	0	0	0	0	0	0	0	0	0	0	0	0	0	0	0	0	0	0	0	0	0	0	0	0	0	0	0	0	0	0	0	0	0	0	0	0	0	0	0	0	0
851	AT1G07473	1	2294566	2295489	-	924	0	0	0	0	0	0	1	0	0	0	0	0	0	1	0	2	1	0	0	0	1.5	0.5	0	0.5	0	0	0	0	0	0	0.0762337	0	0	0	0	0	0	0.0553278	0	0.11911	0.0741001	0	0
852	AT1G04583	1	2294889	2295488	+	600	0	0	0	0	0	0	0	0	0	0	0	0	0	0	0	0	0	0	0	0	0	0	0	0	0	0	0	0	0	0	0	0	0	0	0	0	0	0	0	0	0	0	0
853	AT1G07476	1	2295553	2296497	+	945	0	0	0	0	0	0	0	0	0	2	0	0	0	0	0	0	0	0	0	0	0	0	1	0	0	0	0	0	0	0	0	0	0	0.134751	0	0	0	0	0	0	0	0	0
854	AT1G07480	1	2296023	2299544	-	3522	127	134	500	130	173	369	132	189	121	116	451	354	174	174	472	152	137	363	151.5	130.5	144.5	174	118.5	160.5	2.33058	2.07283	3.7197	2.42914	2.51784	3.5867	2.64	3.05963	2.43997	2.09702	3.59424	2.84394	2.60915	2.52566	4.11383	2.3749	2.66331	3.09862	2.47349
855	AT1G04587	1	2297262	2297552	+	291	0	0	0	0	0	0	0	0	0	0	0	0	0	0	0	0	0	0	0	0	0	0	0	0	0	0	0	0	0	0	0	0	0	0	0	0	0	0	0	0	0	0	0
856	AT1G07485	1	2301375	2302121	+	747	1	2	2	0	4	0	0	1	1	2	0	0	2	4	0	3	2	0	2	1.5	2.5	3	1.5	0.5	0.0865225	0.145867	0.0701514	0	0.27448	0	0	0.0763267	0.0950755	0.170468	0	0	0.1414	0.27375	0	0.221	0.183316	0	0.13724
857	AT1G07490	1	2301380	2302021	-	642	0	0	0	0	0	0	0	0	0	0	0	0	0	0	0	0	0	0	0	0	0	0	0	0	0	0	0	0	0	0	0	0	0	0	0	0	0	0	0	0	0	0	0
858	AT1G07510	1	2304435	2312399	+	7965	649	897	1184	749	982	1105	605	888	547	733	1017	1034	996	1070	1165	864	629	1192	865.5	773	746.5	1033	640	746.5	5.26634	6.13558	3.89487	6.18864	6.3197	4.74936	5.35043	6.35659	4.87743	5.85938	3.5839	3.67318	6.6041	6.86773	4.48987	5.96925	5.40699	4.49927	6.25417
859	AT1G07500	1	2304766	2305031	-	266	0	0	0	0	0	0	0	0	0	0	0	0	0	0	0	0	0	0	0	0	0	0	0	0	0	0	0	0	0	0	0	0	0	0	0	0	0	0	0	0	0	0	0
860	AT1G07520	1	2309534	2312385	-	2852	0	0	0	0	0	0	0	0	0	0	0	0	0	0	0	0	0	0	0	0	0	0	0	0	0	0	0	0	0	0	0	0	0	0	0	0	0	0	0	0	0	0	0
861	AT1G07530	1	2313581	2316507	-	2927	569	755	1358	669	875	1216	466	574	407	489	1046	1155	660	641	1193	537	457	994	772	662	497	650.5	448	520	12.5643	14.0531	12.1564	15.0419	15.3234	14.2223	11.2146	11.1811	9.87554	10.637	10.0307	11.1652	11.9086	11.1957	12.5115	10.0959	10.6902	10.2098	15.1827
862	AT1G07540	1	2318143	2321664	-	3522	0	0	0	0	0	4	0	0	1	0	0	0	0	0	0	0	0	0	0	0	0	0	0.5	0	0	0	0	0	0	0.0388802	0	0	0.0201651	0	0	0	0	0	0	0	0	0	0
863	AT1G04593	1	2321382	2321961	+	580	0	0	0	0	0	0	0	0	0	0	0	0	1	0	0	0	0	0	0	0	0	0.5	0	0	0	0	0	0	0	0	0	0	0	0	0	0	0.0910567	0	0	0	0	0	0
864	AT1G07550	1	2322543	2326570	-	4028	5	13	8	2	6	8	1	0	1	7	11	27	7	5	20	13	11	60	4	9	12	6	4	0.5	0.0802288	0.175834	0.0520388	0.0326768	0.0763542	0.0679921	0.0174876	0	0.0176319	0.110648	0.076652	0.189663	0.0917801	0.0634594	0.152417	0.177601	0.186979	0.44783	0.0545155
865	AT1G07560	1	2327315	2331148	+	3834	14	35	21	21	30	66	8	12	6	20	22	30	28	22	21	29	30	54	25.5	24.5	29.5	25	13	10	0.236007	0.497353	0.143514	0.360468	0.401088	0.589318	0.146979	0.178454	0.111145	0.332133	0.161061	0.221399	0.385696	0.29335	0.168136	0.416234	0.535747	0.423441	0.380778
866	AT1G07570	1	2331136	2333767	-	2632	302	392	742	295	456	534	385	590	256	309	1074	799	280	278	440	259	216	463	375.5	347	237.5	279	282.5	487.5	7.41602	8.11427	7.38661	7.37625	8.88075	6.94566	10.3037	12.7809	6.90786	7.47491	11.4535	8.5895	5.61839	5.39975	5.13168	5.41509	5.61899	5.28867	8.1285
867	AT1G04597	1	2334333	2334599	+	267	0	0	0	0	0	0	0	0	0	0	0	0	0	0	0	0	0	0	0	0	0	0	0	0	0	0	0	0	0	0	0	0	0	0	0	0	0	0	0	0	0	0	0
868	AT1G07580	1	2334822	2334894	+	73	0	0	0	0	0	0	0	0	0	0	0	0	0	0	0	0	0	0	0	0	0	0	0	0	0	0	0	0	0	0	0	0	0	0	0	0	0	0	0	0	0	0	0
869	AT1G07590	1	2336477	2339391	-	2915	652	1439	6038	1184	1728	5670	1189	2226	1442	1198	10433	8098	888	1403	5378	1256	1526	5688	1456	1045.5	1391	1145.5	1320	1707.5	14.4564	26.895	54.2727	26.7308	30.3862	66.589	28.7318	43.5395	35.1331	26.1669	100.46	78.6043	16.0884	24.6056	56.6338	23.7106	35.8432	58.6641	28.5585
870	AT1G07600	1	2338904	2339321	-	418	0	0	0	0	0	0	0	0	0	0	0	0	0	0	0	0	0	0	0	0	0	0	0	0	0	0	0	0	0	0	0	0	0	0	0	0	0	0	0	0	0	0	0
871	AT1G04603	1	2340559	2341109	+	551	0	0	0	0	0	0	0	0	0	0	0	0	0	0	0	0	0	0	0	0	0	0	0	0	0	0	0	0	0	0	0	0	0	0	0	0	0	0	0	0	0	0	0
872	AT1G07610	1	2341447	2342148	+	702	266	736	1502	447	597	1822	515	860	255	484	3301	1697	431	567	2242	563	645	2314	522	501	604	499	369.5	687.5	24.4903	57.1202	56.0609	41.9054	43.5921	88.8524	51.676	69.8487	25.7984	43.8977	131.986	68.3993	32.425	41.2915	98.0374	44.133	62.9091	99.1009	42.7488
873	AT1G07615	1	2342198	2344314	-	2117	249	252	602	248	288	560	115	225	89	151	284	318	346	348	671	288	233	717	268	250.5	260.5	347	120	170	7.602	6.48528	7.45079	7.70957	6.97337	9.05577	3.82645	6.0598	2.98578	4.5414	3.76546	4.25024	8.63167	8.40376	9.7296	7.48624	7.53574	10.1824	7.34147
874	AT1G07620	1	2344390	2346889	-	2500	92	96	496	57	76	170	26	34	39	19	106	142	94	85	261	56	23	140	66.5	94	39.5	89.5	29	30	2.37847	2.09209	5.19839	1.50049	1.55828	2.32791	0.732575	0.775418	1.10793	0.483891	1.19011	1.60715	1.98576	1.73818	3.20475	1.23265	0.62991	1.6836	1.52938
875	AT1G04607	1	2348027	2348447	-	421	0	0	0	0	0	0	0	0	0	0	0	0	0	0	0	0	0	0	0	0	0	0	0	0	0	0	0	0	0	0	0	0	0	0	0	0	0	0	0	0	0	0	0
876	AT1G07630	1	2348915	2351799	+	2885	313	418	1071	502	520	1236	228	303	237	223	714	832	466	403	1099	425	270	1102	511	365.5	347.5	434.5	230	265.5	7.0121	7.89368	9.72681	11.4514	9.23907	14.6666	5.56683	5.98816	5.83434	4.92145	6.94661	8.1599	8.53061	7.14125	11.6935	8.10653	6.40779	11.4838	10.3452
877	AT1G04613	1	2352131	2352911	-	781	1	2	0	0	0	0	1	3	0	0	9	0	2	2	0	1	4	0	0	1.5	2.5	2	0	2	0.0827558	0.139517	0	0	0	0	0.090192	0.219012	0	0	0.323454	0	0.135244	0.130916	0	0.0704597	0.350671	0	0
878	AT1G07640	1	2353031	2356413	-	3383	428	430	880	313	344	511	647	1246	222	214	1228	422	700	653	839	397	390	513	328.5	429	393.5	676.5	218	946.5	8.17695	6.92493	6.81565	6.08894	5.21228	5.17103	13.4717	20.9997	4.66058	4.02759	10.1887	3.52954	10.9279	9.86794	7.61295	6.45774	7.8932	4.55897	5.65061
879	AT1G07650	1	2359111	2366736	-	7626	1196	1793	2784	1518	1815	2566	606	907	909	1034	1306	1942	1321	1462	2111	1164	1080	1826	1666.5	1494.5	1122	1391.5	971.5	756.5	10.1364	12.8095	9.56532	13.1001	12.1997	11.5191	5.59751	6.78121	8.46557	8.63291	4.80692	7.20542	9.14841	9.80089	8.49737	8.3994	9.69656	7.19872	12.6499
880	AT1G07645	1	2367437	2368436	-	1000	0	1	0	0	0	0	0	1	0	0	0	0	0	0	0	1	0	0	0	0.5	0.5	0	0	0.5	0	0.0544815	0	0	0	0	0	0.057016	0	0	0	0	0	0	0	0.055029	0	0	0
881	AT1G07660	1	2368833	2369735	+	903	122	136	741	146	163	650	96	110	83	86	508	574	163	152	866	161	116	737	154.5	129	138.5	157.5	84.5	103	8.73216	8.20541	21.5009	10.6406	9.25275	24.6424	7.48863	6.94547	6.52799	6.06379	15.7905	17.9859	9.53322	8.6054	29.439	9.81138	8.79551	24.5376	9.94665
882	AT1G07670	1	2370020	2374607	-	4588	396	509	1506	483	607	1527	390	519	402	446	1503	1404	635	627	1689	536	446	1566	545	452.5	491	631	424	454.5	5.57855	6.04426	8.60059	6.92824	6.78166	11.3939	5.9877	6.44972	6.22289	6.18935	9.19509	8.65866	7.30954	6.98649	11.3005	6.42885	6.65583	10.2617	6.85495
883	AT1G07680	1	2376012	2377186	+	1175	0	0	0	2	0	3	0	0	0	0	0	0	0	0	0	0	0	0	1	0	0	0	0	0	0	0	0	0.112019	0	0.0874061	0	0	0	0	0	0	0	0	0	0	0	0	0.0560095
884	AT1G07690	1	2377976	2379207	+	1232	0	0	0	1	0	0	0	0	0	0	0	0	0	0	0	0	0	0	0.5	0	0	0	0	0	0	0	0	0.0534181	0	0	0	0	0	0	0	0	0	0	0	0	0	0	0.0267091
885	AT1G07700	1	2379595	2381390	+	1796	338	448	1677	400	448	1181	492	608	555	546	1978	2292	409	385	1098	440	361	1254	424	393	400.5	397	550.5	550	12.1635	13.59	24.4655	14.6573	12.7862	22.5114	19.2965	19.3016	21.947	19.3562	30.9129	36.109	12.027	10.959	18.7668	13.4815	13.7623	20.9915	13.7217
886	AT1G07705	1	2381555	2386157	+	4603	290	300	729	287	388	735	215	281	192	260	582	579	345	360	795	366	263	911	337.5	295	314.5	352.5	226	248	4.07199	3.55083	4.14967	4.10337	4.32078	5.46644	3.29015	3.48066	2.96244	3.59638	3.54897	3.55914	3.95838	3.99831	5.30175	4.37554	3.91206	5.95016	4.21207
887	AT1G07702	1	2382251	2382331	-	81	0	0	0	0	0	0	0	0	0	0	0	0	0	0	0	0	0	0	0	0	0	0	0	0	0	0	0	0	0	0	0	0	0	0	0	0	0	0	0	0	0	0	0
888	AT1G07710	1	2386164	2388350	-	2187	3	12	25	8	18	9	7	26	12	5	12	14	13	18	23	6	9	8	13	7.5	7.5	15.5	8.5	16.5	0.0886589	0.298938	0.299515	0.240736	0.421886	0.140881	0.225459	0.677831	0.389692	0.145564	0.154011	0.181128	0.313931	0.420764	0.322829	0.150971	0.281763	0.109975	0.331311
889	AT1G07720	1	2390531	2392628	-	2098	239	257	769	260	453	493	518	447	670	517	1429	2078	672	506	1393	461	437	1161	356.5	248	449	589	593.5	482.5	7.36278	6.67385	9.6039	8.15581	11.0679	8.04451	17.3917	12.1478	22.6808	15.6898	19.1182	28.0251	16.9162	12.3299	20.3816	12.0917	14.2615	16.6371	9.61183
890	AT1G04623	1	2394236	2394474	-	239	0	0	0	0	0	0	0	0	0	0	0	0	0	0	0	0	0	0	0	0	0	0	0	0	0	0	0	0	0	0	0	0	0	0	0	0	0	0	0	0	0	0	0
891	AT1G07725	1	2394801	2397272	-	2472	0	0	0	0	0	0	0	0	0	0	0	0	0	0	0	0	0	0	0	0	0	0	0	0	0	0	0	0	0	0	0	0	0	0	0	0	0	0	0	0	0	0	0
892	AT1G07728	1	2394985	2397399	+	2415	1	5	0	1	2	0	3	4	1	4	0	0	0	5	0	8	5	0	1.5	3	6.5	2.5	2.5	3.5	0.0267629	0.112798	0	0.027251	0.0424506	0	0.087503	0.0944365	0.0294084	0.105457	0	0	0	0.105844	0	0.182291	0.141757	0	0.0348508
893	AT1G07740	1	2397442	2400508	-	3067	57	68	89	64	70	62	45	77	24	43	100	94	118	123	147	128	66	111	67	62.5	97	120.5	33.5	61	1.20119	1.20794	0.760332	1.3733	1.16992	0.692048	1.03352	1.43144	0.555759	0.892665	0.91518	0.867204	2.03193	2.05025	1.47128	2.29661	1.4734	1.08808	1.27161
894	AT1G07730	1	2397527	2398696	-	1170	0	0	0	0	0	0	0	0	0	0	0	0	0	0	0	0	0	0	0	0	0	0	0	0	0	0	0	0	0	0	0	0	0	0	0	0	0	0	0	0	0	0	0
895	AT1G07745	1	2400589	2402942	-	2354	98	131	375	124	132	209	106	136	98	117	267	219	107	144	198	132	114	202	128	114.5	123	125.5	107.5	121	2.69072	3.03189	4.17399	3.46669	2.87434	3.03947	3.17189	3.29404	2.95671	3.16456	3.18365	2.63236	2.40058	3.12731	2.58197	3.08574	3.31581	2.57986	3.17051
896	AT1G07747	1	2403558	2403845	+	288	0	0	0	1	0	0	0	0	0	0	0	0	0	0	0	0	0	0	0.5	0	0	0	0	0	0	0	0	0.228511	0	0	0	0	0	0	0	0	0	0	0	0	0	0	0.114255
897	AT1G07750	1	2403992	2406049	-	2058	232	254	479	247	329	442	259	359	328	277	779	939	321	279	575	330	250	579	288	243	290	300	302.5	309	7.28605	6.72415	6.09842	7.89861	8.19448	7.3525	8.86489	9.94594	11.3192	8.56975	10.6246	12.91	8.23758	6.93065	8.57661	8.8239	8.31736	8.45833	8.04655
898	AT1G07760	1	2406834	2406905	-	72	1	0	0	0	0	0	0	0	0	0	0	0	0	0	0	0	0	0	0	0.5	0	0	0	0	0.897671	0	0	0	0	0	0	0	0	0	0	0	0	0	0	0	0	0	0
899	AT1G07770	1	2407411	2409791	-	2381	2912	2847	9371	2794	3774	7901	2364	3549	1889	2619	8654	7528	3710	4269	9901	4138	3259	10978	3284	2879.5	3698.5	3989.5	2254	2956.5	79.0463	65.1444	103.123	77.2265	81.2481	113.601	69.937	84.9852	56.3458	70.0341	102.018	89.4597	82.2914	91.6604	127.648	95.6363	93.7164	138.617	79.2373
900	AT1G07780	1	2409865	2412777	-	2913	75	73	466	106	83	592	31	62	25	54	291	292	131	133	587	169	95	962	94.5	74	132	132	39.5	46.5	1.66407	1.36531	4.19153	2.39477	1.46052	6.95728	0.749618	1.21352	0.609521	1.18029	2.80397	2.83628	2.37504	2.33414	6.18573	3.19255	2.23292	9.92856	1.92765
901	AT1G07790	1	2412938	2413790	+	853	386	528	1167	594	755	1001	375	526	422	462	936	923	644	699	1228	840	609	1364	674.5	457	724.5	671.5	442	450.5	29.2474	33.7236	35.8467	45.8286	45.37	40.1738	30.9671	35.1588	35.136	34.4847	30.7998	30.6168	39.8728	41.8932	44.1919	54.1904	48.8831	48.0747	45.5993
902	AT1G07795	1	2414143	2414967	+	825	2	2	0	1	1	13	0	4	0	0	0	0	3	2	9	1	1	0	1	2	1	2.5	0	2	0.156684	0.132076	0	0.079771	0.0621322	0.539445	0	0.276441	0	0	0	0	0.192047	0.123934	0.334874	0.0667019	0.0829921	0	0.0709516
903	AT1G07810	1	2416178	2420829	+	4652	500	602	1709	570	622	1522	508	668	421	496	1786	1775	819	725	1744	707	568	2131	596	551	637.5	772	458.5	588	6.94672	7.05027	9.62563	8.0637	6.85364	11.2004	7.69206	8.18717	6.42734	6.78853	10.7761	10.7961	9.29788	7.96734	11.508	8.36318	8.35987	13.7719	7.45867
904	AT1G07820	1	2421089	2422066	-	978	530	713	2351	608	677	2236	383	539	362	519	1891	1634	636	774	2207	771	607	2607	642.5	621.5	689	705	440.5	461	35.0257	39.7191	62.9855	40.9132	35.483	78.2692	27.5854	31.4229	26.2881	33.788	54.2717	47.2738	34.3446	40.4592	69.2718	43.3818	42.4953	80.1408	38.1981
905	AT1G07830	1	2422126	2423803	+	1678	184	168	749	192	228	543	105	149	82	111	459	341	271	227	698	281	167	748	210	176	224	249	96.5	127	7.08721	5.45464	11.6954	7.53023	6.96488	11.0781	4.40774	5.0628	3.47065	4.21177	7.67788	5.75002	8.52937	6.91591	12.769	9.21523	6.8142	13.4017	7.24756
906	AT1G07840	1	2424045	2426728	+	2684	469	744	1084	619	826	1012	279	459	234	342	526	458	687	706	706	598	454	880	722.5	606.5	526	696.5	288	369	11.2938	15.1022	10.5821	15.1777	15.775	12.9079	7.32218	9.7505	6.19188	8.11292	5.50077	4.82825	13.518	13.4474	8.07449	12.2606	11.5815	9.85716	15.4764
907	AT1G07850	1	2426705	2429225	+	2521	0	0	0	0	1	0	0	0	2	0	0	5	0	0	0	0	0	0	0.5	0	0	0	1	0	0	0	0	0	0.0203328	0	0	0	0.0563438	0	0	0.0561183	0	0	0	0	0	0	0.0101664
908	AT1G07870	1	2428773	2432091	-	3319	89	140	264	115	142	183	155	168	124	169	332	363	226	214	439	157	148	333	128.5	114.5	152.5	220	146.5	161.5	1.73314	2.2981	2.08412	2.28029	2.19307	1.88757	3.2896	2.88602	2.65341	3.242	2.8077	3.09461	3.59618	3.29626	4.06023	2.60306	3.05313	3.0164	2.23668
909	AT1G07860	1	2428911	2429431	-	521	0	0	0	0	0	0	0	0	0	0	0	0	0	0	0	0	0	0	0	0	0	0	0	0	0	0	0	0	0	0	0	0	0	0	0	0	0	0	0	0	0	0	0
910	AT1G07880	1	2433896	2435858	-	1963	142	184	525	78	98	232	153	210	56	64	506	242	168	175	420	80	92	246	88	163	86	171.5	60	181.5	4.67539	5.10677	7.00755	2.61501	2.55904	4.046	5.49022	6.09952	2.02608	2.07584	7.2352	3.48821	4.5199	4.55756	6.56783	2.24265	3.20891	3.76761	2.58702
911	AT1G07885	1	2435858	2436861	-	1004	1	3	23	5	5	12	1	1	0	4	15	2	5	1	6	0	6	7	5	2	3	3	2	1	0.0643748	0.162793	0.600235	0.327745	0.255274	0.409172	0.0701593	0.0567889	0	0.253665	0.419351	0.0563642	0.263012	0.0509192	0.183447	0	0.409174	0.209612	0.291509
912	AT1G07890	1	2437281	2439665	+	2385	3622	3791	16708	6247	6896	19940	4308	6964	5987	4158	20968	25359	8048	6559	26411	8582	4970	27943	6571.5	3706.5	6776	7303.5	5072.5	5636	98.1544	86.5993	183.554	172.378	148.211	286.217	127.235	166.482	178.283	111.002	246.768	300.851	178.213	140.593	339.93	198.012	142.679	352.238	160.294
913	AT1G07900	1	2442570	2443746	+	1177	32	10	44	10	13	12	5	1	42	24	4	55	19	23	13	36	110	31	11.5	21	73	21	33	3	1.75721	0.462884	0.979497	0.559143	0.566158	0.34903	0.299235	0.0484418	2.53432	1.29828	0.0953903	1.32219	0.852544	0.999002	0.339047	1.68313	6.39892	0.791839	0.562651
914	AT1G07902	1	2443918	2445140	+	1223	26	41	80	28	43	63	28	34	26	37	96	86	61	51	103	46	38	121	35.5	33.5	42	56	31.5	31	1.37403	1.82644	1.71392	1.50671	1.80224	1.76349	1.61269	1.58507	1.50986	1.92623	2.20326	1.98966	2.63417	2.13186	2.58526	2.06978	2.12739	2.97448	1.65448
915	AT1G07901	1	2443971	2444123	-	153	0	0	0	0	0	0	0	0	0	0	0	0	0	0	0	0	0	0	0	0	0	0	0	0	0	0	0	0	0	0	0	0	0	0	0	0	0	0	0	0	0	0	0
916	AT1G07910	1	2445437	2454645	+	9209	331	456	820	378	469	687	337	453	290	358	769	853	454	586	794	428	344	780	423.5	393.5	386	520	324	395	2.32309	2.69775	2.33307	2.70134	2.61055	2.55389	2.57772	2.80468	2.23653	2.47517	2.34387	2.62086	2.60365	3.25312	2.64668	2.55754	2.55762	2.54644	2.65594
917	AT1G07920	1	2454771	2457321	+	2551	1365	1441	8736	1579	2000	6941	1075	1803	959	1256	6855	5946	2337	2614	9794	2617	1722	11363	1789.5	1403	2169.5	2475.5	1107.5	1439	34.5837	30.7753	89.7282	40.7353	40.1874	93.1472	29.6836	40.2979	26.6991	31.3482	75.4254	65.951	48.3825	52.3854	117.854	56.4528	46.2182	133.916	40.4614
918	AT1G07930	1	2458184	2460817	+	2634	2185	2085	13392	2615	2862	11927	1471	2264	1389	1523	9572	7866	3447	3476	14252	3760	2087	17707	2738.5	2135	2923.5	3461.5	1456	1867.5	53.6149	43.126	133.216	65.3364	55.6961	155.015	39.3383	49.0069	37.4521	36.8144	102.002	84.4978	69.1139	67.4651	166.094	78.5532	54.2497	202.107	60.5162
919	AT1G07940	1	2462949	2465545	-	2597	568	563	7199	722	715	5859	499	672	395	558	5618	4685	831	905	7474	1005	605	8978	718.5	565.5	805	868	476.5	585.5	14.136	11.811	72.6319	18.2964	14.1125	77.2342	13.5347	14.7535	10.8023	13.6803	60.7198	51.044	16.8993	17.8152	88.3434	21.2954	15.9505	103.934	16.2044
920	AT1G07950	1	2465729	2467165	-	1437	234	275	512	238	291	429	200	333	159	222	572	463	364	398	593	293	291	625	264.5	254.5	292	381	190.5	266.5	10.5247	10.4262	9.33555	10.8998	10.3802	10.2202	9.80375	13.2125	7.85832	9.83626	11.1727	9.11657	13.3778	14.1593	12.6675	11.2203	13.8652	13.076	10.64
921	AT1G07960	1	2467145	2469316	+	2172	309	484	822	283	467	808	254	419	232	314	677	644	550	568	835	393	380	878	375	396.5	386.5	559	273	336.5	9.19493	12.1404	9.91605	8.57484	11.0212	12.7353	8.23745	10.9989	7.58608	9.20457	8.74882	8.38944	13.3734	13.3691	11.801	9.95691	11.9788	12.1531	9.79801
922	AT1G07970	1	2469218	2472806	-	3589	368	377	785	353	462	580	219	342	214	249	500	387	434	455	595	419	310	670	407.5	372.5	364.5	444.5	231.5	280.5	6.62711	5.72291	5.7309	6.47292	6.59841	5.53239	4.29823	5.43312	4.23477	4.41733	3.91036	3.05102	6.3864	6.48116	5.08905	6.4244	5.91397	5.61246	6.53567
923	AT1G07980	1	2473165	2475128	-	1964	267	349	430	277	331	439	278	398	211	336	623	501	413	499	559	322	334	612	304	308	328	456	273.5	338	8.78657	9.68129	5.73659	9.28191	8.63888	7.65211	9.97062	11.5542	7.6301	10.8926	8.90363	7.21778	11.1058	12.989	8.73702	9.02207	11.6438	9.36831	8.9604
924	AT1G07985	1	2475226	2476167	+	942	115	106	148	40	44	62	76	97	103	76	99	171	44	53	30	50	47	31	42	110.5	48.5	48.5	89.5	86.5	7.89036	6.13061	4.11659	2.79453	2.39427	2.2532	5.68305	5.87108	7.76561	5.13684	2.94988	5.13632	2.46684	2.87634	0.977605	2.92086	3.41616	0.989378	2.5944
925	AT1G07990	1	2476953	2483196	+	6244	968	1293	1740	929	1279	1476	895	1287	880	1172	1588	1625	1284	1460	1514	1082	1039	1319	1104	1130.5	1060.5	1372	1026	1091	10.0199	11.282	7.30152	9.79156	10.4997	8.09248	10.0967	11.752	10.0094	11.9508	7.13852	7.36373	10.8603	11.9538	7.44314	9.53578	11.3931	6.35087	10.1457
926	AT1G08000	1	2483240	2485726	-	2487	199	240	407	236	340	314	172	219	184	189	255	154	318	288	400	342	235	362	288	219.5	288.5	303	186.5	195.5	5.17162	5.25756	4.28791	6.24504	7.00768	4.32227	4.8716	5.02071	5.2545	4.8386	2.87796	1.75207	6.75291	5.92014	4.93716	7.56732	6.46968	4.37607	6.62636
927	AT1G08005	1	2485281	2485724	+	444	0	0	0	0	0	0	0	0	0	0	0	0	0	0	0	0	0	0	0	0	0	0	0	0	0	0	0	0	0	0	0	0	0	0	0	0	0	0	0	0	0	0	0
928	AT1G08010	1	2485848	2488085	-	2238	368	402	476	357	493	432	298	369	295	311	361	493	464	450	480	499	352	485	425	385	425.5	457	303	333.5	10.6277	9.78622	5.5728	10.498	11.2917	6.60818	9.3794	9.40076	9.36162	8.84777	4.5276	6.23296	10.9496	10.2794	6.58377	12.2697	10.7689	6.51528	10.8948
929	AT1G08030	1	2489409	2493327	-	3919	257	465	495	372	559	576	321	479	286	427	579	679	430	512	613	364	398	524	465.5	361	381	471	356.5	400	4.23845	6.46438	3.30946	6.24693	7.31152	5.03159	5.76964	6.96879	5.18298	6.93723	4.1469	4.90232	5.79473	6.67897	4.80152	5.11114	6.95342	4.01983	6.77923
930	AT1G08035	1	2494402	2495313	+	912	0	0	7	8	3	4	2	2	6	2	0	0	0	7	18	3	5	6	5.5	0	4	3.5	4	2	0	0	0.201108	0.57729	0.168615	0.150149	0.154474	0.125035	0.467246	0.139627	0	0	0	0.39239	0.605858	0.181017	0.375375	0.197792	0.372953
931	AT1G08040	1	2495309	2498764	-	3456	307	411	779	270	308	477	278	359	308	433	740	795	399	460	714	386	418	770	289	359	402	429.5	370.5	318.5	5.74135	6.47914	5.90596	5.14149	4.56823	4.72501	5.66617	5.92267	6.32945	7.97715	6.01006	6.50879	6.09732	6.80455	6.34187	6.14618	8.2812	6.69836	4.85486
932	AT1G08050	1	2498794	2501581	-	2788	91	109	194	179	170	288	69	131	58	94	97	121	396	633	436	172	100	229	174.5	100	136	514.5	76	100	2.10959	2.13002	1.82321	4.22532	3.12555	3.53637	1.74331	2.67902	1.47749	2.14669	0.976561	1.228	7.5014	11.6072	4.8005	3.3949	2.45583	2.46942	3.67544
933	AT1G08060	1	2501704	2511084	-	9381	473	603	803	537	661	563	503	665	432	517	699	699	568	700	600	547	509	628	599	538	528	634	474.5	584	3.25883	3.50201	2.24281	3.76725	3.6118	2.05455	3.77692	4.04175	3.27057	3.50893	2.09145	2.10831	3.19771	3.81473	1.96334	3.20871	3.715	2.01262	3.68952
934	AT1G08065	1	2511647	2513454	-	1808	0	0	0	0	0	0	0	0	0	0	0	0	0	0	0	0	0	0	0	0	0	0	0	0	0	0	0	0	0	0	0	0	0	0	0	0	0	0	0	0	0	0	0
935	AT1G08070	1	2514150	2516620	-	2471	35	28	116	37	59	92	23	22	6	16	50	45	72	94	140	62	43	148	48	31.5	52.5	83	11	22.5	0.915472	0.617354	1.23002	0.985436	1.22391	1.2746	0.655653	0.507629	0.172452	0.412269	0.56796	0.515284	1.53886	1.94478	1.7392	1.38074	1.19148	1.8007	1.10467
936	AT1G08080	1	2516991	2518611	-	1621	2	2	3	1	2	0	3	1	2	1	0	8	3	2	0	2	2	7	1.5	2	2	2.5	1.5	2	0.0797437	0.0672196	0.0484914	0.0405991	0.0632438	0	0.130364	0.0351734	0.0876266	0.0392781	0	0.139641	0.0977413	0.0630757	0	0.0678952	0.0844768	0.129827	0.0519214
937	AT1G08090	1	2524023	2526322	+	2300	25	34	12	33	40	46	10	7	9	12	27	3	26	10	6	39	20	62	36.5	29.5	29.5	18	10.5	8.5	0.702525	0.805379	0.136704	0.944246	0.891462	0.684681	0.306261	0.173527	0.27791	0.33219	0.329501	0.0369063	0.597015	0.222273	0.0800786	0.933101	0.595378	0.81043	0.917854
938	AT1G08100	1	2527170	2529120	-	1951	0	0	0	0	0	0	0	0	0	0	0	0	0	0	0	0	0	0	0	0	0	0	0	0	0	0	0	0	0	0	0	0	0	0	0	0	0	0	0	0	0	0	0
939	AT1G08110	1	2535251	2537932	+	2682	1213	1473	3119	1227	1617	2468	1202	1524	1269	1381	3096	3408	1543	1551	2804	1477	1421	3015	1422	1343	1449	1547	1325	1363	29.2315	29.9222	30.4708	30.1082	30.9045	31.5025	31.5693	32.3984	33.6041	32.7845	32.4013	35.9541	30.3841	29.5643	32.0932	30.305	36.2765	33.7972	30.5064
940	AT1G08115	1	2538074	2538238	-	165	6	9	0	11	10	0	12	7	4	0	3	0	9	11	0	19	12	4	10.5	7.5	15.5	10	2	9.5	2.35027	2.97172	0	4.38741	3.10661	0	5.1229	2.41886	1.72173	0	0.510338	0	2.8807	3.40819	0	6.33668	4.97953	0.728832	3.74701
941	AT1G08120	1	2538615	2539661	+	1047	0	0	0	0	0	0	0	0	0	0	0	0	0	0	0	0	0	0	0	0	0	0	0	0	0	0	0	0	0	0	0	0	0	0	0	0	0	0	0	0	0	0	0
942	AT1G04643	1	2538664	2539548	-	885	0	0	0	0	0	0	0	0	0	0	0	0	0	0	0	0	0	0	0	0	0	0	0	0	0	0	0	0	0	0	0	0	0	0	0	0	0	0	0	0	0	0	0
943	AT1G08125	1	2539614	2542362	-	2749	585	706	681	505	690	525	403	605	294	493	444	535	606	761	465	523	513	623	597.5	645.5	518	683.5	393.5	504	13.7541	13.992	6.49082	12.0897	12.8661	6.53797	10.3264	12.5481	7.59559	11.4184	4.53345	5.50663	11.6423	14.1522	5.19244	10.4693	12.7771	6.81342	12.4779
944	AT1G08130	1	2542663	2547946	-	5284	457	462	1385	459	692	1106	261	323	231	249	750	513	685	551	1510	724	365	1469	575.5	459.5	544.5	618	240	292	5.58989	4.76352	6.86774	5.71675	6.71296	7.16557	3.47934	3.48527	3.10483	3.00034	3.984	2.74702	6.84648	5.33094	8.77218	7.53994	4.72956	8.35816	6.21486
945	AT1G08135	1	2548496	2551544	-	3049	0	0	0	0	0	0	0	0	0	0	0	0	0	0	0	0	0	0	0	0	0	0	0	0	0	0	0	0	0	0	0	0	0	0	0	0	0	0	0	0	0	0	0
946	AT1G08140	1	2551935	2555229	-	3295	0	0	0	0	0	0	0	0	0	1	0	0	0	0	0	0	0	0	0	0	0	0	0.5	0	0	0	0	0	0	0	0	0	0	0.0193232	0	0	0	0	0	0	0	0	0
947	AT1G08150	1	2556191	2559228	-	3038	0	0	0	0	0	0	0	0	0	0	0	0	0	0	0	0	0	0	0	0	0	0	0	0	0	0	0	0	0	0	0	0	0	0	0	0	0	0	0	0	0	0	0
948	AT1G08160	1	2559413	2560432	-	1020	46	50	56	64	55	96	46	63	33	50	107	108	56	50	100	45	38	60	59.5	48	41.5	53	41.5	54.5	2.91479	2.67066	1.43852	4.12932	2.76397	3.22203	3.1767	3.52158	2.29775	3.12107	2.94445	2.99592	2.89953	2.50602	3.00949	2.42775	2.55079	1.76849	3.44665
949	AT1G08165	1	2561449	2562316	-	868	7	8	17	5	12	6	9	7	17	7	43	9	17	15	37	6	20	23	8.5	7.5	13	16	12	8	0.521228	0.502134	0.513164	0.379096	0.708651	0.236641	0.730368	0.459807	1.39097	0.513466	1.39049	0.29338	1.03435	0.88346	1.3085	0.380385	1.57761	0.796635	0.543874
950	AT1G08170	1	2562769	2563706	-	938	0	0	0	0	0	0	0	0	3	0	0	0	0	0	0	1	0	0	0	0	0.5	0	1.5	0	0	0	0	0	0	0	0	0	0.227147	0	0	0	0	0	0	0.0586663	0	0	0
951	AT1G08180	1	2564361	2565318	-	958	73	50	223	63	74	98	54	57	78	64	265	303	87	87	240	86	72	225	68.5	61.5	79	87	71	55.5	4.92501	2.8435	6.09911	4.32787	3.95947	3.50202	3.97052	3.39239	5.78253	4.25352	7.76427	8.9492	4.79616	4.64268	7.69022	4.93998	5.14586	7.06104	4.14367
952	AT1G08190	1	2567420	2573448	+	6029	1412	1792	2370	1398	1765	2036	1846	2408	1537	2094	3381	2776	2252	2262	2754	1748	1867	2223	1581.5	1602	1807.5	2257	1815.5	2127	15.137	16.1935	10.2998	15.2602	15.0062	11.5609	21.5678	22.7724	18.1058	22.1139	15.7406	13.0281	19.7271	19.1806	14.0221	15.9547	21.2026	11.0853	15.1332
953	AT1G08200	1	2573818	2576844	-	3027	1922	2165	5709	1996	2528	4192	1807	2526	2019	2127	5564	5971	2385	2536	5460	2430	2054	5664	2262	2043.5	2242	2460.5	2073	2166.5	41.0384	38.9668	49.4168	43.3958	42.809	47.4097	42.0499	47.5793	47.3711	44.7393	51.5935	55.8138	41.6117	42.8304	55.3699	44.1759	46.4599	56.2552	43.1024
954	AT1G08210	1	2576984	2580754	-	3771	513	539	1057	473	570	723	328	447	321	402	705	648	560	637	880	516	518	955	521.5	526	517	598.5	361.5	387.5	8.79246	7.7872	7.34421	8.25475	7.74799	6.56357	6.12683	6.75846	6.04558	6.7874	5.24751	4.86212	7.8428	8.63571	7.1634	7.52983	9.40511	7.61375	8.00137
955	AT1G08220	1	2581022	2583390	-	2369	75	84	277	72	99	314	37	64	35	39	136	127	102	109	486	112	75	437	85.5	79.5	93.5	105.5	37	50.5	2.04619	1.93181	3.06367	2.00017	2.14211	4.53756	1.10016	1.54032	1.04928	1.04817	1.61137	1.51686	2.27392	2.35221	6.29745	2.60163	2.16764	5.54585	2.07114
956	AT1G08230	1	2583594	2586969	-	3376	217	260	461	362	451	714	150	209	379	238	405	835	661	596	1171	749	698	1307	406.5	238.5	723.5	628.5	308.5	179.5	4.15439	4.19585	3.57788	7.05676	6.8477	7.24026	3.12974	3.52972	7.97308	4.48857	3.36723	6.99828	10.3404	9.02524	10.6475	12.2088	14.1561	11.6392	6.95223
957	AT1G08240	1	2588525	2588596	+	72	0	0	0	0	0	0	0	0	0	0	0	0	0	0	0	0	0	0	0	0	0	0	0	0	0	0	0	0	0	0	0	0	0	0	0	0	0	0	0	0	0	0	0
958	AT1G08250	1	2588776	2590609	-	1834	0	0	0	0	0	0	0	0	0	0	0	0	0	0	0	0	0	0	0	0	0	0	0	0	0	0	0	0	0	0	0	0	0	0	0	0	0	0	0	0	0	0	0
959	AT1G08260	1	2588854	2606892	+	18039	243	338	641	299	440	467	171	290	204	293	415	514	331	390	568	315	339	637	369.5	290.5	327	360.5	248.5	230.5	0.87065	1.02083	0.931049	1.09083	1.25029	0.886263	0.667732	0.916605	0.803169	1.03416	0.645738	0.806228	0.96907	1.10527	0.966561	0.960926	1.2867	1.06164	1.17056
960	AT1G08270	1	2606269	2607507	-	1239	17	15	16	16	24	20	9	15	12	18	40	36	35	22	15	16	34	29	20	16	25	28.5	15	12	0.886803	0.659582	0.338357	0.849861	0.992912	0.552608	0.51167	0.690266	0.687859	0.924985	0.906169	0.822126	1.49189	0.90775	0.371632	0.710625	1.87888	0.703685	0.921387
961	AT1G08280	1	2607877	2609971	+	2095	123	119	232	140	156	375	82	144	83	99	208	209	185	198	319	156	125	358	148	121	140.5	191.5	91	113	3.79464	3.09465	2.90156	4.39788	3.81691	6.12781	2.75708	3.919	2.81374	3.00874	2.78676	2.82273	4.66367	4.83166	4.67412	4.09763	4.08523	5.13748	4.10739
962	AT1G08290	1	2609996	2613377	-	3382	15	30	54	34	41	77	21	48	20	31	56	79	48	67	115	40	38	74	37.5	22.5	39	57.5	25.5	34.5	0.28666	0.483278	0.418357	0.661614	0.621414	0.779427	0.437386	0.809216	0.419996	0.583609	0.464767	0.660938	0.749562	1.01278	1.0438	0.650846	0.769309	0.657824	0.641514
963	AT1G08300	1	2614774	2618823	+	4050	160	269	638	227	258	454	78	142	54	110	225	154	156	143	260	110	75	172	242.5	214.5	92.5	149.5	82	110	2.55337	3.61865	4.12755	3.68867	3.26539	3.83759	1.35662	1.99908	0.946952	1.7293	1.55937	1.0759	2.03427	1.80508	1.97066	1.49462	1.26793	1.27681	3.47703
964	AT1G08310	1	2618647	2620452	+	1806	66	241	158	23	122	37	419	117	533	125	641	972	630	156	794	288	438	343	72.5	153.5	363	393	329	268	2.36198	7.27023	2.29227	0.838126	3.46269	0.701362	16.3424	3.69373	20.9604	4.40683	9.96233	15.2284	18.4231	4.41593	13.4957	8.77539	16.6053	5.70989	2.15041
965	AT1G08315	1	2620335	2621545	-	1211	0	0	0	0	0	0	0	0	0	0	0	0	0	0	0	0	0	0	0	0	0	0	0	0	0	0	0	0	0	0	0	0	0	0	0	0	0	0	0	0	0	0	0
966	AT1G04647	1	2620439	2621546	+	1108	0	0	0	0	0	0	0	0	0	0	0	0	0	0	0	0	0	0	0	0	0	0	0	0	0	0	0	0	0	0	0	0	0	0	0	0	0	0	0	0	0	0	0
967	AT1G08320	1	2621860	2628594	-	6735	40	81	148	68	78	146	33	44	37	54	103	76	72	57	129	83	64	155	73	60.5	73.5	64.5	45.5	38.5	0.383859	0.655234	0.575773	0.664463	0.593647	0.742119	0.34514	0.372488	0.390169	0.510493	0.42926	0.319288	0.564592	0.432666	0.587957	0.67816	0.650628	0.691904	0.629055
968	AT1G04653	1	2629836	2630042	+	207	0	0	0	0	0	0	0	0	0	0	0	0	0	0	0	0	0	0	0	0	0	0	0	0	0	0	0	0	0	0	0	0	0	0	0	0	0	0	0	0	0	0	0
969	AT1G08340	1	2630891	2632871	+	1981	37	63	52	33	44	59	24	39	17	31	45	62	45	40	74	23	22	17	38.5	50	22.5	42.5	24	31.5	1.20717	1.73263	0.687774	1.0963	1.13852	1.01959	0.853386	1.12248	0.609472	0.996348	0.6376	0.885553	1.19969	1.03226	1.14668	0.638903	0.760377	0.257998	1.11741
970	AT1G08350	1	2632810	2635866	-	3057	142	192	344	157	234	311	133	258	115	196	209	316	248	246	339	194	199	341	195.5	167	196.5	247	155.5	195.5	3.00222	3.4218	2.94842	3.3799	3.92366	3.48276	3.06461	4.81195	2.67172	4.0822	1.91898	2.92482	4.28446	4.11391	3.40406	3.49219	4.45706	3.35359	3.65178
971	AT1G08360	1	2635939	2638004	+	2066	2410	2141	10298	3230	3006	8286	1775	2317	1665	1785	7807	6318	3008	3251	9125	3686	2151	11656	3118	2275.5	2918.5	3129.5	1725	2046	75.3939	56.4593	130.602	102.89	74.5812	137.301	60.5183	63.9429	57.2365	55.01	106.066	86.528	76.8931	80.4455	135.58	98.1786	71.2854	169.618	88.7354
972	AT1G08370	1	2638037	2640663	+	2627	1236	1485	1213	1138	1534	845	1098	1669	1158	1182	958	1047	1323	1847	992	1586	1313	1137	1336	1360.5	1449.5	1585	1170	1383.5	30.4094	30.7975	12.0984	28.509	29.932	11.0117	29.4416	36.2237	31.3067	28.6478	10.2359	11.277	26.5974	35.9436	11.5916	33.2227	34.2212	13.0122	29.2205
973	AT1G08380	1	2640803	2641934	-	1132	17248	16945	83526	17347	20500	57516	18253	17923	23590	20358	96418	101618	6381	6147	20690	7684	6056	24584	18923.5	17096.5	6870	6264	21974	18088	984.786	815.538	1933.31	1008.5	928.279	1739.4	1135.81	902.737	1480.03	1145.04	2390.74	2539.99	297.702	277.608	561.057	373.536	366.294	652.917	968.391
974	AT1G08390	1	2642072	2643285	+	1214	16	8	70	16	21	61	20	24	18	18	115	122	7	4	41	5	8	71	18.5	12	6.5	5.5	18	22	0.851826	0.359021	1.5108	0.867362	0.886689	1.72016	1.16046	1.12717	1.05304	0.944034	2.65889	2.84347	0.304522	0.168444	1.03671	0.226643	0.451193	1.75829	0.877026
975	AT1G08400	1	2643019	2646048	-	3030	72	89	213	123	134	264	95	123	70	104	231	179	112	120	210	91	74	157	128.5	80.5	82.5	116	87	109	1.53582	1.60028	1.84189	2.67154	2.2669	2.98277	2.20851	2.31451	1.64076	2.18537	2.13988	1.67154	1.95216	2.02467	2.1275	1.65269	1.67217	1.55779	2.46922
976	AT1G08410	1	2646144	2649440	+	3297	403	376	1080	433	504	967	164	228	151	165	402	382	450	342	832	441	192	874	468.5	389.5	316.5	396	158	196	7.90016	6.21324	8.58285	8.64307	7.83578	10.0407	3.50384	3.94287	3.25272	3.18639	3.42237	3.27832	7.20831	5.30301	7.74636	7.36057	3.98725	7.96974	8.23943
977	AT1G08420	1	2649459	2657120	+	7662	1154	1472	2193	1111	1472	1825	1265	1637	1083	1241	2338	1987	1773	1849	2519	1345	1334	1791	1291.5	1313	1339.5	1811	1162	1451	9.73449	10.4668	7.49935	9.5427	9.84774	8.15415	11.6297	12.1816	10.0387	10.3125	8.56491	7.33775	12.221	12.337	10.092	9.65989	11.9208	7.02757	9.69522
978	AT1G08430	1	2658602	2661310	+	2709	42	111	114	60	71	192	55	107	26	37	135	73	83	76	158	82	47	166	65.5	76.5	64.5	79.5	31.5	81	1.00205	2.23235	1.10261	1.45761	1.34345	2.42633	1.43012	2.25202	0.681638	0.869614	1.39877	0.762467	1.61811	1.43423	1.79036	1.6657	1.1879	1.84226	1.40053
979	AT1G08440	1	2662967	2665584	+	2618	0	2	7	3	2	0	2	3	2	3	0	8	3	0	0	0	0	0	2.5	1	0	1.5	2.5	2.5	0	0.0416207	0.0700576	0.0754138	0.039159	0	0.053812	0.0653354	0.0542562	0.0729601	0	0.0864624	0.0605189	0	0	0	0	0	0.0572864
980	AT1G08450	1	2667798	2671957	-	4160	1408	2016	2222	1870	1959	2503	1236	1608	1512	2572	1680	2313	2043	3026	2325	2105	1831	2337	1914.5	1712	1968	2534.5	2042	1422	21.8755	26.4026	13.9952	29.5834	24.1386	20.598	20.9288	22.0389	25.8135	39.3651	11.3354	15.7322	25.9367	37.187	17.1563	27.8452	30.136	16.8895	26.861
981	AT1G08460	1	2672198	2674721	+	2524	651	713	839	465	609	579	722	835	589	607	847	1029	807	860	853	630	688	756	537	682	659	833.5	598	778.5	16.6702	15.3904	8.70963	12.1245	12.368	7.85321	20.1496	18.8623	16.5735	15.312	9.41921	11.5354	16.8859	17.419	10.3742	13.7355	18.6634	9.00501	12.2462
982	AT1G08465	1	2675813	2679824	+	4012	202	226	447	147	204	255	216	223	198	187	481	544	252	213	531	269	191	507	175.5	214	230	232.5	192.5	219.5	3.25417	3.069	2.91926	2.41132	2.60639	2.17589	3.79238	3.16914	3.50504	2.96766	3.36515	3.83659	3.31726	2.71415	4.06281	3.68963	3.25959	3.79926	2.50886
983	AT1G08470	1	2682058	2684171	-	2114	210	317	614	240	388	480	214	286	202	320	425	527	401	478	639	369	333	634	314	263.5	351	439.5	261	250	6.42043	8.16965	7.6101	7.47146	9.40801	7.7731	7.13063	7.71361	6.78634	9.63782	5.64293	7.05363	10.018	11.5595	9.27874	9.60535	10.7852	9.01645	8.43973
984	AT1G08480	1	2684176	2685702	+	1527	368	395	1699	452	518	1263	420	628	428	450	1848	1873	595	661	1603	712	623	1937	485	381.5	667.5	628	439	524	15.5761	14.0931	29.1529	19.4804	17.3885	28.3154	19.3744	23.4486	19.9065	18.7632	33.9691	34.7061	20.5787	22.1298	32.2246	25.6586	27.9344	38.1366	18.4345
985	AT1G08490	1	2685659	2688658	-	3000	713	819	2299	690	813	1707	661	797	571	636	2092	2001	980	937	2283	930	789	2195	751.5	766	859.5	958.5	603.5	729	15.3609	14.8734	20.0791	15.1366	13.8912	19.4792	15.5203	15.1473	13.5177	13.498	19.5732	18.8727	17.2522	15.9674	23.3603	17.059	18.0072	21.9971	14.5139
986	AT1G08500	1	2688880	2690250	+	1371	19	24	106	21	21	70	13	19	25	12	46	36	26	33	77	33	39	71	21	21.5	36	29.5	18.5	16	0.895707	0.953724	2.02579	1.00805	0.78515	1.74791	0.66792	0.790156	1.29507	0.557285	0.941761	0.742972	1.00156	1.23053	1.72404	1.32455	1.94768	1.55694	0.896599
987	AT1G08510	1	2691062	2694547	-	3486	2162	3122	3403	2334	3110	2622	2542	3215	2889	3008	3615	4255	2813	3482	3130	2658	2564	3083	2722	2642	2611	3147.5	2948.5	2878.5	40.0846	48.7927	25.5777	44.0629	45.7303	25.7492	51.365	52.5836	58.8585	54.9394	29.1073	34.5366	42.6169	51.0642	27.562	41.9585	50.3595	26.5887	44.8966
988	AT1G08520	1	2696381	2701022	+	4642	3591	3745	10439	3256	4442	6652	3355	3673	3398	3862	9817	9453	4050	4242	8053	3956	3474	8002	3849	3668	3715	4146	3630	3514	49.9988	43.9537	58.9224	46.1613	49.0506	49.0575	50.9104	45.1141	51.9885	52.9713	59.36	57.6198	46.0776	46.7176	53.2532	46.8968	51.2407	51.8257	47.606
989	AT1G08530	1	2700981	2703162	+	2182	186	226	378	167	242	317	193	353	173	294	537	413	267	444	390	262	287	508	204.5	206	274.5	355.5	233.5	273	5.50944	5.64291	4.53904	5.03687	5.68501	4.97351	6.23048	9.22395	5.63094	8.57879	6.9078	5.35553	6.46244	10.4026	5.4866	6.60752	9.00571	6.99939	5.36094
990	AT1G08540	1	2703295	2706860	+	3566	2332	2506	4786	1931	2767	3036	2553	3278	2376	3091	5553	5357	3357	4114	5101	3183	3259	5137	2349	2419	3221	3735.5	2733.5	2915.5	42.2666	38.2868	35.1656	35.6369	39.774	29.146	50.4299	52.4112	47.321	55.1888	43.7086	42.5057	49.7176	58.9791	43.9104	49.1187	62.574	43.3092	37.7054
991	AT1G08550	1	2706868	2709988	+	3121	2411	2938	4457	1694	2597	2437	1507	1658	1418	1497	2805	2586	3208	3476	4361	2872	2954	4067	2145.5	2674.5	2913	3342	1457.5	1582.5	49.929	51.287	37.4176	35.7206	42.653	26.7313	34.0125	30.2892	32.268	30.5395	25.2266	23.4446	54.2851	56.9379	42.8929	50.6387	64.8048	39.1771	39.1868
992	AT1G08560	1	2709525	2711000	-	1476	362	476	670	304	520	672	223	286	200	366	454	587	272	371	494	366	293	795	412	419	329.5	321.5	283	254.5	15.8516	17.5699	11.8937	13.5546	18.0588	15.5862	10.6423	11.0478	9.62349	15.788	8.63356	11.2528	9.73245	12.85	10.2739	13.6454	13.5916	16.1932	15.8067
993	AT1G08570	1	2712694	2714833	+	2140	482	578	1793	485	680	1399	460	537	448	447	1462	1439	870	901	1975	874	857	2368	582.5	530	865.5	885.5	447.5	498.5	14.5574	14.7151	21.953	14.9151	16.2879	22.3801	15.1413	14.3073	14.868	13.2993	19.1758	19.0263	21.4707	21.5242	28.33	22.4745	27.4194	33.2674	15.6015
994	AT1G08580	1	2714994	2716532	-	1539	317	409	1456	406	484	1429	175	287	137	179	598	703	425	483	1395	456	250	1356	445	363	353	454	158	231	13.3128	14.4788	24.7885	17.3615	16.1205	31.7872	8.00974	10.6326	6.32224	7.40539	10.9064	12.9248	14.5845	16.0444	27.8246	16.3049	11.1222	26.4894	16.741
995	AT1G08590	1	2718538	2722280	+	3743	3	16	11	14	8	9	12	17	1	7	5	0	11	10	0	17	8	13	11	9.5	12.5	10.5	4	14.5	0.0518025	0.232889	0.0770016	0.246154	0.109557	0.0823153	0.225829	0.258956	0.0189745	0.119073	0.0374948	0	0.155207	0.136583	0	0.249931	0.146339	0.104418	0.177856
996	AT1G08592	1	2718616	2721910	-	3295	0	0	0	0	0	0	0	0	0	0	0	0	0	0	0	0	0	0	0	0	0	0	0	0	0	0	0	0	0	0	0	0	0	0	0	0	0	0	0	0	0	0	0
997	AT1G08600	1	2723677	2733613	+	9937	617	880	1095	647	863	754	540	845	460	720	981	814	739	951	886	597	776	789	755	748.5	686.5	845	590	692.5	4.0131	4.82477	2.88726	4.28497	4.45171	2.59761	3.82787	4.8484	3.2877	4.61329	2.77099	2.3178	3.92761	4.89261	2.73698	3.30606	5.34684	2.38711	4.36834
998	AT1G08610	1	2733596	2735819	-	2224	278	272	551	332	392	616	102	169	74	105	253	221	283	313	509	252	158	448	362	275	205	298	89.5	135.5	8.07904	6.66321	6.49148	9.82432	9.03488	9.48209	3.23061	4.3326	2.36312	3.00599	3.19305	2.81167	6.72034	7.1949	7.02548	6.2353	4.86422	6.05612	9.4296
999	AT1G04657	1	2736598	2736830	-	233	0	0	0	0	0	0	0	0	0	0	0	0	0	0	0	0	0	0	0	0	0	0	0	0	0	0	0	0	0	0	0	0	0	0	0	0	0	0	0	0	0	0	0
1000	AT1G08620	1	2736656	2743881	+	7226	534	693	1136	481	681	881	482	702	502	649	925	990	743	893	1013	665	689	1072	581	613.5	677	818	575.5	592	4.77631	5.22498	4.11915	4.38073	4.83081	4.17384	4.69859	5.53906	4.93395	5.71848	3.59306	3.87654	5.43038	6.31784	4.30333	5.06425	6.52848	4.46014	4.60577
1001	AT1G08630	1	2743761	2747967	-	4207	814	1596	997	343	1065	445	444	1444	75	196	514	94	270	291	249	74	86	85	704	1205	80	280.5	135.5	944	12.5055	20.6685	6.2094	5.36563	12.9762	3.62114	7.43412	19.57	1.26613	2.96631	3.42934	0.632212	3.38946	3.53619	1.81685	0.967946	1.39964	0.607432	9.17092
1002	AT1G08640	1	2748361	2751620	-	3260	989	995	3325	921	1319	2577	931	1310	760	1033	3312	2914	1745	1918	4315	1616	1354	4451	1120	992	1485	1831.5	896.5	1120.5	19.6078	16.6286	26.724	18.5926	20.7395	27.0617	20.1164	22.9113	16.5571	20.1751	28.5163	25.2918	28.2695	30.0778	40.6309	27.2782	28.4375	41.048	19.6661
1003	AT1G08645	1	2751813	2752595	-	783	0	0	0	0	0	0	0	0	1	0	0	0	0	0	0	0	0	0	0	0	0	0	0.5	0	0	0	0	0	0	0	0	0	0.0907042	0	0	0	0	0	0	0	0	0	0
1004	AT1G08650	1	2752124	2753809	+	1686	120	279	182	182	208	167	200	232	236	184	214	323	488	253	400	310	269	399	195	199.5	289.5	370.5	210	216	4.60016	9.01562	2.8284	7.10417	6.32378	3.39092	8.35586	7.84562	9.94131	6.94855	3.56268	5.42066	15.2863	7.67146	7.28275	10.118	10.9241	7.11487	6.71397
1005	AT1G08660	1	2756904	2759889	-	2986	491	576	1612	577	653	1198	406	567	392	483	1203	1035	613	687	1043	614	534	1105	615	533.5	574	650	437.5	486.5	10.6278	10.5095	14.145	12.717	11.2097	13.7349	9.57756	10.8266	9.32364	10.2989	11.3083	9.80749	10.842	11.762	10.7223	11.3154	12.2445	11.1256	11.9634
1006	AT1G08670	1	2760183	2761599	-	1417	2	13	1	6	6	51	2	8	1	6	7	2	7	10	28	2	6	12	6	7.5	4	8.5	3.5	5	0.0912241	0.49983	0.0184909	0.278664	0.217046	1.23214	0.0994212	0.321897	0.050121	0.269597	0.138659	0.0399363	0.260896	0.360782	0.606571	0.0776698	0.289916	0.254603	0.247855
1007	AT1G08680	1	2762584	2768967	+	6384	748	834	1254	736	1042	941	686	926	804	790	1396	1276	874	977	1340	997	826	1147	889	791	911.5	925.5	797	806	7.57283	7.11741	5.14673	7.58725	8.36654	5.04609	7.5692	8.27018	8.94442	7.87894	6.1378	5.65542	7.23033	7.82378	6.44325	8.59398	8.85886	5.4016	7.97689
1008	AT1G08695	1	2768965	2769508	-	544	0	0	0	0	0	0	0	0	0	0	0	0	0	0	0	0	0	0	0	0	0	0	0	0	0	0	0	0	0	0	0	0	0	0	0	0	0	0	0	0	0	0	0
1009	AT1G08700	1	2769615	2771477	-	1863	644	820	1213	649	775	925	777	1096	528	808	1180	1088	849	1238	976	785	753	917	712	732	769	1043.5	668	936.5	22.342	23.98	17.0598	22.9261	21.3236	16.9976	29.3783	33.5424	20.1284	27.6142	17.7783	16.5243	24.0677	33.9721	16.0816	23.1872	27.6741	14.7982	22.1249
1010	AT1G08710	1	2771620	2773531	+	1912	270	350	444	289	368	408	207	271	191	260	347	388	348	363	350	314	255	325	328.5	310	284.5	355.5	225.5	239	9.12695	9.97308	6.08446	9.94739	9.86577	7.30517	7.62608	8.08124	7.09471	8.65803	5.09404	5.74184	9.61238	9.70586	5.61919	9.03719	9.13152	5.11031	9.90658
1011	AT1G08720	1	2773941	2779308	+	5368	296	418	1085	350	432	775	331	392	289	378	1014	1000	456	414	820	364	361	842	391	357	362.5	435	333.5	361.5	3.56393	4.24241	5.29595	4.29096	4.12517	4.94251	4.34344	4.16361	3.82362	4.48346	5.30208	5.27102	4.48634	3.94278	4.68915	3.73148	4.60453	4.71575	4.20807
1012	AT1G08730	1	2779438	2788477	+	9040	22	27	17	13	20	18	16	12	10	14	39	23	21	12	29	17	18	47	16.5	24.5	17.5	16.5	12	14	0.157291	0.162721	0.0492728	0.0946399	0.113405	0.0681651	0.124672	0.075685	0.0785635	0.0986037	0.121092	0.0719891	0.122685	0.0678622	0.0984743	0.103484	0.136331	0.156308	0.104022
1013	AT1G08750	1	2801042	2804711	+	3670	94	108	519	92	134	365	67	99	91	89	316	443	123	122	381	126	78	402	113	101	102	122.5	90	83	1.65543	1.60327	3.70534	1.64976	1.87159	3.40475	1.28596	1.53803	1.76102	1.54404	2.4168	3.41543	1.77002	1.69945	3.18678	1.88928	1.45519	3.29315	1.76067
1014	AT1G08760	1	2805044	2808623	+	3580	233	384	537	318	384	449	304	482	294	331	713	508	392	496	742	292	321	419	351	308.5	306.5	444	312.5	393	4.20652	5.84383	3.93023	5.84579	5.49818	4.2936	5.98149	7.67646	5.83248	5.88679	5.5902	4.01502	5.78286	7.08294	6.3623	4.4884	6.13921	3.5187	5.67199
1015	AT1G08770	1	2808760	2809775	+	1016	127	149	515	155	167	545	109	168	114	137	488	525	228	190	488	187	143	438	161	138	165	209	125.5	138.5	8.07904	7.98991	13.2813	10.0401	8.42546	18.3637	7.55704	9.42784	7.96894	8.5854	13.4818	14.6209	11.8517	9.56038	14.7441	10.1284	9.6368	12.9608	9.23277
1016	AT1G08780	1	2809778	2811313	-	1536	254	395	660	283	417	569	192	318	225	280	504	404	309	429	603	307	314	793	350	324.5	310.5	369	252.5	255	10.6879	14.0105	11.2585	12.1254	13.916	12.6818	8.80499	11.8041	10.4035	11.6065	9.21	7.44213	10.6245	14.2785	12.0509	10.9986	13.9968	15.5215	13.0207
1017	AT1G08790	1	2811989	2812782	+	794	0	0	0	0	0	0	0	0	0	0	0	0	0	0	0	0	0	0	0	0	0	0	0	0	0	0	0	0	0	0	0	0	0	0	0	0	0	0	0	0	0	0	0
1018	AT1G08800	1	2812818	2818071	-	5254	342	514	895	475	515	767	358	545	296	272	954	937	698	673	1476	318	427	773	495	428	372.5	685.5	284	451.5	4.20713	5.32994	4.46334	5.94981	5.02444	4.99762	4.79967	5.9143	4.00121	3.29619	5.09658	5.04611	7.01625	6.54847	8.62362	3.33065	5.56453	4.42324	5.48713
1019	AT1G08810	1	2819065	2820478	-	1414	323	388	302	217	326	93	245	307	217	231	244	246	328	344	196	213	344	136	271.5	355.5	278.5	336	224	276	14.764	14.9497	5.59609	10.0997	11.8179	2.2516	12.2049	12.379	10.8993	10.4015	4.84352	4.92258	12.2508	12.4372	4.255	8.28938	16.6571	2.89162	10.9588
1020	AT1G08820	1	2821354	2825481	-	4128	491	663	1342	512	728	1033	437	628	436	514	945	965	695	730	994	651	549	1159	620	577	600	712.5	475	532.5	7.68761	8.7503	8.51804	8.16262	9.03988	8.5668	7.45694	8.67395	7.50129	7.92788	6.42558	6.61447	8.8917	9.04062	7.39162	8.67827	9.10591	8.44103	8.60125
1021	AT1G04667	1	2825588	2825978	+	391	0	0	0	0	0	0	0	0	0	0	0	0	0	0	0	0	0	0	0	0	0	0	0	0	0	0	0	0	0	0	0	0	0	0	0	0	0	0	0	0	0	0	0
1022	AT1G08830	1	2827060	2829315	+	2256	180	239	671	236	284	638	167	195	164	154	459	624	345	398	773	311	219	818	260	209.5	265	371.5	159	181	5.15683	5.77175	7.7931	6.8845	6.45283	9.68143	5.2143	4.92825	5.1629	4.34626	5.71076	7.82623	8.07644	9.01901	10.518	7.58601	6.64654	10.901	6.66866
1023	AT1G08840	1	2829105	2838855	-	9751	128	152	395	166	187	344	63	106	55	96	171	187	182	166	360	138	96	323	176.5	140	117	174	75.5	84.5	0.848419	0.849266	1.06139	1.12036	0.983022	1.20772	0.455104	0.619803	0.400592	0.626839	0.492229	0.542625	0.985739	0.87031	1.1333	0.778793	0.674082	0.995875	1.05169
1024	AT1G08845	1	2838789	2841134	+	2346	125	122	302	129	159	367	59	78	49	57	125	116	138	124	185	137	72	228	144	123.5	104.5	131	53	68.5	3.44375	2.83322	3.37292	3.61877	3.47408	5.35545	1.77151	1.89567	1.4834	1.54696	1.49556	1.39906	3.10664	2.70215	2.42068	3.21355	2.10133	2.92185	3.54643
1025	AT1G08860	1	2841969	2846350	+	4382	1	2	0	1	4	1	1	5	4	6	8	8	5	8	36	2	5	4	2.5	1.5	3.5	6.5	5	3	0.0147495	0.024866	0	0.0150185	0.0467906	0.00781242	0.0160748	0.0650571	0.0648301	0.0871791	0.0512434	0.0516565	0.0602611	0.0933325	0.252187	0.0251159	0.0781247	0.0274435	0.0309046
1026	AT1G08870	1	2846536	2846608	-	73	0	0	0	0	0	0	0	0	0	0	0	0	0	0	0	0	0	0	0	0	0	0	0	0	0	0	0	0	0	0	0	0	0	0	0	0	0	0	0	0	0	0	0
1027	AT1G08880	1	2846894	2848100	-	1207	667	659	2499	788	883	2373	403	572	413	499	1788	1533	775	748	2256	904	686	3099	835.5	663	795	761.5	456	487.5	35.7164	29.7459	54.2483	42.9653	37.4994	67.3052	23.5189	27.02	24.3014	26.3225	41.5796	35.937	33.9105	31.6818	57.3753	41.2148	38.9141	77.1909	40.2324
1028	AT1G08890	1	2848149	2852270	+	4122	170	319	311	148	241	308	107	213	129	184	280	251	262	298	370	211	294	402	194.5	244.5	252.5	280	156.5	160	2.66557	4.2163	1.97688	2.36294	2.99695	2.558	1.8285	2.94624	2.22265	2.84213	1.90665	1.72295	3.35686	3.69593	2.75541	2.81687	4.88349	2.93204	2.67995
1029	AT1G08900	1	2852363	2855941	+	3579	235	332	1297	251	363	1242	188	234	243	262	1090	1251	283	292	1286	224	208	1111	307	283.5	216	287.5	252.5	211	4.24381	5.05389	9.49522	4.61542	5.19895	11.88	3.70011	3.72779	4.82207	4.66094	8.54841	9.89015	4.17604	4.17096	11.0299	3.44412	3.97917	9.33263	4.90719
1030	AT1G08910	1	2856162	2861170	+	5009	704	844	880	788	1073	694	560	861	583	778	846	675	936	1072	770	845	826	743	930.5	774	835.5	1004	680.5	710.5	9.08388	9.17995	4.60319	10.3532	10.9804	4.74315	7.8751	9.80052	8.26621	9.88922	4.74067	3.81294	9.86881	10.941	4.71881	9.2832	11.2907	4.45953	10.6668
1031	AT1G04673	1	2861646	2861854	-	209	0	0	0	0	0	0	0	0	0	0	0	0	0	0	0	0	0	0	0	0	0	0	0	0	0	0	0	0	0	0	0	0	0	0	0	0	0	0	0	0	0	0	0
1032	AT1G04677	1	2864583	2865011	-	429	0	0	0	0	0	0	0	0	0	0	0	0	0	0	0	0	0	0	0	0	0	0	0	0	0	0	0	0	0	0	0	0	0	0	0	0	0	0	0	0	0	0	0
1033	AT1G04683	1	2865518	2865792	-	275	0	0	0	0	0	0	0	0	1	0	0	0	0	0	0	0	0	0	0	0	0	0	0.5	0	0	0	0	0	0	0	0	0	0.25826	0	0	0	0	0	0	0	0	0	0
1034	AT1G08920	1	2867203	2870745	+	3543	215	495	628	171	438	449	130	317	214	284	384	718	211	214	416	177	197	408	304.5	355	187	212.5	249	223.5	3.92208	7.61173	4.64425	3.17632	6.33686	4.33844	2.58459	5.10135	4.28975	5.10365	3.04215	5.73404	3.14522	3.08786	3.60425	2.74912	3.80702	3.46211	4.75659
1035	AT1G08930	1	2873300	2877270	+	3971	5862	7754	18813	5344	6207	13101	2206	2609	1863	1760	6912	6388	5526	3359	11450	3501	1701	8408	5775.5	6808	2601	4442.5	1811.5	2407.5	95.4104	106.384	124.132	88.5657	80.1222	112.944	39.1313	37.4603	33.3198	28.2193	48.8567	45.5168	73.4938	43.2439	88.5113	48.5159	29.3289	63.6567	84.344
1036	AT1G08940	1	2877430	2879169	+	1740	181	325	440	326	315	572	98	186	87	127	236	239	360	302	492	220	141	392	320.5	253	180.5	331	107	142	6.72325	10.1761	6.62568	12.3301	9.27966	11.2539	3.96731	6.09481	3.55107	4.64717	3.807	3.88647	10.9268	8.87305	8.67979	6.95769	5.54831	6.77311	10.8049
1037	AT1G08950	1	2879303	2879374	+	72	0	0	0	0	0	0	0	0	0	0	0	0	0	0	0	0	0	0	0	0	0	0	0	0	0	0	0	0	0	0	0	0	0	0	0	0	0	0	0	0	0	0	0
1038	AT1G08960	1	2879506	2882234	+	2729	226	218	419	227	291	316	208	233	162	188	385	349	313	292	378	253	200	391	259	222	226.5	302.5	175	220.5	5.35247	4.35213	4.02288	5.47421	5.46588	3.96407	5.36882	4.86798	4.216	4.3862	3.95984	3.6185	6.05732	5.47009	4.25188	5.10163	5.01784	4.30749	5.47005
1039	AT1G08970	1	2882491	2884342	+	1852	608	647	1353	571	682	847	506	635	475	469	1059	917	703	691	1270	679	509	1128	626.5	627.5	594	697	472	570.5	21.2184	19.0332	19.1418	20.2906	18.8762	15.6567	19.2455	19.5492	18.2155	16.1237	16.05	14.0099	20.0472	19.0745	21.0502	20.1753	18.8177	18.3113	19.5834
1040	AT1G08980	1	2884351	2886621	+	2271	1717	1718	4347	1143	1514	1956	1194	1338	959	1201	3347	2644	2285	1994	4169	1760	1657	3226	1328.5	1717.5	1708.5	2139.5	1080	1266	48.8656	41.215	50.1533	33.1229	34.1727	29.4856	37.0345	33.592	29.991	33.6713	41.3675	32.9421	53.1384	44.8873	56.3518	42.6469	49.957	42.707	33.6478
1041	AT1G08985	1	2887245	2887706	+	462	0	0	0	0	0	0	0	0	0	0	0	0	1	0	0	0	0	0	0	0	0	0.5	0	0	0	0	0	0	0	0	0	0	0	0	0	0	0.114314	0	0	0	0	0	0
1042	AT1G08990	1	2888427	2890965	+	2539	34	93	38	58	66	31	45	98	32	45	104	20	74	60	47	78	43	28	62	63.5	60.5	67	38.5	71.5	0.865498	1.99558	0.392146	1.50337	1.33245	0.417982	1.24844	2.2007	0.89511	1.12845	1.14972	0.222882	1.53925	1.2081	0.568235	1.69053	1.15957	0.331548	1.41791
1043	AT1G09000	1	2891019	2895182	+	4164	56	79	83	89	115	134	53	63	45	50	103	106	97	88	56	81	76	187	102	67.5	78.5	92.5	47.5	58	0.869214	1.03363	0.522269	1.40663	1.41566	1.10167	0.89657	0.862634	0.767522	0.764527	0.6943	0.720282	1.23027	1.08041	0.412829	1.07045	1.24966	1.35015	1.41114
1044	AT1G09010	1	2895166	2899446	-	4281	916	1070	2685	803	1094	1949	883	983	865	1044	2667	2703	1199	1191	2280	1132	1006	2555	948.5	993	1069	1195	954.5	933	13.8293	13.6172	16.4333	12.3444	13.0991	15.5856	14.529	13.092	14.3503	15.527	17.4863	17.8652	14.7916	14.2227	16.3487	14.551	16.0895	17.9431	12.7218
1045	AT1G09020	1	2899776	2904862	-	5087	803	955	1710	862	1109	1153	740	1068	875	938	1439	1434	1130	1300	1335	997	912	1626	985.5	879	954.5	1215	906.5	904	10.2024	10.228	8.80768	11.1518	11.1748	7.75936	10.2468	11.9703	12.2162	11.7402	7.93998	7.97617	11.7316	13.0646	8.05587	10.7851	12.2751	9.60971	11.1633
1046	AT1G09030	1	2908611	2909032	-	422	0	1	0	0	0	0	0	2	0	0	0	0	0	0	0	0	0	0	0	0.5	0	0	0	1	0	0.129103	0	0	0	0	0	0.270218	0	0	0	0	0	0	0	0	0	0	0
1047	AT1G09040	1	2911250	2915406	+	4157	115	125	243	106	140	276	73	78	50	72	118	213	106	158	253	110	84	135	123	120	97	132	61	75.5	1.788	1.63825	1.53163	1.67813	1.72631	2.27294	1.23698	1.06982	0.854239	1.10277	0.796751	1.4498	1.34668	1.94309	1.86824	1.45614	1.38353	0.976349	1.70222
1048	AT1G09050	1	2916968	2921111	+	4144	85	111	235	98	106	230	55	70	44	41	162	150	105	99	113	55	47	201	102	98	51	102	42.5	62.5	1.32571	1.45933	1.48585	1.55634	1.31116	1.90006	0.934893	0.963108	0.754088	0.629938	1.09728	1.02419	1.33816	1.22132	0.837051	0.730356	0.776549	1.45824	1.43375
1049	AT1G09060	1	2921064	2925826	-	4763	615	831	2134	605	928	1515	676	916	634	741	2050	1876	824	811	1974	727	618	1688	766.5	723	672.5	817.5	687.5	796	8.34534	9.50538	11.7393	8.35938	9.98707	10.8891	9.99735	10.9651	9.45361	9.90538	12.0807	11.1445	9.13664	8.70473	12.7221	8.39935	8.8838	10.6548	9.17323
1050	AT1G09070	1	2927502	2929107	+	1606	3012	4106	6368	2369	4614	4320	3411	4044	3171	2688	7709	7623	5553	3658	8496	3034	2068	5306	3491.5	3559	2551	4605.5	2929.5	3727.5	121.216	139.291	103.893	97.0775	147.266	92.0866	149.608	143.57	140.23	106.566	134.733	134.304	182.609	116.443	162.391	103.959	88.1649	99.3284	122.172
1051	AT1G09080	1	2929217	2931850	-	2634	14	6	7	12	3	12	7	16	18	249	15	37	17	44	50	15	16	26	7.5	10	15.5	30.5	133.5	11.5	0.343528	0.124104	0.0696321	0.299823	0.0583817	0.155964	0.187198	0.346339	0.48534	6.0189	0.159844	0.39746	0.340858	0.853989	0.582703	0.313377	0.415906	0.296763	0.179102
1052	AT1G09090	1	2932739	2936586	+	3848	15	31	32	55	41	72	4	35	15	22	9	23	29	42	43	34	30	35	48	23	32	35.5	18.5	19.5	0.251945	0.43891	0.217892	0.940647	0.54616	0.640554	0.0732224	0.518597	0.276851	0.364017	0.065649	0.169122	0.398018	0.557994	0.343026	0.486223	0.533798	0.273454	0.743404
1053	AT1G09100	1	2936528	2939363	-	2836	439	605	831	470	608	812	388	656	289	490	657	617	788	890	809	729	502	1004	539	522	615.5	839	389.5	522	10.0048	11.6225	7.67753	10.9066	10.9893	9.80185	9.63705	13.1885	7.23737	11.0008	6.50249	6.15582	14.6744	16.0435	8.7566	14.1453	12.1196	10.6434	10.9479
1054	AT1G09110	1	2939417	2939488	+	72	0	0	0	0	0	0	0	0	0	0	0	0	0	0	0	0	0	0	0	0	0	0	0	0	0	0	0	0	0	0	0	0	0	0	0	0	0	0	0	0	0	0	0
1055	AT1G09130	1	2939568	2942345	-	2778	3481	3708	6501	3078	4094	4540	3517	4170	3746	3607	6418	6981	4395	4450	5511	4205	3335	5336	3586	3594.5	3770	4422.5	3676.5	3843.5	80.9881	72.7204	61.3161	72.9181	75.5417	55.9476	89.1783	85.5856	95.7689	82.6699	64.8467	71.1038	83.5538	81.8923	60.8964	83.2963	82.1967	57.7478	74.2299
1056	AT1G09140	1	2942538	2945976	-	3439	602	748	2482	727	860	2324	673	850	756	629	2921	3173	971	913	2683	796	751	2543	793.5	675	773.5	942	692.5	761.5	11.3139	11.85	18.9102	13.9124	12.8185	23.1346	13.7848	14.0924	15.6127	11.6453	23.8407	26.1063	14.9117	13.5723	23.9487	12.7372	14.952	22.2313	13.3654
1057	AT1G09150	1	2946030	2949159	+	3130	364	435	1653	414	474	1118	314	425	305	351	1249	1067	490	534	1413	516	362	1471	444	399.5	439	512	328	369.5	7.51634	7.57171	13.8374	8.70473	7.76256	12.228	7.0665	7.74179	6.92061	7.13997	11.2005	9.64556	8.26783	8.72192	13.8577	9.07188	7.91872	14.1293	8.23364
1058	AT1G09155	1	2949621	2950989	-	1369	4	5	10	5	4	16	5	8	1	7	2	14	12	7	6	10	8	2	4.5	4.5	9	9.5	4	6.5	0.188845	0.198983	0.191392	0.240362	0.149771	0.400106	0.257268	0.333183	0.0518783	0.325558	0.041006	0.289356	0.462932	0.261402	0.134537	0.401965	0.400108	0.0439216	0.195066
1059	AT1G09157	1	2951635	2952490	-	856	0	0	4	0	1	0	0	1	1	2	0	0	0	0	0	0	0	0	0.5	0	0	0	1.5	0.5	0	0	0.122437	0	0.0598821	0	0	0.0666075	0.0829689	0.148761	0	0	0	0	0	0	0	0	0.0299411
1060	AT1G09160	1	2952597	2955745	-	3149	442	543	1274	474	622	1046	508	641	449	603	1295	1257	654	586	1245	517	442	1210	548	492.5	479.5	620	526	574.5	9.07192	9.39456	10.6004	9.90615	10.1249	11.3715	11.3634	11.606	10.1266	12.1921	11.543	11.2946	10.9684	9.51349	12.1364	9.03462	9.61037	11.5522	10.0155
1061	AT1G09170	1	2956261	2962546	-	6286	18	18	41	16	40	29	13	16	17	19	40	31	14	19	51	26	22	70	28	18	24	16.5	18	14.5	0.185075	0.156008	0.170898	0.167512	0.326179	0.157936	0.145676	0.145125	0.192072	0.192448	0.17861	0.139539	0.117623	0.154523	0.249051	0.22761	0.239629	0.334792	0.246845
1062	AT1G09176	1	2964015	2964727	+	713	1	0	0	2	0	0	2	0	1	3	0	0	0	0	0	0	0	3	1	0.5	0	0	2	1	0.0906484	0	0	0.184603	0	0	0.197587	0	0.0996092	0.267895	0	0	0	0	0	0	0	0.126498	0.0923017
1063	AT1G09180	1	2965023	2965972	+	950	4	6	21	2	9	4	2	3	10	11	5	43	3	7	18	1	4	16	5.5	5	2.5	5	10.5	2.5	0.272136	0.344094	0.579192	0.13855	0.485612	0.144143	0.148295	0.180051	0.747594	0.73723	0.147729	1.28071	0.166777	0.376695	0.581624	0.0579253	0.288288	0.506347	0.312081
1064	AT1G09190	1	2966120	2967733	-	1614	160	146	152	113	141	125	50	94	39	57	73	79	360	335	341	341	212	348	127	153	276.5	347.5	48	72	6.40717	4.92831	2.46756	4.60759	4.47802	2.65134	2.18215	3.32064	1.71613	2.24856	1.26952	1.38494	11.7798	10.611	6.48551	11.6263	8.99338	6.48227	4.54281
1065	AT1G09195	1	2967940	2971568	-	3629	126	212	445	144	183	361	139	191	127	159	339	362	190	243	468	126	149	270	163.5	169	137.5	216.5	143	165	2.24405	3.18272	3.21292	2.61141	2.58485	3.40548	2.69803	3.00084	2.48546	2.78961	2.622	2.82247	2.76507	3.42322	3.9587	1.91062	2.81119	2.23681	2.59813
1066	AT1G09200	1	2971571	2972334	-	764	477	511	1478	695	791	1495	477	597	436	616	1559	1408	943	979	1762	1134	816	2803	743	494	975	961	526	537	40.3529	36.4399	50.6883	59.8674	53.0706	66.9894	43.9788	44.5531	40.5305	51.3359	57.2761	52.1455	65.1866	65.5095	70.7955	81.6792	73.1286	110.301	56.469
1067	AT1G09210	1	2972638	2977002	-	4365	2559	2692	4103	2624	3031	3600	2574	4455	2308	3605	4636	4080	3030	3948	3459	2812	2436	3838	2827.5	2625.5	2624	3489	2956.5	3514.5	37.891	33.6	24.6289	39.5621	35.5937	28.2343	41.5378	58.1916	37.5527	52.5841	29.8112	26.4474	36.6605	46.239	24.3254	35.4505	38.2106	26.4346	37.5779
1068	AT1G09220	1	2977792	2979466	-	1675	32	19	85	23	29	27	14	19	9	23	43	52	85	70	114	62	49	98	26	25.5	55.5	77.5	16	16.5	1.23477	0.617999	1.32963	0.903675	0.887471	0.551832	0.588752	0.646749	0.381607	0.874272	0.720567	0.878407	2.68006	2.13648	2.08922	2.0369	2.00296	1.75899	0.895573
1069	AT1G09230	1	2979511	2982713	-	3203	404	577	989	495	749	752	457	642	581	476	965	1186	395	533	600	397	448	646	622	490.5	422.5	464	528.5	549.5	8.15219	9.81449	8.09033	10.1706	11.9866	8.03746	10.0503	11.4281	12.8827	9.46202	8.4565	10.477	6.51298	8.50718	5.75026	6.82064	9.57661	6.06355	11.0786
1070	AT1G09240	1	2984829	2986231	+	1403	184	168	451	140	484	250	537	604	565	216	1343	1336	92	74	189	101	69	76	312	176	85	83	390.5	570.5	8.47637	6.5238	8.42259	6.56704	17.6831	6.10015	26.961	24.5457	28.6009	9.80234	26.8682	26.9436	3.46314	2.69643	4.13521	3.96146	3.3673	1.62857	12.1251
1071	AT1G09245	1	2986874	2987393	-	520	0	0	0	0	0	0	0	0	0	0	0	0	0	0	0	0	0	0	0	0	0	0	0	0	0	0	0	0	0	0	0	0	0	0	0	0	0	0	0	0	0	0	0
1072	AT1G04687	1	2987676	2987995	-	320	0	0	0	0	0	0	0	0	0	0	0	0	0	0	0	0	0	0	0	0	0	0	0	0	0	0	0	0	0	0	0	0	0	0	0	0	0	0	0	0	0	0	0
1073	AT1G04693	1	2987676	2988104	+	429	0	0	0	0	0	0	0	0	0	0	0	0	0	0	0	0	0	0	0	0	0	0	0	0	0	0	0	0	0	0	0	0	0	0	0	0	0	0	0	0	0	0	0
1074	AT1G09250	1	2989141	2990427	+	1287	421	615	916	330	414	581	336	384	416	533	607	901	330	313	375	279	284	463	372	518	281.5	321.5	474.5	360	21.1423	26.0343	18.6485	16.8746	16.4889	15.4545	18.3899	17.0118	22.9564	26.3683	13.2383	19.8086	13.5418	12.4331	8.94429	11.9294	15.1088	10.8157	16.6818
1075	AT1G09260	1	2993381	2993820	+	440	0	0	0	0	0	0	0	0	0	1	0	0	0	0	0	0	0	0	0	0	0	0	0.5	0	0	0	0	0	0	0	0	0	0	0.144704	0	0	0	0	0	0	0	0	0
1076	AT1G09270	1	2994331	2998222	+	3892	834	1062	2170	786	1043	1752	645	822	606	783	1694	1741	931	938	1977	855	643	1643	914.5	948	749	934.5	694.5	733.5	13.8498	14.8662	14.6088	13.2907	13.7367	15.4106	11.6736	12.0419	11.0583	12.8092	12.2169	12.6571	12.6333	12.321	15.5929	12.0889	11.3117	12.6916	13.5137
1077	AT1G09280	1	2998100	3001362	-	3263	335	382	1125	322	343	603	204	288	220	242	771	652	370	342	734	278	310	598	332.5	358.5	294	356	231	246	6.63556	6.37816	9.03363	6.49439	5.38825	6.32643	4.40384	5.03237	4.78845	4.72206	6.6322	5.65376	5.98859	5.35826	6.90513	4.68835	6.50482	5.5098	5.94132
1078	AT1G09290	1	3001439	3003762	-	2324	151	165	469	148	179	423	94	154	68	120	299	212	193	233	414	175	118	538	163.5	158	146.5	213	94	124	4.19943	3.86809	5.28766	4.19107	3.9481	6.23107	2.84912	3.77817	2.07808	3.2876	3.61123	2.58111	4.38592	5.12548	5.46836	4.14375	3.47645	6.95981	4.06958
1079	AT1G09300	1	3003495	3008381	+	4887	165	173	578	189	196	488	74	155	83	83	215	241	316	339	891	316	162	708	192.5	169	239	327.5	83	114.5	2.18218	1.92865	3.09893	2.54518	2.05582	3.4185	1.06662	1.80837	1.20622	1.08136	1.23486	1.39535	3.41495	3.54628	5.59666	3.55825	2.26967	4.35554	2.3005
1080	AT1G09310	1	3008910	3009898	+	989	6256	5720	13059	9152	11320	13537	4870	4440	10245	9628	10452	21227	8616	6331	11993	11181	9750	16852	10236	5988	10465.5	7473.5	9936.5	4655	408.837	315.1	345.972	609.002	586.707	468.581	346.858	255.967	735.707	619.831	296.636	607.295	460.097	327.259	372.241	622.123	674.993	512.279	597.855
1081	AT1G09320	1	3009890	3012407	-	2518	225	311	543	198	297	561	113	168	88	120	227	278	239	251	489	195	157	350	247.5	268	176	245	104	140.5	5.77533	6.72905	5.65029	5.17498	6.04605	7.6272	3.16112	3.80409	2.48208	3.0343	2.53041	3.12389	5.01282	5.09604	5.96137	4.26158	4.26908	4.17892	5.61051
1082	AT1G09330	1	3012739	3015255	-	2517	373	406	917	432	581	899	344	556	324	397	861	819	476	623	1091	506	361	1070	506.5	389.5	433.5	549.5	360.5	450	9.57801	8.78804	9.54582	11.2954	11.8322	12.2274	9.62707	12.5947	9.14221	10.0425	9.60153	9.20678	9.98765	12.6538	13.3056	11.0626	9.82007	12.7806	11.5638
1083	AT1G09340	1	3015237	3018542	+	3306	12527	12291	30054	10678	13662	21169	14880	13068	14294	15396	37549	39911	17716	14036	30865	14650	12244	29604	12170	12409	13447	15876	14845	13974	244.903	202.551	238.192	212.562	211.828	219.208	317.044	225.374	307.072	296.51	318.798	341.584	283.011	217.048	286.587	243.852	253.578	269.215	212.195
1084	AT1G09350	1	3019639	3021443	+	1805	1	1	0	5	3	12	8	5	14	11	14	45	0	0	0	2	0	2	4	1	1	0	12.5	6.5	0.0358074	0.0301837	0	0.182302	0.0851952	0.227595	0.312199	0.157939	0.550858	0.388016	0.217706	0.705411	0	0	0	0.060974	0	0.0333123	0.133749
1085	AT1G09360	1	3021802	3022368	+	567	0	0	0	0	0	0	0	0	0	0	0	0	0	0	0	0	0	0	0	0	0	0	0	0	0	0	0	0	0	0	0	0	0	0	0	0	0	0	0	0	0	0	0
1086	AT1G09370	1	3024877	3025539	+	663	0	1	0	2	3	0	0	0	0	0	2	0	0	0	6	2	2	6	2.5	0.5	2	0	0	0	0	0.0821742	0	0.198525	0.231942	0	0	0	0	0	0.0846714	0	0	0	0.277799	0.166	0.206541	0.272075	0.215233
1087	AT1G09380	1	3026062	3029549	-	3488	6	4	0	5	5	13	20	42	2	5	20	6	6	4	0	7	2	0	5	5	4.5	5	3.5	31	0.111179	0.0624788	0	0.0943393	0.0734792	0.127592	0.403899	0.686546	0.0407233	0.0912698	0.160944	0.0486723	0.0908478	0.0586271	0	0.110437	0.0392594	0	0.0839093
1088	AT1G09390	1	3031046	3033582	+	2537	170	165	204	170	247	246	442	470	378	466	548	662	163	226	192	154	120	158	208.5	167.5	137	194.5	422	456	4.3309	3.54334	2.10686	4.40989	4.99054	3.3195	12.2721	10.5627	10.5818	11.695	6.0629	7.3832	3.39318	4.55411	2.32313	3.34035	3.23856	1.87235	4.70021
1089	AT1G04697	1	3031497	3032139	-	643	0	0	0	0	0	0	0	0	0	0	0	0	0	0	0	0	0	0	0	0	0	0	0	0	0	0	0	0	0	0	0	0	0	0	0	0	0	0	0	0	0	0	0
1090	AT1G09400	1	3033512	3035396	-	1885	0	2	23	6	9	6	9	18	8	10	25	29	1	10	15	6	8	17	7.5	1	7	5.5	9	13.5	0	0.0578053	0.319701	0.209478	0.244738	0.108968	0.336318	0.54445	0.301417	0.337771	0.372262	0.435305	0.0280174	0.271209	0.244272	0.175159	0.290582	0.271137	0.227108
1091	AT1G09410	1	3035400	3037687	+	2288	18	26	86	28	25	55	17	30	11	16	35	26	52	51	133	44	46	37	26.5	22	45	51.5	13.5	23.5	0.508471	0.619108	0.984848	0.805381	0.560086	0.822934	0.523374	0.747588	0.341449	0.445244	0.429371	0.321532	1.20029	1.13954	1.78439	1.05825	1.37655	0.48618	0.682733
1092	AT1G09415	1	3037754	3038408	-	655	598	626	850	568	711	607	607	931	621	653	820	916	902	1366	901	824	1084	944	639.5	612	954	1134	637	769	59.0078	52.0693	34.002	57.0698	55.6415	31.7253	65.2779	81.0411	67.3348	63.4754	35.1393	39.5696	72.7286	106.617	42.2257	69.2274	113.313	43.3294	56.3557
1093	AT1G09420	1	3038462	3041873	-	3412	180	216	241	180	218	105	172	244	117	137	255	174	167	249	103	150	154	225	199	198	152	208	127	208	3.40968	3.449	1.8507	3.47186	3.27505	1.05351	3.5509	4.07735	2.43538	2.5565	2.09774	1.44294	2.58492	3.73083	0.926662	2.41921	3.09031	1.98255	3.37346
1094	AT1G09421	1	3038631	3039326	+	696	0	0	0	0	0	0	0	0	0	0	0	0	0	0	0	0	0	0	0	0	0	0	0	0	0	0	0	0	0	0	0	0	0	0	0	0	0	0	0	0	0	0	0
1095	AT1G09430	1	3041996	3045541	+	3546	1427	2162	3871	1512	2127	3028	1083	1723	1111	1290	2976	2918	1431	1906	2464	1312	1193	2479	1819.5	1794.5	1252.5	1668.5	1200.5	1403	26.0097	33.2174	28.603	28.0616	30.7468	29.2331	21.5134	27.7041	22.2518	23.1625	23.5567	23.2838	21.3128	27.4789	21.3302	20.3604	23.0352	21.0179	29.4042
1096	AT1G09440	1	3045259	3048006	-	2748	147	117	435	86	131	223	146	197	83	123	409	343	133	173	231	120	97	243	108.5	132	108.5	153	103	171.5	3.4574	2.31963	4.14762	2.05959	2.44357	2.77809	3.74244	4.08739	2.14511	2.84985	4.1776	3.53171	2.55608	3.21843	2.58041	2.40301	2.41683	2.65853	2.25158
1097	AT1G09450	1	3048966	3053163	+	4198	79	55	162	62	93	155	61	43	46	74	93	121	77	69	129	73	62	154	77.5	67	67.5	73	60	52	1.21628	0.713788	1.01111	0.97196	1.13556	1.264	1.02354	0.584013	0.778224	1.12234	0.621815	0.815549	0.968697	0.840276	0.94328	0.956913	1.01121	1.10288	1.05376
1098	AT1G09460	1	3053698	3055360	+	1663	307	528	423	357	603	261	214	450	175	236	234	188	237	249	132	208	180	161	480	417.5	194	243	205.5	332	11.9315	17.2978	6.66461	14.1278	18.5864	5.37287	9.06443	15.4283	7.47369	9.03552	3.94952	3.19869	7.52655	7.65459	2.43655	6.88277	7.4109	2.91062	16.3571
1099	AT1G09470	1	3055231	3057543	-	2313	53	89	160	83	104	159	75	124	52	103	130	116	99	132	123	120	90	186	93.5	71	105	115.5	77.5	99.5	1.48098	2.09635	1.81247	2.36157	2.30478	2.35331	2.28404	3.05663	1.59668	2.83528	1.57757	1.41902	2.26047	2.91752	1.63239	2.85494	2.66414	2.41762	2.33318
1100	AT1G09480	1	3057975	3060757	+	2783	15	20	14	25	34	30	3	8	18	16	11	60	16	14	101	34	29	110	29.5	17.5	31.5	15	17	5.5	0.34836	0.391531	0.131808	0.591189	0.626234	0.369034	0.0759324	0.163898	0.459355	0.36605	0.110943	0.610022	0.303631	0.257176	1.11404	0.672291	0.71347	1.18831	0.608711
1101	AT1G09483	1	3061170	3061743	-	574	0	0	0	0	3	0	0	0	0	2	0	0	0	0	0	0	1	0	1.5	0	0.5	0	1	0	0	0	0	0	0.267905	0	0	0	0	0.221846	0	0	0	0	0	0	0.119283	0	0.133952
1102	AT1G09490	1	3063936	3065949	+	2014	281	344	1156	265	410	986	291	292	422	376	1037	1398	406	377	1092	411	428	1288	337.5	312.5	419.5	391.5	399	291.5	9.01771	9.30568	15.0392	8.65936	10.4351	16.7601	10.1778	8.26647	14.8813	11.8867	14.4524	19.6406	10.6465	9.56967	16.6439	11.2299	14.5504	19.2268	9.54721
1103	AT1G09500	1	3066674	3068796	+	2123	83	99	283	64	212	155	132	146	330	128	567	1214	138	154	475	141	197	523	138	91	169	146	229	139	2.52684	2.54059	3.49272	1.98394	5.11867	2.49942	4.37968	3.92103	11.0396	3.83878	7.49641	16.1799	3.43296	3.70839	6.8681	3.65478	6.35341	7.40633	3.5513
1104	AT1G09510	1	3069357	3070910	+	1554	1	0	0	0	0	0	0	0	0	0	0	0	0	0	0	0	0	0	0	0.5	0	0	0	0	0.0415909	0	0	0	0	0	0	0	0	0	0	0	0	0	0	0	0	0	0
1105	AT1G09520	1	3070915	3072074	-	1160	251	344	638	337	379	643	140	213	155	205	397	272	253	268	538	287	171	442	358	297.5	229	260.5	180	176.5	13.9851	16.1566	14.4109	19.1193	16.7476	18.9763	8.50137	10.4693	9.48993	11.252	9.60623	6.63465	11.5187	11.8111	14.237	13.6149	10.0932	11.4555	17.9334
1106	AT1G09530	1	3075768	3079654	+	3887	399	454	1128	377	568	701	130	188	324	308	435	1063	327	284	684	433	345	867	472.5	426.5	389	305.5	316	159	6.6345	6.36342	7.60364	6.38302	7.49039	6.17393	2.35585	2.75766	5.91997	5.0451	3.1412	7.73795	4.44297	3.73524	5.40175	6.13007	6.07708	6.70588	6.93671
1107	AT1G04703	1	3083820	3084222	+	403	0	0	0	0	0	0	0	0	0	0	0	0	0	0	0	0	0	0	0	0	0	0	0	0	0	0	0	0	0	0	0	0	0	0	0	0	0	0	0	0	0	0	0
1108	AT1G09540	1	3086101	3087914	+	1814	4	9	7	7	2	4	8	12	3	7	6	0	5	10	1	6	4	17	4.5	6.5	5	7.5	5	10	0.142519	0.270305	0.101109	0.253957	0.056515	0.0754885	0.31065	0.377173	0.117455	0.245694	0.0928399	0	0.14557	0.281824	0.0169222	0.182014	0.150978	0.28175	0.155236
1109	AT1G09550	1	3089576	3092327	-	2752	0	0	0	0	0	0	0	0	0	0	0	0	0	0	0	3	0	0	0	0	1.5	0	0	0	0	0	0	0	0	0	0	0	0	0	0	0	0	0	0	0.059988	0	0	0
1110	AT1G09560	1	3093644	3094954	+	1311	662	1007	1705	1413	1349	2240	681	1023	778	651	1785	1669	1264	1243	2245	1502	673	3021	1381	834.5	1087.5	1253.5	714.5	852	32.6366	41.8481	34.076	70.9314	52.7449	58.4929	36.5901	44.4908	42.1469	31.6164	38.2169	36.0214	50.9195	48.4712	52.5662	63.0462	35.1482	69.2787	61.8381
1111	AT1G09570	1	3095160	3100819	-	5660	990	1388	2880	1411	1833	3160	1746	2007	1853	2375	5172	5416	1002	1289	1973	938	1098	2109	1622	1189	1018	1145.5	2114	1876.5	11.3049	13.3605	13.3322	16.4063	16.6003	19.113	21.7293	20.2175	23.2513	26.7166	25.6485	27.0751	9.34956	11.6426	10.7005	9.11965	13.2824	11.2024	16.5033
1112	AT1G09575	1	3101149	3103677	-	2529	44	75	117	74	109	195	70	53	62	112	231	280	47	38	86	34	44	147	91.5	59.5	39	42.5	87	61.5	1.12448	1.6157	1.21217	1.92567	2.20927	2.63964	1.9497	1.19488	1.74113	2.8197	2.5638	3.13268	0.981497	0.768157	1.04386	0.739813	1.19123	1.74751	2.06747
1113	AT1G09580	1	3104492	3106366	+	1875	113	135	353	121	119	336	110	169	112	131	391	203	138	141	284	186	124	310	120	124	155	139.5	121.5	139.5	3.89517	3.92267	4.93288	4.24701	3.25324	6.13474	4.13248	5.13904	4.24234	4.4484	5.85324	3.06339	3.88703	3.84444	4.64954	5.45888	4.52805	4.97064	3.75013
1114	AT1G09590	1	3106367	3107801	+	1435	1539	1391	6862	1610	1956	5845	1052	1394	765	1118	4839	3603	2048	2096	6534	2368	1297	8780	1783	1465	1832.5	2072	941.5	1223	69.3165	52.811	125.293	73.8369	69.8695	139.441	51.6396	55.387	37.8616	49.6048	94.6508	71.0427	75.3733	74.6714	139.772	90.8075	61.884	183.948	71.8532
1115	AT1G09600	1	3107896	3111552	+	3657	10	20	31	9	16	45	23	37	17	17	48	32	17	23	34	19	15	20	12.5	15	17	20	17	30	0.176736	0.297957	0.222108	0.161963	0.224267	0.421256	0.443018	0.576864	0.330151	0.295977	0.368415	0.247589	0.245507	0.321527	0.285396	0.285904	0.280839	0.164421	0.193115
1116	AT1G09610	1	3111694	3112873	+	1180	0	0	0	0	1	0	0	0	0	0	0	0	0	0	0	2	0	0	0.5	0	1	0	0	0	0	0	0	0	0.0434399	0	0	0	0	0	0	0	0	0	0	0.0932695	0	0	0.02172
1117	AT1G04707	1	3111746	3112619	-	874	0	0	0	0	0	0	0	0	0	0	0	0	0	0	0	0	0	0	0	0	0	0	0	0	0	0	0	0	0	0	0	0	0	0	0	0	0	0	0	0	0	0	0
1118	AT1G09620	1	3112778	3116699	-	3922	2335	2814	6590	2687	3232	5308	1611	2197	1401	1825	4314	3747	2909	2881	5078	2946	1850	5820	2959.5	2574.5	2398	2895	1613	1904	38.4795	39.09	44.0255	45.0878	42.241	46.332	28.9339	31.9389	25.37	29.6271	30.874	27.0323	39.172	37.5535	39.7446	41.3349	32.2964	44.6136	43.6644
1119	AT1G09625	1	3117137	3117567	-	431	0	0	0	0	0	0	0	0	0	0	0	0	0	0	0	0	0	0	0	0	0	0	0	0	0	0	0	0	0	0	0	0	0	0	0	0	0	0	0	0	0	0	0
1120	AT1G09630	1	3118155	3119815	-	1661	139	153	554	177	182	504	114	137	115	147	522	410	197	243	594	206	112	620	179.5	146	159	220	131	125.5	5.40872	5.01846	8.73911	7.01298	5.61659	10.3877	4.83453	4.70271	4.91719	5.63484	8.82107	6.98428	6.26378	7.47914	10.9777	6.82479	4.61678	11.2221	6.31479
1121	AT1G09640	1	3119739	3122542	+	2804	2814	2914	9620	3388	3904	9269	1896	2777	1739	1909	6191	5695	3657	3817	8554	4027	2405	9850	3646	2864	3216	3737	1824	2336.5	64.8628	56.6188	89.8926	79.5179	71.3679	113.165	47.6298	56.467	44.0464	43.3473	61.9731	57.4676	68.879	69.592	93.645	79.0306	58.7256	105.611	75.4429
1122	AT1G09645	1	3122926	3124667	+	1742	229	338	665	274	346	668	212	302	205	230	554	516	315	314	446	273	224	509	310	283.5	248.5	314.5	217.5	257	8.49644	10.571	10.0023	10.3515	10.1812	13.1276	8.57248	9.88452	8.35786	8.40646	8.92652	8.38125	9.54997	9.21503	7.85923	8.62395	8.80421	8.78458	10.2663
1123	AT1G09650	1	3125175	3127284	+	2110	3	3	31	2	5	11	6	11	1	4	22	17	6	5	40	3	6	7	3.5	3	4.5	5.5	2.5	8.5	0.0918943	0.0774619	0.384952	0.0623802	0.121467	0.178471	0.200303	0.29724	0.0336594	0.120701	0.292658	0.227968	0.150179	0.121144	0.58193	0.0782403	0.194697	0.0997395	0.0919236
1124	AT1G04713	1	3125307	3125609	-	303	0	0	0	0	0	0	0	0	0	0	0	0	0	0	0	0	0	0	0	0	0	0	0	0	0	0	0	0	0	0	0	0	0	0	0	0	0	0	0	0	0	0	0
1125	AT1G09660	1	3127762	3131094	-	3333	752	757	1684	725	985	1179	626	766	551	610	1161	1226	930	990	1486	924	702	1548	855	754.5	813	960	580.5	696	14.5825	12.374	13.2383	14.3153	15.1486	12.1098	13.2299	13.1036	11.741	11.6527	9.77726	10.4079	14.7363	15.185	13.686	15.2556	14.4209	13.9633	14.732
1126	AT1G04717	1	3131952	3132215	-	264	0	0	0	0	0	0	0	0	0	0	0	0	0	0	0	0	0	0	0	0	0	0	0	0	0	0	0	0	0	0	0	0	0	0	0	0	0	0	0	0	0	0	0
1127	AT1G09665	1	3133008	3133674	+	667	0	0	0	0	0	0	0	0	0	0	0	0	0	0	0	0	0	1	0	0	0	0	0	0	0	0	0	0	0	0	0	0	0	0	0	0	0	0	0	0	0	0.045074	0
1128	AT1G09680	1	3133885	3135976	-	2092	53	54	111	47	45	71	22	42	27	31	50	69	100	154	134	101	72	238	46	53.5	86.5	127	29	32	1.63743	1.40631	1.39023	1.47855	1.10261	1.16186	0.740764	1.14468	0.916624	0.943482	0.670855	0.933243	2.52452	3.76335	1.96624	2.65676	2.35647	3.42032	1.29058
1129	AT1G09690	1	3136188	3137684	-	1497	1656	1630	12671	1606	2079	9996	1380	1802	1046	1544	10019	8306	2390	2510	12614	2706	1777	15489	1842.5	1643	2241.5	2450	1295	1591	71.4971	59.3219	221.777	70.603	71.1875	228.593	64.9346	68.6325	49.6248	65.6688	187.855	156.992	84.3171	85.717	258.657	99.4713	81.2749	311.066	70.8952
1130	AT1G09700	1	3137649	3140353	-	2705	174	193	493	193	236	592	76	136	81	113	317	300	169	195	507	191	159	573	214.5	183.5	175	182	97	106	4.15749	3.88722	4.77536	4.69558	4.47214	7.49226	1.97909	2.86661	2.1267	2.65977	3.28937	3.13806	3.29958	3.68538	5.75352	3.8856	4.02458	6.36853	4.58386
1131	AT1G09710	1	3140862	3144381	+	3520	135	151	409	125	167	358	116	171	104	89	382	294	170	181	408	173	133	430	146	143	153	175.5	96.5	143.5	2.4788	2.33713	3.04444	2.33704	2.43189	3.48176	2.32132	2.76981	2.09836	1.60983	3.04608	2.36326	2.55062	2.62876	3.55804	2.70455	2.58702	3.67263	2.38447
1132	AT1G09720	1	3144438	3147303	-	2866	0	0	0	0	0	0	0	0	0	0	0	0	0	0	0	0	0	0	0	0	0	0	0	0	0	0	0	0	0	0	0	0	0	0	0	0	0	0	0	0	0	0	0
1133	AT1G09730	1	3147637	3154404	-	6768	557	681	1346	636	840	1218	520	699	492	512	1233	1181	699	834	1057	653	573	1048	738	619	613	766.5	502	609.5	5.31918	5.48196	5.21089	6.18438	6.36194	6.16091	5.41205	5.88862	5.1629	4.81663	5.11356	4.93738	5.45452	6.29971	4.79411	5.30939	5.79675	4.65535	6.27316
1134	AT1G09740	1	3154390	3156376	+	1987	82	160	498	130	172	456	80	141	111	120	485	511	150	123	492	157	129	645	151	121	143	136.5	115.5	110.5	2.66726	4.38704	6.56687	4.30571	4.43712	7.85643	2.83603	4.04593	3.96748	3.84518	6.85116	7.27663	3.98688	3.16463	7.60082	4.34804	4.44511	9.75918	4.37142
1135	AT1G09750	1	3157501	3159148	+	1648	6040	5574	6276	4244	6121	3730	6465	6183	6145	7062	7760	6281	6161	6348	5258	7155	5043	5337	5182.5	5807	6099	6254.5	6603.5	6324	236.881	184.272	99.7821	169.48	190.386	77.4836	276.331	213.914	264.822	272.838	132.168	107.84	197.439	196.922	97.9392	238.915	209.519	97.3625	179.933
1136	AT1G09760	1	3159125	3161692	-	2568	509	692	1741	591	710	1235	459	606	385	560	1197	1206	716	843	1425	760	592	1731	650.5	600.5	676	779.5	472.5	532.5	12.8107	14.6812	17.7636	15.1458	14.1721	16.4638	12.5903	13.4547	10.6477	13.8844	13.0834	13.288	14.7251	16.7822	17.0339	16.2859	15.784	20.2653	14.6589
1137	AT1G09770	1	3161832	3165616	+	3785	4189	6459	6131	4434	5447	4962	3243	4921	2736	3901	4098	4269	4679	6026	4611	4008	4050	4707	4940.5	5324	4029	5352.5	3318.5	4082	71.531	92.9712	42.4417	77.0955	73.767	44.8796	60.3531	74.1283	51.3381	65.6211	30.3897	31.913	65.287	81.3914	37.3958	58.2712	73.2622	37.3878	75.4313
1138	AT1G09780	1	3165370	3167924	-	2555	1602	2044	3473	2184	2466	3811	1176	1801	1309	1172	2466	3088	3393	2435	5628	2907	2255	4962	2325	1823	2581	2914	1240.5	1488.5	40.5248	43.5852	35.6156	56.255	49.4736	51.063	32.4217	40.1902	36.3863	29.2059	27.0909	34.1974	70.1347	48.7218	67.6171	62.6103	60.4291	58.3872	52.8643
1139	AT1G09790	1	3168434	3171018	-	2585	0	0	0	0	0	0	5	14	0	1	11	0	3	0	15	1	0	0	0	0	0.5	1.5	0.5	9.5	0	0	0	0	0	0	0.136247	0.308791	0	0.0246305	0.119441	0	0.0612915	0	0.178125	0.0212878	0	0	0
1140	AT1G09794	1	3171905	3173510	+	1606	13	20	120	55	45	100	18	30	15	17	68	39	36	36	152	36	32	177	50	16.5	34	36	16	24	0.523176	0.678474	1.95777	2.25381	1.43628	2.13163	0.789488	1.06506	0.663338	0.673964	1.18846	0.68711	1.18385	1.14597	2.9053	1.23353	1.36425	3.31344	1.84504
1141	AT1G09795	1	3173534	3176910	+	3377	1129	1236	2549	1093	1446	2037	819	1073	812	871	1798	1602	2141	2418	3406	2101	1973	3502	1269.5	1182.5	2037	2279.5	841.5	946	21.6079	19.9405	19.7772	21.3004	21.9487	20.6499	17.0833	18.1161	17.0771	16.4218	14.9444	13.4227	33.4831	36.605	30.9604	34.2363	40.0025	31.1772	21.6245
1142	AT1G04723	1	3173866	3174422	-	557	0	0	0	0	0	0	0	0	0	0	0	0	0	0	0	0	0	0	0	0	0	0	0	0	0	0	0	0	0	0	0	0	0	0	0	0	0	0	0	0	0	0	0
1143	AT1G09800	1	3176883	3180734	-	3852	65	80	201	67	102	143	42	53	28	54	112	134	81	103	243	99	72	213	84.5	72.5	85.5	92	41	47.5	1.09063	1.1315	1.36721	1.14469	1.35733	1.27089	0.768036	0.784488	0.516251	0.892568	0.816117	0.984296	1.11055	1.36699	1.93648	1.4143	1.27978	1.66244	1.25101
1144	AT1G04733	1	3180548	3180736	-	189	0	0	0	0	0	0	0	0	0	0	0	0	0	0	0	0	0	0	0	0	0	0	0	0	0	0	0	0	0	0	0	0	0	0	0	0	0	0	0	0	0	0	0
1145	AT1G09810	1	3180926	3184224	-	3299	231	295	602	261	354	542	154	216	143	174	467	332	252	338	474	247	191	495	307.5	263	219	295	158.5	185	4.52563	4.87179	4.78125	5.20664	5.50037	5.62439	3.28819	3.73309	3.07853	3.35815	3.97333	2.84749	4.03421	5.23781	4.41051	4.12009	3.96407	4.51102	5.3535
1146	AT1G09812	1	3187442	3188854	+	1413	31	36	37	21	42	37	47	68	27	41	106	52	39	72	121	58	50	76	31.5	33.5	54	55.5	34	57.5	1.41798	1.38806	0.686099	0.978084	1.52362	0.896433	2.34301	2.74387	1.3571	1.84746	2.10564	1.04128	1.45768	2.60499	2.62867	2.2588	2.42281	1.61705	1.25085
1147	AT1G09815	1	3189301	3190242	+	942	192	245	667	241	300	640	160	227	127	151	552	477	261	251	699	280	147	852	270.5	218.5	213.5	256	139	193.5	13.1735	14.1698	18.5525	16.837	16.3246	23.2588	11.9643	13.7395	9.57507	10.2061	16.4478	14.3276	14.6329	13.6219	22.7782	16.3568	10.6846	27.1919	16.5808
1148	AT1G09820	1	3190254	3192488	-	2235	93	126	97	119	158	123	108	150	71	103	169	99	158	160	183	132	127	165	138.5	109.5	129.5	159	87	129	2.6894	3.07144	1.13716	3.50404	3.62369	1.88402	3.40381	3.82658	2.25616	2.93422	2.12241	1.25333	3.73353	3.6598	2.51343	3.25004	3.8906	2.21951	3.56386
1149	AT1G09830	1	3192568	3195044	-	2477	694	790	1400	835	993	1081	459	675	443	593	735	666	1011	1174	1477	1194	765	1466	914	742	979.5	1092.5	518	567	18.1085	17.376	14.8091	22.185	20.5492	14.9402	13.0529	15.5373	12.7018	15.2427	8.32879	7.60774	21.5558	24.2302	18.3041	26.5259	21.1459	17.7934	21.3671
1150	AT1G09840	1	3195719	3200403	-	4685	519	802	1069	666	792	1053	567	723	652	684	1232	1218	771	1066	1079	744	776	1112	729	660.5	760	918.5	668	645	7.15991	9.3264	5.97854	9.35543	8.66536	7.69444	8.52496	8.79884	9.88387	9.29566	7.38111	7.35605	8.6913	11.6322	7.06977	8.73887	11.3408	7.13587	9.0104
1151	AT1G09850	1	3201685	3204150	+	2466	362	390	777	238	405	496	258	372	272	290	589	600	615	588	738	652	476	1054	321.5	376	564	601.5	281	315	9.48779	8.6163	8.25572	6.3516	8.41846	6.88568	7.36963	8.60096	7.83367	7.48753	6.70413	6.88439	13.1711	12.1899	9.18664	14.5494	13.2161	12.8499	7.38503
1152	AT1G04737	1	3202274	3202774	-	501	0	0	0	0	0	0	0	0	0	0	0	0	0	0	0	0	0	0	0	0	0	0	0	0	0	0	0	0	0	0	0	0	0	0	0	0	0	0	0	0	0	0	0
1153	AT1G09860	1	3204016	3205411	-	1396	0	0	0	0	0	0	0	0	0	0	0	0	0	0	0	0	0	0	0	0	0	0	0	0	0	0	0	0	0	0	0	0	0	0	0	0	0	0	0	0	0	0	0
1154	AT1G04743	1	3204309	3205338	+	1030	0	0	0	0	0	0	0	0	0	0	0	0	0	0	0	0	0	0	0	0	0	0	0	0	0	0	0	0	0	0	0	0	0	0	0	0	0	0	0	0	0	0	0
1155	AT1G09870	1	3205579	3208714	+	3136	340	431	1036	309	449	770	309	401	297	314	734	770	468	482	854	405	318	866	379	385.5	361.5	475	305.5	355	7.00733	7.48773	8.65587	6.48458	7.33907	8.40568	6.94067	7.29063	6.7262	6.3751	6.56962	6.94739	7.88151	7.85753	8.3594	7.10675	6.94291	8.3022	6.91183
1156	AT1G09880	1	3208712	3213468	-	4757	4	5	0	4	4	11	3	4	1	0	0	1	5	3	0	6	3	25	4	4.5	4.5	4	0.5	3.5	0.0543471	0.0572646	0	0.0553383	0.043102	0.0791622	0.0444229	0.0479428	0.0149299	0	0	0.00594804	0.0555107	0.0322406	0	0.0694081	0.0431796	0.158	0.0492202
1157	AT1G04747	1	3212812	3213011	+	200	0	0	0	0	0	0	0	0	0	0	0	0	0	0	0	0	0	0	0	0	0	0	0	0	0	0	0	0	0	0	0	0	0	0	0	0	0	0	0	0	0	0	0
1158	AT1G09890	1	3214049	3217603	-	3555	1	8	14	11	18	34	8	15	10	15	22	13	11	6	15	8	2	30	14.5	4.5	5	8.5	12.5	11.5	0.0181807	0.122603	0.103185	0.203635	0.25954	0.327414	0.158515	0.240574	0.199779	0.268649	0.173701	0.103469	0.163415	0.0862833	0.129522	0.123835	0.0385195	0.253707	0.231587
1159	AT1G09900	1	3218133	3219929	+	1797	541	587	973	549	715	856	374	470	267	356	567	777	619	715	878	616	440	997	632	564	528	667	311.5	422	19.458	17.7967	14.187	20.1059	20.3952	16.3074	14.6603	14.9124	10.5524	12.6135	8.85636	12.2343	18.1921	20.341	14.9982	18.8636	16.7647	16.6801	20.2506
1160	AT1G09910	1	3220035	3224541	-	4507	265	316	636	270	380	616	235	356	263	267	746	729	399	373	539	307	318	572	325	290.5	312.5	386	265	295.5	3.80021	3.81987	3.6974	3.94253	4.32182	4.67898	3.67282	4.50359	4.14436	3.77188	4.64592	4.57664	4.67547	4.23094	3.67108	3.74837	4.83092	3.81558	4.13218
1161	AT1G09920	1	3224684	3227083	-	2400	390	494	1111	322	483	782	295	367	264	303	833	771	399	408	723	391	374	850	402.5	442	382.5	403.5	283.5	331	10.5027	11.2141	12.1291	8.82966	10.3159	11.1546	8.65824	8.7187	7.81235	8.03831	9.74214	9.08972	8.78014	8.69089	9.24741	8.96515	10.6697	10.6478	9.57278
1162	AT1G09930	1	3227490	3230257	-	2768	2	1	12	3	0	5	1	0	2	1	0	0	1	3	27	1	0	0	1.5	1.5	0.5	2	1.5	0.5	0.0466996	0.0196826	0.113591	0.0713271	0	0.0618389	0.0254479	0	0.051316	0.0230021	0	0	0.0190798	0.0554077	0.299427	0.0198804	0	0	0.0356635
1163	AT1G09932	1	3230450	3233259	-	2810	66	95	110	64	75	115	72	121	83	70	142	101	243	255	334	74	50	172	69.5	80.5	62	249	76.5	96.5	1.51805	1.8419	1.02568	1.4989	1.36813	1.40104	1.80487	2.45514	2.09778	1.58608	1.41841	1.017	4.56709	4.63926	3.64866	1.44916	1.2183	1.84024	1.43351
1164	AT1G09935	1	3233924	3235530	-	1607	1	0	0	0	0	0	0	0	0	1	0	2	2	0	0	0	0	0	0	0.5	0	1	0.5	0	0.0402192	0	0	0	0	0	0	0	0	0.0396203	0	0.0352145	0.0657285	0	0	0	0	0	0
1165	AT1G09940	1	3236908	3239554	-	2647	868	1252	1793	825	1263	1391	569	799	476	629	928	1013	1471	1243	2083	1092	911	1705	1044	1060	1001.5	1357	552.5	684	21.1941	25.7691	17.7482	20.5116	24.458	17.99	15.1418	17.2103	12.7715	15.1297	9.84044	10.8284	29.3494	24.0067	24.1562	22.7018	23.5643	19.3652	22.4848
1166	AT1G09950	1	3240531	3241863	-	1333	7	22	14	8	16	19	13	12	23	14	23	73	36	14	59	15	15	29	12	14.5	15	25	18.5	12.5	0.339404	0.89917	0.275185	0.394965	0.615263	0.487957	0.686961	0.513272	1.22543	0.6687	0.484304	1.54953	1.4263	0.536924	1.35867	0.619231	0.770463	0.654063	0.505114
1167	AT1G09960	1	3243986	3247216	+	3231	98	143	268	131	150	214	96	151	80	101	141	128	202	208	317	187	169	297	140.5	120.5	178	205	90.5	123.5	1.96037	2.41128	2.17333	2.66829	2.37972	2.26744	2.09292	2.66463	1.7585	1.9903	1.22491	1.12093	3.30183	3.2911	3.01173	3.18491	3.5813	2.76357	2.524
1168	AT1G04753	1	3247779	3248058	-	280	0	0	0	0	0	0	0	0	0	0	0	0	0	0	0	0	0	6	0	0	0	0	0	0	0	0	0	0	0	0	0	0	0	0	0	0	0	0	0	0	0	0.644236	0
1169	AT1G09970	1	3252098	3255782	+	3685	7402	11415	13644	10830	11535	15445	3626	6078	3473	3763	6230	6927	13635	9920	17556	10246	6747	14657	11182.5	9408.5	8496.5	11777.5	3618	4852	129.826	168.767	97.0133	193.415	160.454	143.486	69.3121	94.0416	66.9355	65.0175	47.4538	53.1881	195.415	137.622	146.245	153.006	125.361	119.58	176.935
1170	AT1G09980	1	3256189	3261741	-	5553	378	567	1092	444	506	883	338	532	407	444	926	1043	576	627	1096	497	493	990	475	472.5	495	601.5	425.5	435	4.39961	5.56294	5.15255	5.26204	4.67083	5.44366	4.28754	5.46237	5.20542	5.09083	4.68062	5.31452	5.47816	5.77238	6.05865	4.92516	6.07869	5.35993	4.96644
1171	AT1G09995	1	3262222	3263642	-	1421	32	51	134	57	40	152	36	50	38	41	151	176	39	46	265	55	50	160	48.5	41.5	52.5	42.5	39.5	43	1.45548	1.95535	2.4708	2.63985	1.4429	3.66191	1.78454	2.00619	1.89923	1.83706	2.98266	3.5045	1.44947	1.65493	5.7246	2.12991	2.40917	3.38515	2.04138
1172	AT1G10000	1	3263850	3265176	-	1327	30	41	75	31	44	36	25	37	34	34	98	68	20	27	26	29	22	31	37.5	35.5	25.5	23.5	34	31	1.46117	1.6833	1.48087	1.53741	1.69962	0.928731	1.32705	1.58975	1.81969	1.63133	2.07289	1.44992	0.795974	1.04018	0.601445	1.20259	1.13512	0.702332	1.61852
1173	AT1G10010	1	3265886	3268823	+	2938	1	0	0	1	0	0	2	1	0	0	8	0	0	0	0	0	0	0	0.5	0.5	0	0	0	1.5	0.0219987	0	0	0.0224	0	0	0.0479509	0.0194064	0	0	0.0764291	0	0	0	0	0	0	0	0.0112
1174	AT1G10020	1	3269539	3272110	-	2572	661	841	1510	423	726	690	840	830	897	1170	1695	2151	557	705	861	630	477	1092	574.5	751	553.5	631	1033.5	835	16.6104	17.8145	15.3827	10.8235	14.4689	9.18409	23.0053	18.3994	24.7691	28.9633	18.4978	23.6634	11.4373	14.0131	10.276	13.4791	12.6981	12.7645	12.6462
1175	AT1G10030	1	3273753	3275953	+	2201	78	100	362	95	129	279	57	118	73	95	357	262	102	133	316	108	79	335	112	89	93.5	117.5	84	87.5	2.29047	2.47531	4.30939	2.84055	3.00428	4.33953	1.82421	3.05674	2.35555	2.74813	4.5527	3.36813	2.44748	3.0892	4.40717	2.7002	2.45752	4.5759	2.92242
1176	AT1G10040	1	3275891	3278779	-	2889	18	28	27	41	24	71	18	21	13	18	34	38	42	46	69	38	27	109	32.5	23	32.5	44	15.5	19.5	0.402693	0.528031	0.244874	0.933976	0.425828	0.841335	0.438878	0.414447	0.319584	0.396697	0.330333	0.372172	0.767788	0.814002	0.733153	0.723816	0.639892	1.13431	0.679902
1177	AT1G10050	1	3278792	3283631	+	4840	192	405	414	299	429	444	154	194	173	206	198	357	358	343	499	331	221	551	364	298.5	276	350.5	189.5	174	2.56393	4.55889	2.24121	4.0656	4.54342	3.14048	2.24127	2.28535	2.53857	2.70991	1.14826	2.08704	3.90641	3.62296	3.16482	3.76335	3.12635	3.42261	4.30451
1178	AT1G10060	1	3284073	3287292	+	3220	200	246	517	146	277	347	67	109	49	39	160	105	188	137	311	81	78	167	211.5	223	79.5	162.5	44	88	4.01443	4.16225	4.20689	2.98398	4.40956	3.6892	1.46568	1.93005	1.08076	0.771156	1.39471	0.922658	3.08348	2.1751	2.96482	1.38427	1.65855	1.55924	3.69677
1179	AT1G10070	1	3288087	3290471	+	2385	893	2115	1756	498	1251	863	253	525	167	196	436	315	172	121	239	114	183	158	874.5	1504	148.5	146.5	181.5	389	24.1999	48.3138	19.2914	13.7417	26.8868	12.3874	7.47224	12.5507	4.97299	5.2324	5.1312	3.73705	3.80873	2.59365	3.07612	2.63032	5.25356	1.99168	20.3143
1180	AT1G10090	1	3290311	3296198	-	5888	259	331	1016	307	365	879	143	200	238	228	616	926	303	222	736	303	269	689	336	295	286	262.5	233	171.5	2.84303	3.06273	4.52119	3.43139	3.17758	5.11069	1.71075	1.93669	2.87077	2.46548	2.93652	4.4499	2.71778	1.92753	3.8371	2.83183	3.12806	3.51806	3.30448
1181	AT1G10095	1	3296516	3300516	-	4001	76	101	225	70	96	182	47	86	66	78	192	110	82	85	133	79	57	112	83	88.5	68	83.5	72	66.5	1.22771	1.37531	1.47347	1.15141	1.22991	1.55726	0.827462	1.22554	1.17156	1.24125	1.34696	0.777913	1.08239	1.08609	1.02041	1.08655	0.975432	0.841591	1.19066
1182	AT1G10100	1	3300697	3301489	-	793	1	0	0	0	0	0	0	0	0	0	0	0	0	0	0	1	0	0	0	0.5	0.5	0	0	0	0.0815035	0	0	0	0	0	0	0	0	0	0	0	0	0	0	0.0693935	0	0	0
1183	AT1G04763	1	3302153	3302419	-	267	0	0	0	0	0	0	0	0	0	0	0	0	1	0	0	0	0	0	0	0	0	0.5	0	0	0	0	0	0	0	0	0	0	0	0	0	0	0.197801	0	0	0	0	0	0
1184	AT1G10110	1	3302564	3303938	+	1375	1	2	0	2	1	0	1	1	1	0	0	7	3	1	0	0	0	0	1.5	1.5	0	2	0.5	1	0.0470053	0.0792458	0	0.0957253	0.0372793	0	0.051229	0.0414662	0.0516519	0	0	0.144046	0.115228	0.0371803	0	0	0	0	0.0665023
1185	AT1G04767	1	3302720	3303760	-	1041	0	0	0	0	0	0	0	0	0	0	0	0	0	0	0	0	0	0	0	0	0	0	0	0	0	0	0	0	0	0	0	0	0	0	0	0	0	0	0	0	0	0	0
1186	AT1G10120	1	3304039	3306956	-	2918	679	692	990	293	504	397	981	1204	550	622	1541	768	692	877	751	497	485	495	398.5	685.5	491	784.5	586	1092.5	15.0395	12.9202	8.88949	6.60818	8.85352	4.65761	23.6811	23.5255	13.3865	13.5718	14.8231	7.44703	12.5245	15.3649	7.90038	9.37266	11.3801	5.10001	7.73085
1187	AT1G04773	1	3305948	3306688	+	741	0	0	0	0	0	0	0	0	0	0	0	0	0	0	0	0	0	0	0	0	0	0	0	0	0	0	0	0	0	0	0	0	0	0	0	0	0	0	0	0	0	0	0
1188	AT1G10130	1	3310930	3322269	+	11340	913	848	2256	579	772	1234	765	1128	533	626	2149	1376	852	1015	1453	599	596	1291	675.5	880.5	597.5	933.5	579.5	946.5	5.20364	4.0741	5.21258	3.3602	3.4896	3.72529	4.7519	5.67143	3.33813	3.51475	5.31917	3.43331	3.96795	4.57581	3.9332	2.90674	3.59852	3.42267	3.4249
1189	AT1G10140	1	3322554	3323735	-	1182	440	719	819	558	813	712	231	316	184	227	443	370	269	263	446	202	115	319	685.5	579.5	158.5	266	205.5	273.5	24.0594	33.1406	18.1549	31.0682	35.2569	20.6215	13.7662	15.2429	11.0558	12.2276	10.5198	8.8571	12.0192	11.3751	11.5827	9.40428	6.66148	8.11381	33.1625
1190	AT1G10150	1	3325799	3327614	+	1816	0	0	0	0	0	0	0	0	0	0	0	0	0	0	0	0	0	0	0	0	0	0	0	0	0	0	0	0	0	0	0	0	0	0	0	0	0	0	0	0	0	0	0
1191	AT1G10155	1	3325825	3328448	-	2624	2	4	5	2	2	7	1	3	3	5	0	10	1	4	7	2	2	0	2	3	2	2.5	4	2	0.0492624	0.0830511	0.0499267	0.0501609	0.0390694	0.0913256	0.0268445	0.065186	0.0811982	0.121322	0	0.107831	0.0201269	0.0779312	0.0818893	0.0419429	0.0521863	0	0.0446152
1192	AT1G10170	1	3333504	3338188	-	4685	4955	10418	9999	9752	9444	15973	1165	1936	839	1033	2140	1993	10099	6721	14563	8725	2738	14582	9598	7686.5	5731.5	8410	936	1550.5	68.3571	121.15	55.9209	136.988	103.328	116.717	17.516	23.5609	12.7187	14.0386	12.8211	12.0366	113.844	73.3397	95.4189	102.482	40.0142	93.5748	120.158
1193	AT1G10180	1	3338185	3341628	-	3444	454	499	683	470	671	591	469	657	422	448	912	787	535	557	781	487	411	732	570.5	476.5	449	546	435	563	8.52005	7.89381	5.19618	8.98119	9.98689	5.87466	9.59243	10.8767	8.70239	8.28225	7.4328	6.46575	8.20409	8.26813	6.96115	7.7814	8.17089	6.38998	9.48404
1194	AT1G10190	1	3343686	3345632	-	1947	0	0	0	0	0	0	0	0	0	0	0	0	0	0	0	0	0	0	0	0	0	0	0	0	0	0	0	0	0	0	0	0	0	0	0	0	0	0	0	0	0	0	0
1195	AT1G10200	1	3346383	3348139	-	1757	1095	1278	3450	1043	1273	2344	775	871	724	787	2232	2175	1592	1483	3025	1409	1209	3227	1158	1186.5	1309	1537.5	755.5	823	40.2802	39.6285	51.4487	39.0672	37.1388	45.6714	31.0705	28.2646	29.2655	28.5192	35.6568	35.0263	47.8532	43.1504	52.8502	44.1297	47.1135	55.2178	38.103
1196	AT1G10210	1	3349082	3351180	+	2099	87	97	313	93	122	239	46	77	84	72	200	225	87	119	235	81	73	176	107.5	92	77	103	78	61.5	2.6789	2.51773	3.90714	2.91588	2.97933	3.89802	1.5437	2.09158	2.84221	2.18401	2.67447	3.03303	2.189	2.89834	3.43676	2.12356	2.38123	2.52088	2.9476
1197	AT1G10220	1	3351923	3353122	+	1200	2	7	0	5	8	11	2	5	2	5	12	0	5	4	0	1	1	10	6.5	4.5	1	4.5	3.5	3.5	0.107721	0.317809	0	0.274213	0.341727	0.313812	0.1174	0.237567	0.118369	0.265291	0.280686	0	0.220054	0.17041	0	0.0458575	0.0570571	0.250536	0.30797
1198	AT1G10225	1	3354243	3354856	+	614	3	2	13	4	5	9	2	6	0	2	0	5	4	12	0	7	2	2	4.5	2.5	4.5	8	1	4	0.315793	0.177464	0.554756	0.428737	0.417419	0.501802	0.229446	0.55716	0	0.207394	0	0.230414	0.344058	0.999144	0	0.627367	0.223024	0.0979294	0.423078
1199	AT1G10230	1	3355675	3356151	+	477	149	155	393	163	247	376	115	134	88	154	192	271	186	238	356	192	176	445	205	152	184	212	121	124.5	20.1891	17.7036	21.5874	22.4889	26.543	26.9853	16.9824	16.0171	13.1025	20.5559	11.298	16.0753	20.5937	25.5078	22.91	22.1501	25.263	28.0474	24.5159
1200	AT1G10240	1	3356627	3359853	-	3227	149	141	394	143	164	240	105	112	103	122	309	287	163	136	260	147	109	319	153.5	145	128	149.5	112.5	108.5	2.98426	2.38051	3.19907	2.91633	2.60505	2.54607	2.29197	1.97886	2.26687	2.4071	2.6877	2.51646	2.66765	2.15454	2.47325	2.50675	2.31269	2.97196	2.76069
1201	AT1G10250	1	3360087	3360508	-	422	0	0	0	0	0	0	0	0	0	0	0	0	0	0	0	0	0	0	0	0	0	0	0	0	0	0	0	0	0	0	0	0	0	0	0	0	0	0	0	0	0	0	0
1202	AT1G04783	1	3361410	3362012	-	603	0	0	0	0	0	0	0	0	0	0	0	0	0	0	0	0	0	0	0	0	0	0	0	0	0	0	0	0	0	0	0	0	0	0	0	0	0	0	0	0	0	0	0
1203	AT1G10270	1	3363432	3366493	+	3062	586	678	721	997	931	795	270	452	200	291	374	229	927	829	737	934	472	661	964	632	703	878	245.5	361	12.3692	12.0635	6.1696	21.4284	15.5853	8.88833	6.21123	8.41647	4.63889	6.05092	3.42836	2.11611	15.9887	13.8409	7.38849	16.7855	10.5543	6.49005	18.5068
1204	AT1G10280	1	3366493	3369125	-	2633	68	85	166	82	102	171	49	102	65	78	130	100	92	112	147	84	69	165	92	76.5	76.5	102	71.5	75.5	1.6692	1.7588	1.6519	2.04957	1.98573	2.22333	1.31088	2.20875	1.75328	1.88615	1.38584	1.07462	1.84534	2.17461	1.7138	1.75558	1.79427	1.88402	2.01765
1205	AT1G10290	1	3370402	3377463	+	7062	1413	1642	3211	1534	1881	2783	1209	1629	1104	1324	2663	2694	1889	1917	3113	1763	1419	2922	1707.5	1527.5	1591	1903	1214	1419	12.932	12.6676	11.9135	14.2954	13.6531	13.491	12.0592	13.152	11.1027	11.937	10.5843	10.7939	14.1268	13.8774	13.5315	13.7378	13.7577	12.4395	13.9743
1206	AT1G10300	1	3377878	3380414	+	2537	18	34	42	21	30	84	18	26	9	18	23	25	28	38	19	19	17	46	25.5	26	18	33	13.5	22	0.458566	0.730142	0.433766	0.544751	0.606138	1.13349	0.499771	0.584319	0.251948	0.451737	0.254465	0.278822	0.582878	0.765735	0.229893	0.412121	0.458795	0.545116	0.575445
1207	AT1G10310	1	3381447	3384003	-	2557	411	489	635	446	509	566	530	750	471	569	734	929	694	898	936	644	629	914	477.5	450	636.5	796	520	640	10.3887	10.419	6.50684	11.479	10.2037	7.57781	14.6004	16.7235	13.0822	14.1682	8.05723	10.28	14.334	17.954	11.2367	13.8595	16.8427	10.7465	10.8413
1208	AT1G10320	1	3384118	3388376	-	4259	397	550	634	443	573	504	469	711	338	496	656	584	540	761	685	391	507	476	508	473.5	449	650.5	417	590	6.02466	7.03565	3.90039	6.84534	6.89633	4.05118	7.75683	9.51829	5.63635	7.41494	4.32331	3.87983	6.69616	9.13465	4.93715	5.05197	8.15063	3.36009	6.87084
1209	AT1G10330	1	3388599	3390150	+	1552	25	29	88	17	34	47	19	21	13	28	74	42	27	37	66	28	20	48	25.5	27	24	32	20.5	20	1.04111	1.01802	1.48565	0.720869	1.12294	1.03673	0.862344	0.77148	0.594896	1.14868	1.33832	0.765711	0.918781	1.21878	1.30541	0.992792	0.882326	0.929825	0.921907
1210	AT1G10340	1	3390322	3392633	-	2312	41	102	151	19	86	104	29	41	29	35	65	106	70	129	87	32	32	64	52.5	71.5	32	99.5	32	35	1.14616	2.4036	1.71126	0.540835	1.9067	1.53994	0.883546	1.0111	0.890839	0.96386	0.789125	1.29725	1.59901	2.85244	1.15511	0.761647	0.947661	0.832231	1.22377
1211	AT1G10350	1	3392943	3395181	-	2239	213	300	512	174	228	308	203	282	126	193	453	337	212	231	340	192	188	402	201	256.5	190	221.5	159.5	242.5	6.14858	7.29989	5.9916	5.1144	5.21977	4.70928	6.38647	7.18111	3.99674	5.48829	5.6789	4.25876	5.00059	5.2744	4.66142	4.71888	5.74903	5.39788	5.16709
1212	AT1G10360	1	3395551	3396953	-	1403	323	246	1220	246	334	745	284	300	452	480	1147	1661	605	442	1517	500	531	1384	290	284.5	515.5	523.5	466	292	14.8797	9.55271	22.784	11.5392	12.2028	18.1784	14.2587	12.1916	22.8807	21.783	22.947	33.498	22.7739	16.1057	33.1911	19.6112	25.9136	29.6572	11.871
1213	AT1G10370	1	3396883	3398358	-	1476	1486	1033	6288	167	330	464	1786	2781	379	461	7261	1700	883	781	2271	134	121	340	248.5	1259.5	127.5	832	420	2283.5	65.0702	38.1297	111.623	7.44611	11.4604	10.7619	85.2342	107.427	18.2365	19.886	138.08	32.5889	31.5947	27.0508	47.2307	4.99586	5.61293	6.92539	9.45324
1214	AT1G10380	1	3400554	3402420	+	1867	159	148	368	88	93	92	147	258	72	107	268	103	151	133	132	98	93	98	90.5	153.5	95.5	142	89.5	202.5	5.5043	4.31883	5.16453	3.10197	2.55335	1.68695	5.54615	7.87902	2.73891	3.64899	4.02913	1.56099	4.27142	3.64185	2.17032	2.88851	3.41059	1.5781	2.82766
1215	AT1G10385	1	3403132	3405920	+	2789	2	0	0	0	1	0	0	2	1	5	0	0	1	0	0	0	1	0	0.5	1	0.5	0.5	3	1	0.046348	0	0	0	0.018379	0	0	0.0408863	0.0254648	0.114145	0	0	0.0189361	0	0	0	0.0245495	0	0.00918951
1216	AT1G04787	1	3406209	3406622	+	414	0	0	0	0	0	0	0	0	0	0	0	0	0	0	0	0	0	0	0	0	0	0	0	0	0	0	0	0	0	0	0	0	0	0	0	0	0	0	0	0	0	0	0
1217	AT1G10390	1	3406956	3412874	-	5919	2064	2606	3585	2090	2739	2743	1589	2302	1427	1762	2639	2548	2782	2894	3129	2423	2018	3017	2414.5	2335	2220.5	2838	1594.5	1945.5	22.5378	23.987	15.8697	23.2379	23.72	15.8648	18.9101	22.1745	17.1224	18.9536	12.5144	12.1803	24.8227	24.9957	16.2275	22.5267	23.3434	15.3242	23.479
1218	AT1G10395	1	3412474	3412742	+	269	0	0	0	0	0	0	0	0	0	0	0	0	0	0	0	0	0	0	0	0	0	0	0	0	0	0	0	0	0	0	0	0	0	0	0	0	0	0	0	0	0	0	0
1219	AT1G10400	1	3414823	3416474	-	1652	7	12	22	16	9	16	2	3	0	5	0	1	15	13	10	4	3	5	12.5	9.5	3.5	14	2.5	2.5	0.273866	0.395749	0.348931	0.637396	0.279257	0.331565	0.0852783	0.10354	0	0.192705	0	0.0171276	0.479536	0.402299	0.185816	0.133242	0.124337	0.0909937	0.458326
1220	AT1G10410	1	3416430	3419691	-	3262	539	642	1229	556	764	947	487	786	308	366	1130	993	893	1085	1770	677	538	1461	660	590.5	607.5	989	337	636.5	10.6796	10.7226	9.87177	11.2173	12.0055	9.93858	10.5163	13.7384	6.70588	7.14382	9.72333	8.61336	14.458	17.0044	16.6565	11.4208	11.2925	13.4654	11.6114
1221	AT1G04793	1	3422720	3423058	+	339	2	0	0	0	0	0	0	1	0	0	0	0	1	2	0	0	0	0	0	1	0	1.5	0	0.5	0.381312	0	0	0	0	0	0	0.168189	0	0	0	0	0.15579	0.30161	0	0	0	0	0
1222	AT1G10417	1	3424186	3427531	-	3346	14	22	34	21	38	30	13	28	7	16	13	16	18	37	50	25	12	50	29.5	18	18.5	27.5	11.5	20.5	0.270428	0.358217	0.266244	0.41304	0.582142	0.30694	0.273676	0.477121	0.14858	0.304458	0.109053	0.135301	0.28411	0.565316	0.458709	0.411155	0.245553	0.449258	0.497591
1223	AT1G10430	1	3428478	3430924	-	2447	429	473	880	413	536	722	319	431	293	376	779	740	532	568	890	601	392	926	474.5	451	496.5	550	334.5	375	11.3311	10.5312	9.42271	11.1075	11.228	10.1009	9.18281	10.0425	8.50399	9.78335	8.93561	8.55667	11.482	11.8667	11.1648	13.5155	10.9684	11.377	11.1677
1224	AT1G10440	1	3431185	3431256	-	72	0	0	0	0	0	0	0	0	0	0	0	0	0	0	0	0	0	0	0	0	0	0	0	0	0	0	0	0	0	0	0	0	0	0	0	0	0	0	0	0	0	0	0
1225	AT1G10450	1	3431764	3438370	+	6607	501	728	1298	632	758	1374	329	564	261	379	830	830	575	698	1189	527	409	1158	695	614.5	468	636.5	320	446.5	4.90098	6.00311	5.14751	6.29524	5.88079	7.11935	3.5076	4.86712	2.8056	3.65232	3.5261	3.55452	4.59625	5.4009	5.52422	4.38933	4.23848	5.26933	6.08801
1226	AT1G10455	1	3438555	3439013	+	459	0	0	0	0	0	0	0	0	0	0	0	0	0	0	0	1	0	0	0	0	0.5	0	0	0	0	0	0	0	0	0	0	0	0	0	0	0	0	0	0	0.119889	0	0	0
1227	AT1G10460	1	3439030	3440359	-	1330	10	22	16	23	24	33	15	22	17	13	27	33	10	32	33	27	22	14	23.5	16	24.5	21	15	18.5	0.485957	0.901198	0.315207	1.13809	0.924976	0.849416	0.794435	0.943122	0.907792	0.622337	0.569813	0.702052	0.397089	1.23002	0.76165	1.11713	1.13256	0.316467	1.03153
1228	AT1G10470	1	3441988	3444360	-	2373	384	475	1603	677	879	1809	881	1013	838	795	3132	3049	688	955	1789	898	800	2138	778	429.5	849	821.5	816.5	947	10.4588	10.9055	17.6996	18.7754	18.9872	26.0975	26.1515	24.3393	25.0805	21.3306	37.0463	36.3552	15.3119	20.5741	23.1423	20.8243	23.0825	27.087	18.8813
1229	AT1G10480	1	3449567	3451226	+	1660	9	26	18	29	42	74	8	22	16	21	5	41	18	20	61	27	23	37	35.5	17.5	25	19	18.5	15	0.350416	0.853325	0.284113	1.14971	1.29692	1.5261	0.339469	0.755634	0.684544	0.805462	0.0845439	0.698848	0.57267	0.615938	1.12802	0.895051	0.94866	0.670109	1.22331
1230	AT1G10490	1	3453191	3460620	+	7430	458	475	1510	616	732	1466	132	226	157	189	474	499	606	550	1590	666	302	1643	674	466.5	484	578	173	179	3.98406	3.483	5.32494	5.45621	5.05002	6.75466	1.25142	1.73427	1.50072	1.6196	1.79065	1.90029	4.30748	3.78433	6.56903	4.93262	2.78297	6.64814	5.25312
1231	AT1G10500	1	3460000	3461485	-	1486	548	552	1436	472	596	941	616	788	529	538	1515	1359	692	689	1023	553	523	979	534	550	538	690.5	533.5	702	23.8348	20.2381	25.3199	20.9037	20.5588	21.6785	29.1999	30.2346	25.2829	23.0514	28.6164	25.8766	24.5939	23.7037	21.1325	20.4785	24.0976	19.8069	20.7312
1232	AT1G10510	1	3461635	3465786	+	4152	755	680	1973	681	960	1624	752	884	690	777	2061	1960	1143	1227	2053	1241	910	2660	820.5	717.5	1075.5	1185	733.5	818	11.7527	8.92279	12.4508	10.7942	11.8518	13.3902	12.7579	12.1392	11.8027	11.9151	13.9329	13.3569	14.5388	15.1078	15.1784	16.4477	15.0063	19.2609	11.323
1233	AT1G10520	1	3465926	3469455	+	3530	25	51	96	42	55	76	23	33	10	25	91	57	44	37	69	25	38	41	48.5	38	31.5	40.5	17.5	28	0.457736	0.787127	0.712563	0.783022	0.798654	0.73705	0.458957	0.533011	0.201194	0.450919	0.723581	0.456885	0.658291	0.535849	0.600023	0.389724	0.737054	0.349189	0.790838
1234	AT1G10522	1	3469512	3471488	+	1977	886	726	1111	848	972	767	646	864	584	724	885	805	2010	2133	2060	2425	1568	2528	910	806	1996.5	2071.5	654	755	28.9652	20.0069	14.7243	28.2285	25.2017	13.2815	23.0168	24.9175	20.9795	23.3166	12.5648	11.5212	53.6944	55.1568	31.9855	67.4989	54.3038	38.4434	26.7151
1235	AT1G04797	1	3470451	3470918	-	468	0	0	0	0	0	0	0	0	0	0	0	0	0	0	0	0	0	0	0	0	0	0	0	0	0	0	0	0	0	0	0	0	0	0	0	0	0	0	0	0	0	0	0
1236	AT1G10530	1	3471456	3472674	-	1219	5	11	2	4	9	7	3	6	4	2	8	0	7	8	0	10	9	23	6.5	8	9.5	7.5	3	4.5	0.265104	0.49163	0.0429886	0.215951	0.378451	0.196586	0.173355	0.280637	0.233048	0.104462	0.184207	0	0.303273	0.335507	0	0.451428	0.50551	0.567252	0.297201
1237	AT1G04803	1	3472127	3472558	+	432	0	0	0	0	0	0	0	0	0	0	0	0	0	0	0	0	0	0	0	0	0	0	0	0	0	0	0	0	0	0	0	0	0	0	0	0	0	0	0	0	0	0	0
1238	AT1G10540	1	3474858	3478028	-	3171	12	26	40	15	9	36	89	265	14	10	289	35	24	78	84	18	15	38	12	19	16.5	51	12	177	0.244588	0.446711	0.330515	0.311311	0.145485	0.388655	1.97703	4.76482	0.31356	0.200788	2.55813	0.312305	0.399719	1.25752	0.81316	0.312369	0.323881	0.360279	0.228398
1239	AT1G10550	1	3479066	3481041	-	1976	20	41	64	20	23	52	91	114	78	115	252	234	49	118	63	20	24	96	21.5	30.5	22	83.5	96.5	102.5	0.654173	1.13044	0.848633	0.666104	0.596639	0.900896	3.24394	3.28939	2.80348	3.70548	3.5796	3.3507	1.30963	3.05288	0.978694	0.556974	0.831601	1.46062	0.631372
1240	AT1G10560	1	3484399	3486965	+	2567	11	18	17	22	16	31	9	12	9	15	21	32	8	14	8	23	29	1	19	14.5	26	11	12	10.5	0.27696	0.382028	0.17352	0.564022	0.319496	0.413422	0.246965	0.266534	0.249004	0.372048	0.229622	0.352721	0.16459	0.278816	0.0956659	0.493053	0.773504	0.0117119	0.441759
1241	AT1G10570	1	3487386	3491277	+	3892	245	313	875	284	346	911	271	332	220	267	925	785	353	374	894	270	277	894	315	279	273.5	363.5	243.5	301.5	4.06858	4.38148	5.89064	4.80225	4.55695	8.01316	4.90473	4.86365	4.01457	4.36789	6.67098	5.70695	4.79007	4.91263	7.05112	3.81753	4.87301	6.90584	4.6796
1242	AT1G10580	1	3491258	3493834	-	2577	960	1341	1516	1221	1396	1479	641	1139	673	892	860	928	1402	1818	1595	1242	1063	1752	1308.5	1150.5	1152.5	1610	782.5	890	24.0772	28.3507	15.4139	31.1817	27.7678	19.6477	17.5211	25.2003	18.5477	22.0386	9.36709	10.1892	28.7325	36.0657	18.9994	26.5216	28.2429	20.4395	29.4748
1243	AT1G10585	1	3493770	3495244	-	1475	10	5	29	139	160	343	11	72	52	11	19	141	131	219	291	87	81	185	149.5	7.5	84	175	31.5	41.5	0.438185	0.184683	0.515149	6.20186	5.56031	7.96086	0.525315	2.78315	2.5038	0.474826	0.361561	2.70479	4.6905	7.59044	6.05612	3.24578	3.75996	3.77078	5.88108
1244	AT1G10586	1	3496911	3499439	-	2529	0	0	0	0	0	0	0	0	0	0	0	0	0	0	0	0	0	0	0	0	0	0	0	0	0	0	0	0	0	0	0	0	0	0	0	0	0	0	0	0	0	0	0
1245	AT1G10588	1	3501145	3501904	+	760	0	0	0	0	0	0	0	0	0	0	0	0	0	0	0	0	0	0	0	0	0	0	0	0	0	0	0	0	0	0	0	0	0	0	0	0	0	0	0	0	0	0	0
1246	AT1G10590	1	3501988	3503544	-	1557	888	998	3768	1011	1305	3300	556	876	527	655	2407	2587	1051	1066	3200	1132	810	3565	1158	943	971	1058.5	591	716	36.8616	34.9213	63.4088	42.7328	42.9628	72.5577	25.1539	32.0784	24.0387	26.7847	43.3918	47.0127	35.6495	35.0013	63.0891	40.0083	35.6194	68.8371	42.8478
1247	AT1G10600	1	3503640	3506159	+	2520	199	240	1146	191	240	699	212	244	200	200	1047	939	294	264	894	256	246	876	215.5	219.5	251	279	200	228	5.1039	5.18871	11.9155	4.98806	4.88182	9.49587	5.9259	5.5206	5.63662	5.05316	11.6618	10.5432	6.1615	5.35573	10.8901	5.59025	6.68383	10.4509	4.93494
1248	AT1G10610	1	3506186	3509006	+	2821	115	137	357	97	117	292	124	164	98	147	378	436	129	138	228	77	133	319	107	126	105	133.5	122.5	144	2.63478	2.64586	3.31583	2.26291	2.12595	3.54354	3.09626	3.31465	2.46724	3.31778	3.76105	4.37311	2.41505	2.50087	2.48099	1.50203	3.22804	3.39969	2.19443
1249	AT1G10620	1	3509001	3512321	-	3321	0	0	0	0	1	0	1	0	1	0	0	0	1	1	0	2	0	0	0.5	0	1	1	0.5	0.5	0	0	0	0	0.0154348	0	0.0212105	0	0.0213855	0	0	0	0.0159027	0.0153938	0	0.03314	0	0	0.00771742
1250	AT1G10630	1	3512739	3514824	-	2086	463	562	2052	568	676	1842	463	610	472	483	1969	1932	653	751	1841	643	500	2313	622	512.5	571.5	702	477.5	536.5	14.3455	14.6781	25.7745	17.9198	16.6113	30.2297	15.6346	16.6729	16.07	14.7423	26.4943	26.206	16.5325	18.4052	27.0915	16.9624	16.4114	33.336	17.2655
1251	AT1G04807	1	3514770	3515346	+	577	0	0	0	0	0	0	0	0	0	0	0	6	0	0	0	0	0	0	0	0	0	0	0	0	0	0	0	0	0	0	0	0	0	0	0	0.294227	0	0	0	0	0	0	0
1252	AT1G10640	1	3515182	3518035	-	2854	70	49	149	118	81	177	179	129	205	217	480	467	195	228	326	175	158	383	99.5	59.5	166.5	211.5	211	154	1.58524	0.935387	1.36792	2.72099	1.4548	2.12313	4.41792	2.57711	5.1014	4.84105	4.72071	4.62988	3.60845	4.0841	3.50636	3.37424	3.79048	4.03456	2.08789
1253	AT1G10650	1	3523986	3526531	-	2546	132	194	262	167	173	321	121	172	131	149	318	261	234	239	341	204	207	387	170	163	205.5	236.5	140	146.5	3.35093	4.15138	2.69631	4.31675	3.48304	4.31623	3.34769	3.85183	3.65428	3.72616	3.50582	2.90061	4.85397	4.79904	4.11139	4.40924	5.56676	4.56987	3.8999
1254	AT1G04813	1	3529514	3529759	-	246	0	0	0	0	0	0	0	0	0	0	0	0	0	0	0	0	0	0	0	0	0	0	0	0	0	0	0	0	0	0	0	0	0	0	0	0	0	0	0	0	0	0	0
1255	AT1G10657	1	3530353	3532017	+	1665	88	84	226	66	88	74	47	24	63	64	181	186	54	81	153	88	93	265	77	86	90.5	67.5	63.5	35.5	3.416	2.74862	3.55649	2.60873	2.70919	1.52151	1.98839	0.821852	2.6873	2.44737	3.0513	3.16086	1.71285	2.48706	2.82079	2.90844	3.82437	4.78501	2.65896
1256	AT1G10660	1	3532229	3535137	+	2909	442	516	1615	389	574	977	436	593	437	418	1298	1250	628	655	1616	578	569	1348	481.5	479	573.5	641.5	427.5	514.5	9.82038	9.66396	14.5464	8.80045	10.1144	11.4976	10.5575	11.6227	10.6691	9.14884	12.5242	12.1583	11.4013	11.511	17.0526	10.9339	13.3924	13.9315	9.45742
1257	AT1G10670	1	3535288	3538439	+	3152	2289	2852	6468	2465	3325	5233	2155	2997	1995	2417	6416	5820	2923	3158	6172	2737	2520	6215	2895	2570.5	2628.5	3040.5	2206	2576	46.9363	49.2961	53.7664	51.4671	54.0725	56.8359	48.1593	54.2122	44.9517	48.823	57.1345	52.2449	48.9759	51.2202	60.1081	47.7838	54.74	59.2798	52.7698
1258	AT1G10680	1	3538333	3543925	-	5593	0	2	0	0	0	3	2	0	1	1	8	0	4	1	5	1	3	12	0	1	2	2.5	1	1	0	0.019482	0	0	0	0.0183626	0.0251886	0	0.0126983	0.0113838	0.0401482	0	0.0377707	0.00914051	0.0274422	0.00983891	0.0367254	0.0645042	0
1259	AT1G10682	1	3544913	3545614	-	702	378	579	1038	452	612	1028	410	719	306	360	1367	875	492	494	1205	349	279	915	532	478.5	314	493	333	564.5	34.802	44.9356	38.7425	42.3741	44.6874	50.1319	41.1401	58.3967	30.958	32.6512	54.6578	35.2678	37.0141	35.9753	52.6918	27.3577	27.2118	39.1864	43.5308
1260	AT1G10690	1	3549920	3550848	-	929	121	121	267	51	89	74	73	109	62	73	193	117	80	60	87	61	62	72	70	121	61.5	70	67.5	91	8.4182	7.09608	7.53048	3.61288	4.91072	2.72693	5.53511	6.68971	4.73986	5.00312	5.83126	3.5635	4.54793	3.3018	2.87473	3.61332	4.56948	2.33007	4.2618
1261	AT1G10700	1	3554104	3556544	+	2441	414	502	1228	475	522	1052	356	450	380	425	1105	1067	489	416	1043	430	290	1036	498.5	458	360	452.5	402.5	403	10.9618	11.2043	13.1813	12.8063	10.9616	14.7539	10.2731	10.5109	11.0562	11.0855	12.7062	12.3681	10.5799	8.71246	13.1163	9.69377	8.13431	12.7598	11.884
1262	AT1G10710	1	3558358	3560705	+	2348	2	1	5	1	4	0	3	3	1	3	7	5	4	6	0	0	0	9	2.5	1.5	0	5	2	3	0.0550531	0.0232034	0.0557955	0.0280286	0.0873238	0	0.0899999	0.0728484	0.0302476	0.0813499	0.0836798	0.0602531	0.0899708	0.130638	0	0	0	0.115238	0.0576762
1263	AT1G10715	1	3561149	3561495	+	347	0	0	0	0	0	0	0	0	0	0	0	0	0	0	0	0	0	0	0	0	0	0	0	0	0	0	0	0	0	0	0	0	0	0	0	0	0	0	0	0	0	0	0
1264	AT1G10717	1	3562180	3562554	+	375	0	0	0	0	0	0	0	0	0	0	0	0	0	0	0	0	0	0	0	0	0	0	0	0	0	0	0	0	0	0	0	0	0	0	0	0	0	0	0	0	0	0	0
1265	AT1G10720	1	3562841	3564850	+	2010	148	232	691	192	244	603	142	198	168	189	519	664	216	206	548	199	189	661	218	190	194	211	178.5	170	4.759	6.28841	9.0076	6.28643	6.2225	10.2702	4.97635	5.6165	5.93612	5.98686	7.24756	9.34715	5.67541	5.23946	8.36908	5.44815	6.43808	9.88683	6.25447
1266	AT1G10730	1	3565257	3568106	+	2850	113	140	210	124	166	219	103	159	95	143	226	164	197	223	221	149	165	276	145	126.5	157	210	119	131	2.56261	2.67628	1.93064	2.86336	2.98562	2.63062	2.54572	3.18089	2.36738	3.19466	2.22579	1.62819	3.65057	4.00014	2.38035	2.87696	3.96396	2.91149	2.92449
1267	AT1G10740	1	3567905	3571053	-	3149	1228	1714	1910	586	874	698	1423	2366	870	1431	2162	1753	1160	1427	1490	811	948	953	730	1471	879.5	1293.5	1150.5	1894.5	25.2043	29.6543	15.8923	12.2468	14.2269	7.58824	31.8311	42.839	19.6217	28.9335	19.271	15.7513	19.4547	23.1668	14.5247	14.1723	20.6123	9.09854	13.2369
1268	AT1G10745	1	3572674	3573173	+	500	0	0	0	0	0	0	0	0	0	0	0	0	0	0	0	0	0	0	0	0	0	0	0	0	0	0	0	0	0	0	0	0	0	0	0	0	0	0	0	0	0	0	0
1269	AT1G10747	1	3574312	3574830	+	519	0	0	0	0	0	0	0	0	0	0	0	0	0	0	0	0	0	0	0	0	0	0	0	0	0	0	0	0	0	0	0	0	0	0	0	0	0	0	0	0	0	0	0
1270	AT1G10750	1	3574807	3578783	-	3977	56	82	55	56	90	116	56	64	43	81	113	84	74	77	47	70	77	56	73	69	73.5	75.5	62	60	0.910085	1.12333	0.362355	0.926684	1.16	0.998529	0.991862	0.917532	0.767895	1.29677	0.797523	0.597628	0.982689	0.989806	0.362773	0.968577	1.32564	0.423335	1.04334
1271	AT1G04817	1	3575377	3575814	+	438	0	0	0	0	0	0	0	0	0	0	0	0	0	0	0	0	0	0	0	0	0	0	0	0	0	0	0	0	0	0	0	0	0	0	0	0	0	0	0	0	0	0	0
1272	AT1G10760	1	3580830	3590928	-	10099	5860	6850	15453	4171	6358	8037	2148	2475	2919	2719	5323	7928	7763	6628	13991	7525	6885	14869	5264.5	6355	7205	7195.5	2819	2311.5	37.5032	36.954	40.0923	27.1807	32.271	27.2442	14.9822	13.9731	20.5279	17.1421	14.7944	22.2122	40.5967	33.5521	42.5269	41.0034	46.6784	44.2644	29.7259
1273	AT1G10770	1	3591633	3592580	-	948	23	25	97	13	32	99	4	1	2	1	2	1	9	12	104	5	4	27	22.5	24	4.5	10.5	1.5	2.5	1.56808	1.43675	2.68096	0.902473	1.73026	3.57507	0.297215	0.0601435	0.149834	0.0671623	0.0592164	0.0298469	0.501388	0.647125	3.36758	0.290238	0.288897	0.856263	1.31637
1274	AT1G10780	1	3592680	3595220	-	2541	51	74	126	61	81	170	41	45	48	73	132	84	80	103	119	104	90	236	71	62.5	97	91.5	60.5	43	1.29722	1.58663	1.29925	1.57988	1.634	2.29035	1.13657	1.00973	1.34161	1.82916	1.45811	0.935366	1.66274	2.07228	1.43759	2.25227	2.42509	2.79228	1.60694
1275	AT1G10790	1	3596264	3597847	+	1584	3	4	0	6	8	9	4	6	6	6	34	18	9	7	37	11	3	9	7	3.5	7	8	6	5	0.12241	0.13758	0	0.249285	0.258884	0.194512	0.177879	0.21597	0.26902	0.241174	0.602482	0.321532	0.300073	0.225922	0.717034	0.382146	0.129675	0.17082	0.254084
1276	AT1G10800	1	3598069	3598885	-	817	5	5	11	4	5	0	3	7	2	4	6	4	2	19	14	5	5	8	4.5	5	5	10.5	3	5	0.395547	0.333424	0.352775	0.322209	0.313703	0	0.258653	0.488509	0.173859	0.311725	0.206134	0.13853	0.129285	1.1889	0.526016	0.336775	0.419024	0.294388	0.317956
1277	AT1G10810	1	3599083	3600877	+	1795	5	7	13	6	5	20	8	14	9	9	24	14	6	5	16	5	18	15	5.5	6	11.5	5.5	9	11	0.180034	0.212463	0.18976	0.219981	0.142783	0.381438	0.313938	0.444693	0.356096	0.319236	0.37529	0.220684	0.176533	0.142404	0.273621	0.153284	0.686592	0.251234	0.181382
1278	AT1G10820	1	3600910	3605076	-	4167	371	480	818	345	507	627	368	508	294	418	735	617	408	538	628	379	425	533	426	425.5	402	473	356	438	5.7544	6.27577	5.14348	5.44872	6.23671	5.15113	6.22076	6.95084	5.01087	6.38685	4.9509	4.18956	5.17102	6.60046	4.62625	5.00504	6.98323	3.84552	5.84272
1279	AT1G10830	1	3605512	3607580	-	2069	569	581	1231	480	730	844	574	606	538	579	1282	1427	848	810	1293	834	594	1404	605	575	714	829	558.5	590	17.7747	15.2991	15.5892	15.2679	18.0856	13.965	19.5421	16.6997	18.4676	17.8177	17.3919	19.5151	21.6459	20.0143	19.1836	22.1818	19.657	20.4013	16.6768
1280	AT1G10840	1	3607631	3610616	-	2986	2704	3142	5629	2600	3032	4164	1673	2014	1413	1892	3249	3179	2735	2651	3635	2666	1638	4194	2816	2923	2152	2693	1652.5	1843.5	58.5284	57.3278	49.3933	57.3037	52.0488	47.7396	39.4662	38.4562	33.6079	40.3427	30.5408	30.1237	48.3735	45.3874	37.3687	49.1317	37.5591	42.227	54.6762
1281	AT1G04823	1	3611490	3612255	-	766	0	0	0	0	0	0	0	0	0	0	0	0	0	0	0	0	0	0	0	0	0	0	0	0	0	0	0	0	0	0	0	0	0	0	0	0	0	0	0	0	0	0	0
1282	AT1G10850	1	3611490	3614613	+	3124	266	297	541	302	372	337	313	361	352	464	511	547	396	380	416	482	474	544	337	281.5	478	388	408	337	5.50326	5.17958	4.53746	6.36202	6.10384	3.69298	7.05752	6.5886	8.00241	9.45672	4.59124	4.95431	6.69459	6.21853	4.08767	8.49039	10.3886	5.23527	6.23293
1283	AT1G10865	1	3614513	3616308	-	1796	419	503	534	414	557	401	265	496	228	320	340	347	590	718	475	449	351	485	485.5	461	400	654	274	380.5	15.0785	15.2585	7.79044	15.1703	15.8972	7.64357	10.3934	15.7461	9.01608	11.3443	5.31365	5.46676	17.3494	20.4378	8.11859	13.7573	13.3811	8.11871	15.5337
1284	AT1G04827	1	3615292	3616091	+	800	0	0	0	0	0	0	0	0	0	0	0	0	0	0	0	0	0	0	0	0	0	0	0	0	0	0	0	0	0	0	0	0	0	0	0	0	0	0	0	0	0	0	0
1285	AT1G10870	1	3616610	3623806	-	7197	435	572	759	416	558	683	401	612	370	579	788	811	488	620	622	434	412	563	487	503.5	423	554	474.5	506.5	3.9065	4.33006	2.76323	3.804	3.97424	3.24883	3.92475	4.84838	3.65123	5.12225	3.07323	3.18843	3.58103	4.40408	2.65297	3.31841	3.91955	2.35184	3.88912
1286	AT1G10875	1	3623998	3625422	-	1425	0	0	0	0	0	0	0	0	0	0	0	0	0	0	0	0	0	0	0	0	0	0	0	0	0	0	0	0	0	0	0	0	0	0	0	0	0	0	0	0	0	0	0
1287	AT1G10880	1	3625623	3627082	-	1460	0	0	0	0	0	0	0	0	0	0	0	0	1	1	0	0	0	8	0	0	0	1	0	0	0	0	0	0	0	0	0	0	0	0	0	0	0.0361732	0.0350157	0	0	0	0.164736	0
1288	AT1G10890	1	3627646	3630808	+	3163	1557	2368	2966	1494	1976	2242	1430	2041	1276	1751	2813	2678	2106	2734	2924	1632	2093	2451	1735	1962.5	1862.5	2420	1513.5	1735.5	31.8155	40.7879	24.5696	31.085	32.0228	24.2658	31.8461	36.7909	28.6511	35.2469	24.9627	23.9562	35.1641	44.189	28.3773	28.3931	45.3065	23.2968	31.5539
1289	AT1G10900	1	3632132	3637250	-	5119	488	567	747	530	776	930	728	789	871	1341	1139	1650	357	396	404	338	347	563	653	527.5	342.5	376.5	1106	758.5	6.16147	6.03458	3.82351	6.81381	7.77047	6.21951	10.0176	8.78797	12.0843	16.6793	6.24538	9.12023	3.68318	3.95481	2.42264	3.63349	4.64125	3.30655	7.29214
1290	AT1G10910	1	3639835	3644187	+	4353	753	825	2062	577	888	1400	608	819	566	758	2033	1579	731	861	1764	712	701	1458	732.5	789	706.5	796	662	713.5	11.1804	10.3256	12.4116	8.72341	10.4567	11.0103	9.83861	10.7273	9.23458	11.087	13.109	10.2636	8.86887	10.1118	12.4395	9.00084	11.0261	10.0698	9.59006
1291	AT1G10920	1	3644180	3647784	-	3605	249	378	535	307	395	456	233	348	272	330	520	475	443	585	649	344	443	561	351	313.5	393.5	514	301	290.5	4.4642	5.71262	3.88844	5.60444	5.61646	4.3303	4.5527	5.5039	5.35862	5.82831	4.04873	3.72817	6.4899	8.29594	5.52628	5.25104	8.41374	4.67853	5.61045
1292	AT1G10930	1	3647876	3655685	-	7810	296	315	911	275	455	780	206	278	200	290	575	748	389	498	853	462	428	1020	365	305.5	445	443.5	245	242	2.44957	2.1974	3.05629	2.31729	2.98629	3.41902	1.85795	2.02951	1.81873	2.36418	2.06651	2.70993	2.6305	3.25982	3.35267	3.25524	3.75218	3.92646	2.65179
1293	AT1G10940	1	3655673	3658612	-	2940	1003	1215	2842	990	1478	2034	928	1297	1063	1135	2833	2863	917	1113	1845	969	824	1946	1234	1109	896.5	1015	1099	1112.5	22.0497	22.5153	25.3282	22.1609	25.769	23.6844	22.2341	25.153	25.6788	24.58	27.047	27.5538	16.4726	19.3537	19.2638	18.1371	19.1898	19.8997	23.965
1294	AT1G10950	1	3659204	3664264	+	5061	1677	1978	3973	1753	2157	2993	1425	1953	1190	1580	3506	3373	2149	2345	3650	1974	1626	4003	1955	1827.5	1800	2247	1385	1689	21.4164	21.2931	20.5688	22.7953	21.8466	20.2455	19.8334	22.002	16.6994	19.8772	19.4445	18.8576	22.4254	23.6876	22.1386	21.4636	21.9976	23.7794	22.321
1295	AT1G10960	1	3664187	3665040	+	854	5421	4349	9576	4665	5937	6324	9874	9814	8823	9005	18746	13514	12671	12187	16664	14306	8899	18392	5301	4885	11602.5	12429	8914	9844	410.271	277.447	293.801	359.495	356.353	253.508	814.431	655.217	733.749	671.366	616.128	447.748	783.597	729.548	598.983	921.833	713.467	647.474	357.924
1296	AT1G10970	1	3665087	3667139	-	2053	36	37	102	34	63	92	57	76	71	57	186	202	99	144	200	94	82	220	48.5	36.5	88	121.5	64	66.5	1.13335	0.981888	1.30178	1.08991	1.57298	1.53411	1.95571	2.11068	2.45617	1.76774	2.54299	2.784	2.54675	3.58582	2.99043	2.5196	2.73474	3.2217	1.33144
1297	AT1G10980	1	3667224	3669935	-	2712	5	5	8	5	3	8	0	3	5	8	41	8	5	16	16	10	4	14	4	5	7	10.5	6.5	1.5	0.11916	0.100445	0.0772907	0.121333	0.0567025	0.100985	0	0.0630708	0.130939	0.187817	0.424341	0.0834656	0.0973689	0.30161	0.181102	0.202909	0.100986	0.155199	0.0890179
1298	AT1G10990	1	3670243	3671191	-	949	159	280	306	242	233	251	92	144	94	103	149	215	333	287	474	199	129	218	237.5	219.5	164	310	98.5	118	10.8288	16.0746	8.44855	16.7822	12.5852	9.05452	6.82874	8.65153	7.03478	6.91042	4.40697	6.41032	18.5318	15.4608	15.3322	11.5393	9.30709	6.90624	14.6837
1299	AT1G11000	1	3671756	3676133	-	4378	78	87	230	92	96	266	48	85	99	88	177	274	113	86	213	112	97	234	94	82.5	104.5	99.5	93.5	66.5	1.15151	1.08266	1.37651	1.38297	1.124	2.08	0.772297	1.10698	1.60601	1.2798	1.1348	1.77085	1.36315	1.00424	1.49347	1.40778	1.517	1.60691	1.25348
1300	AT1G11010	1	3676607	3676691	+	85	0	0	0	0	0	0	0	0	0	0	0	0	0	0	0	0	0	0	0	0	0	0	0	0	0	0	0	0	0	0	0	0	0	0	0	0	0	0	0	0	0	0	0
1301	AT1G11020	1	3676691	3678567	+	1877	135	150	365	161	201	468	120	208	147	144	513	331	202	246	500	200	140	347	181	142.5	170	224	145.5	164	4.64857	4.35388	5.09513	5.64496	5.48912	8.53571	4.50335	6.31824	5.56214	4.88463	7.67138	4.98966	5.68364	6.70017	8.17709	5.86351	5.10687	5.55798	5.56704
1302	AT1G11030	1	3678775	3678848	-	74	0	0	0	0	0	0	0	0	0	0	0	0	0	0	0	0	0	0	0	0	0	0	0	0	0	0	0	0	0	0	0	0	0	0	0	0	0	0	0	0	0	0	0
1303	AT1G11040	1	3678981	3681032	-	2052	0	0	0	0	1	0	0	0	0	0	6	0	0	2	0	0	0	0	0.5	0	0	1	0	0	0	0	0	0	0.0249801	0	0	0	0	0	0.0820719	0	0	0.0498273	0	0	0	0	0.01249
1304	AT1G11050	1	3681679	3684169	+	2491	0	0	0	0	0	0	0	0	0	0	0	0	0	0	0	0	0	0	0	0	0	0	0	0	0	0	0	0	0	0	0	0	0	0	0	0	0	0	0	0	0	0	0
1305	AT1G04833	1	3681804	3684151	-	2348	0	0	0	0	0	0	0	0	0	0	0	0	0	0	0	0	0	0	0	0	0	0	0	0	0	0	0	0	0	0	0	0	0	0	0	0	0	0	0	0	0	0	0
1306	AT1G11060	1	3684568	3689892	+	5325	178	204	665	171	233	514	139	165	121	128	556	479	208	160	564	160	156	534	202	191	158	184	124.5	152	2.16048	2.08718	3.27212	2.11337	2.24289	3.30447	1.83871	1.76669	1.61382	1.53047	2.93073	2.54521	2.06293	1.53609	3.25127	1.65345	2.00584	3.0149	2.17813
1307	AT1G11070	1	3690012	3694200	-	4189	26	25	117	25	23	47	31	64	14	32	114	107	21	19	63	18	12	15	24	25.5	15	20	23	47.5	0.401155	0.325146	0.731817	0.392761	0.281442	0.384101	0.521279	0.871097	0.23736	0.486377	0.763862	0.722737	0.264758	0.231877	0.461661	0.236458	0.196138	0.107655	0.337102
1308	AT1G11080	1	3694328	3698013	-	3686	384	591	602	401	564	713	379	724	271	447	674	614	575	533	710	326	174	547	482.5	487.5	250	554	359	551.5	6.73326	8.73537	4.27925	7.15959	7.84323	6.62205	7.24274	11.199	5.22159	7.72122	5.13245	4.71325	8.23858	7.39243	5.91284	4.86692	3.2321	4.46153	7.50141
1309	AT1G04837	1	3702554	3703796	-	1243	0	0	0	0	0	0	0	0	0	0	0	0	0	0	0	0	1	0	0	0	0.5	0	0	0	0	0	0	0	0	0	0	0	0	0	0	0	0	0	0	0	0.0550832	0	0
1310	AT1G11090	1	3702608	3703779	+	1172	0	0	0	0	0	0	0	0	0	0	0	0	0	0	0	0	0	0	0	0	0	0	0	0	0	0	0	0	0	0	0	0	0	0	0	0	0	0	0	0	0	0	0
1311	AT1G11100	1	3703672	3709586	-	5915	22	41	34	42	38	75	14	32	12	16	54	43	22	29	38	30	23	34	40	31.5	26.5	25.5	14	23	0.240391	0.37764	0.150609	0.467298	0.329306	0.434075	0.166722	0.308455	0.144084	0.172226	0.256247	0.205694	0.19643	0.250645	0.197207	0.279099	0.266234	0.172813	0.398302
1312	AT1G11110	1	3710208	3712503	+	2296	0	0	8	0	0	0	0	0	0	0	0	0	0	0	5	0	0	0	0	0	0	0	0	0	0	0	0.0912946	0	0	0	0	0	0	0	0	0	0	0	0.0668484	0	0	0	0
1313	AT1G11112	1	3712971	3713735	-	765	2	2	3	6	6	32	1	1	4	5	39	26	2	4	17	6	7	27	6	2	6.5	3	4.5	1	0.168973	0.142435	0.102751	0.516166	0.402032	1.43201	0.0920783	0.0745307	0.371354	0.416143	1.43095	0.961655	0.138073	0.267309	0.682151	0.4316	0.626509	1.06109	0.459099
1314	AT1G11120	1	3715084	3717659	+	2576	23	26	35	36	41	42	18	34	19	20	49	46	30	71	37	55	45	125	38.5	24.5	50	50.5	19.5	26	0.577074	0.549891	0.355999	0.919721	0.815847	0.558164	0.492204	0.752541	0.523838	0.494331	0.533913	0.505265	0.615057	1.40905	0.440909	1.17492	1.19607	1.45887	0.867784
1315	AT1G11125	1	3718652	3719832	+	1181	12	12	33	34	21	80	10	14	18	18	46	49	27	30	47	21	18	85	27.5	12	19.5	28.5	18	12	0.656721	0.55358	0.732135	1.89465	0.911466	2.31899	0.596443	0.675888	1.08246	0.970412	1.09327	1.17396	1.20741	1.29863	1.22163	0.978501	1.04355	2.16382	1.40306
1316	AT1G11130	1	3722708	3727450	+	4743	355	462	676	428	530	692	308	368	270	392	548	533	583	552	742	673	529	1045	479	408.5	601	567.5	331	338	4.83754	5.30686	3.7344	5.93868	5.72788	4.99472	4.57421	4.42376	4.04296	5.26219	3.24301	3.17966	6.49165	5.94978	4.80224	7.80825	7.63648	6.62391	5.83328
1317	AT1G11145	1	3727532	3728166	-	635	0	1	0	0	1	0	0	0	0	0	0	0	0	0	0	0	0	0	0.5	0.5	0	0	0	0	0	0.0857976	0	0	0.080723	0	0	0	0	0	0	0	0	0	0	0	0	0	0.0403615
1318	AT1G11160	1	3733044	3739844	+	6801	40	59	99	55	88	52	37	56	34	78	93	50	58	70	115	79	52	151	71.5	49.5	65.5	64	56	46.5	0.380134	0.472638	0.381408	0.532218	0.663255	0.261751	0.38322	0.469475	0.355055	0.730223	0.383823	0.20802	0.450396	0.526187	0.519061	0.639214	0.523505	0.667507	0.597736
1319	AT1G11170	1	3740664	3744675	+	4012	83	143	139	87	154	130	46	74	53	32	86	97	127	107	148	84	91	157	120.5	113	87.5	117	42.5	60	1.33711	1.94189	0.90778	1.42711	1.96757	1.10928	0.807636	1.05164	0.938219	0.507835	0.60167	0.684097	1.67179	1.36345	1.13238	1.15215	1.553	1.1765	1.69734
1320	AT1G11175	1	3744858	3745655	+	798	450	571	647	342	486	332	392	478	285	410	428	442	425	505	404	310	376	295	414	510.5	343	465	347.5	435	36.4468	38.9836	21.2436	28.2048	31.2179	14.2427	34.6021	34.1524	25.3648	32.7126	15.0543	15.6721	28.1272	32.3522	15.5407	21.3772	32.2608	11.114	29.7114
1321	AT1G11180	1	3745774	3748557	+	2784	189	186	658	125	221	479	168	241	176	156	567	533	254	244	661	200	194	539	173	187.5	197	249	166	204.5	4.38775	3.63993	6.19275	2.95488	4.06906	5.89012	4.25068	4.93565	4.48986	3.56771	5.71655	5.41708	4.81842	4.4806	7.28829	3.95324	4.77115	5.82064	3.51197
1322	AT1G11185	1	3749510	3750035	+	526	25	50	72	30	36	78	6	27	10	2	12	7	48	18	64	15	5	50	33	37.5	10	33	6	16.5	3.07188	5.17885	3.58652	3.75349	3.50823	5.07653	0.803497	2.92668	1.35022	0.242091	0.640348	0.376547	4.81943	1.74945	3.73497	1.56927	0.650841	2.85783	3.63086
1323	AT1G11190	1	3750066	3752780	-	2715	12	10	59	11	19	25	19	27	7	11	67	53	18	14	83	9	5	14	15	11	7	16	9	23	0.285668	0.200669	0.569389	0.266638	0.358719	0.315231	0.49295	0.56701	0.183112	0.257962	0.692669	0.552349	0.350141	0.263617	0.938429	0.182417	0.126093	0.155028	0.312679
1324	AT1G11200	1	3753213	3755658	+	2446	103	113	575	132	193	414	65	116	94	105	248	299	190	172	458	161	123	567	162.5	108	142	181	99.5	90.5	2.72164	2.51693	6.1594	3.55154	4.04456	5.79431	1.87187	2.70395	2.72936	2.73317	2.84587	3.45877	4.10239	3.5949	5.74781	3.62211	3.44302	6.96912	3.79805
1325	AT1G11210	1	3755668	3756998	-	1331	427	490	1080	154	237	336	50	85	37	28	133	94	300	297	551	142	191	315	195.5	458.5	166.5	298.5	32.5	67.5	20.7348	20.0571	21.2605	7.61451	9.12728	8.6421	2.64613	3.64114	1.9743	1.33941	2.80475	1.99828	11.9037	11.4076	12.7077	5.87087	9.8253	7.11515	8.37089
1326	AT1G11220	1	3759862	3761461	-	1600	86	112	102	53	64	99	43	44	21	45	95	56	50	58	72	56	41	86	58.5	99	48.5	54	33	43.5	3.47399	3.81371	1.67035	2.17999	2.05036	2.11823	1.89307	1.56794	0.932156	1.79071	1.66657	0.990319	1.6504	1.8532	1.38136	1.92602	1.7545	1.61596	2.11518
1327	AT1G11230	1	3763268	3764483	-	1216	5	4	0	0	0	5	2	1	0	0	15	0	24	3	44	0	0	0	0	4.5	0	13.5	0	1.5	0.265758	0.179215	0	0	0	0.140765	0.115855	0.0468882	0	0	0.346241	0	1.04236	0.126125	1.11074	0	0	0	0
1328	AT1G11240	1	3766754	3769799	-	3046	1231	1842	1793	1161	1489	1364	787	1272	501	923	1055	848	1349	1778	1461	1285	1165	1361	1325	1536.5	1225	1563.5	712	1029.5	26.1203	32.9465	15.4233	25.0843	25.0574	15.33	18.1997	23.8097	11.6815	19.2933	9.72172	7.87722	23.3895	29.8412	14.7236	23.2148	26.1871	13.4332	25.0708
1329	AT1G11250	1	3768521	3770102	+	1582	0	0	0	0	0	0	0	1	0	0	0	0	0	0	0	0	0	0	0	0	0	0	0	0.5	0	0	0	0	0	0	0	0.0360405	0	0	0	0	0	0	0	0	0	0	0
1330	AT1G11260	1	3777236	3780823	+	3588	29491	34486	80238	4333	7986	9161	22492	23867	6571	6437	59696	17384	15491	12475	29349	1753	1777	3511	6159.5	31988.5	1765	13983	6504	23179.5	531.235	523.648	585.942	79.4759	114.09	87.4075	441.565	379.265	130.067	114.226	466.996	137.09	228.017	177.747	251.093	26.8857	33.9098	29.4191	96.783
1331	AT1G11270	1	3780386	3787099	-	6714	51	52	175	62	72	148	31	53	42	41	122	123	45	61	231	77	40	182	67	51.5	58.5	53	41.5	42	0.490951	0.42196	0.682942	0.607728	0.549695	0.754638	0.325236	0.450082	0.44428	0.388809	0.510034	0.518359	0.353974	0.464476	1.05615	0.631104	0.407915	0.81497	0.578712
1332	AT1G11280	1	3787318	3790935	-	3618	501	587	843	525	658	768	400	489	450	490	881	902	571	569	948	522	360	845	591.5	544	441	570	470	444.5	8.94991	8.83931	6.105	9.54971	9.32241	7.26693	7.78772	7.70614	8.83351	8.62305	6.83483	7.05416	8.33503	8.04005	8.04328	7.93951	6.81278	7.02166	9.43606
1333	AT1G11290	1	3791168	3794088	-	2921	206	247	384	183	228	218	122	196	116	167	272	208	376	482	454	344	307	611	205.5	226.5	325.5	429	141.5	159	4.55812	4.60696	3.4445	4.12305	4.00105	2.55495	2.94203	3.82579	2.82043	3.64014	2.61371	2.01483	6.79823	8.43588	4.77109	6.48065	7.1961	6.2887	4.06205
1334	AT1G11300	1	3794243	3797507	+	3265	44	79	93	54	72	105	50	55	57	67	130	123	51	40	107	67	43	81	63	61.5	55	45.5	62	52.5	0.871002	1.31824	0.746323	1.08845	1.13037	1.10094	1.07871	0.960453	1.23988	1.30655	1.11759	1.06593	0.824948	0.626314	1.00599	1.12923	0.901729	0.745853	1.10941
1335	AT1G11303	1	3797667	3800851	+	3185	91	192	196	163	197	265	60	72	185	192	105	269	99	105	117	209	179	269	180	141.5	194	102	188.5	66	1.84664	3.28429	1.6124	3.36804	3.1705	2.84836	1.32697	1.2889	4.12526	3.83818	0.925338	2.38974	1.64159	1.68537	1.12764	3.61101	3.84799	2.53919	3.26927
1336	AT1G11310	1	3800500	3804233	-	3734	2179	3014	4511	2420	2839	4083	1322	1666	1423	1443	2789	3344	4080	3823	6293	3279	2526	5729	2629.5	2596.5	2902.5	3951.5	1433	1494	37.7166	43.9762	31.6538	42.6521	38.9728	37.4337	24.9388	25.4389	27.0657	24.6051	20.965	25.3396	57.7066	52.3414	51.7341	48.3236	46.318	46.1271	40.8125
1337	AT1G11320	1	3806822	3808940	+	2119	136	157	220	143	157	249	70	82	55	86	208	171	119	143	258	120	117	263	150	146.5	118.5	131	70.5	76	4.14818	4.03662	2.72031	4.44124	3.79787	4.02278	2.32694	2.20638	1.84341	2.58405	2.7552	2.28335	2.96589	3.45001	3.73751	3.11632	3.78047	3.73144	4.11955
1338	AT1G11330	1	3809795	3813809	+	4015	485	670	1529	708	651	1732	336	580	359	379	1037	836	951	1292	1994	653	464	1241	679.5	577.5	558.5	1121.5	369	458	7.80739	9.09156	9.97812	11.605	8.31125	14.768	5.89485	8.23643	6.35036	6.01018	7.24959	5.89153	12.5093	16.451	15.2452	8.94993	7.91267	9.29261	9.95815
1339	AT1G11340	1	3813907	3817420	-	3514	18	20	42	17	42	90	8	15	24	20	13	50	18	14	15	15	30	28	29.5	19	22.5	16	22	11.5	0.33107	0.310083	0.313166	0.31838	0.612658	0.876797	0.160364	0.243381	0.485064	0.362378	0.103839	0.402602	0.270527	0.203677	0.131034	0.234899	0.584534	0.239556	0.465519
1340	AT1G11350	1	3817424	3820887	-	3464	1022	1453	1711	1052	1397	1385	817	840	783	928	1228	1482	1431	1268	1422	1104	978	1404	1224.5	1237.5	1041	1349.5	855.5	828.5	19.0688	22.8527	12.9419	19.9865	20.6723	13.6877	16.6136	13.8261	16.0536	17.057	9.95041	12.1054	21.8173	18.7136	12.6013	17.5381	19.3309	12.1854	20.3294
1341	AT1G11360	1	3821106	3823088	-	1983	521	795	1325	497	669	1017	470	671	394	520	1111	943	508	626	832	420	495	821	583	658	457.5	567	457	570.5	16.9811	21.8421	17.5073	16.4943	17.2932	17.5572	16.6953	19.2929	14.1112	16.6961	15.7258	13.4554	13.5295	16.1386	12.8793	11.6552	17.0912	12.4472	16.8937
1342	AT1G11362	1	3824510	3825231	-	722	9	13	83	4	12	22	2	4	1	1	11	0	2	3	20	0	2	0	8	11	1	2.5	1	3	0.805666	0.980969	3.01209	0.364605	0.851952	1.04314	0.195124	0.315878	0.0983676	0.0881853	0.427638	0	0.146296	0.212422	0.850327	0	0.189663	0	0.608278
1343	AT1G11370	1	3827851	3831068	-	3218	0	5	0	0	0	0	2	4	0	1	2	2	2	6	0	0	2	0	0	2.5	1	4	0.5	3	0	0.0846512	0	0	0	0	0.0437787	0.0708714	0	0.0197855	0.0174447	0.0175854	0.0328234	0.0953192	0	0	0.0425534	0	0
1344	AT1G11380	1	3832563	3834462	+	1900	283	428	828	240	341	513	254	251	318	433	756	980	181	236	286	205	163	493	290.5	355.5	184	208.5	375.5	252.5	9.62681	12.2727	11.4184	8.31298	9.19966	9.24319	9.4167	7.53212	11.8867	14.51	11.1683	14.5942	5.03112	6.35	4.62068	5.93734	5.87387	7.8009	8.75632
1345	AT1G11390	1	3834432	3837676	-	3245	298	390	717	317	400	716	226	314	197	249	549	519	394	384	569	382	280	719	358.5	344	331	389	223	270	5.93542	6.54785	5.78937	6.42901	6.31853	7.55364	4.90583	5.51711	4.31162	4.8856	4.74874	4.52543	6.41241	6.04967	5.38258	6.47799	5.90791	6.6614	6.37377
1346	AT1G11400	1	3837694	3841218	+	3525	521	728	1143	515	686	907	446	611	393	487	945	1000	613	703	916	531	506	943	600.5	624.5	518.5	658	440	528.5	9.55275	11.2518	8.49599	9.61496	9.97553	8.80859	8.9124	9.88278	7.91813	8.79637	7.52477	8.0269	9.1842	10.1956	7.97682	8.28948	9.82838	8.04274	9.79524
1347	AT1G04847	1	3840833	3841171	-	339	0	0	0	0	0	0	0	0	0	0	0	0	0	0	0	0	0	0	0	0	0	0	0	0	0	0	0	0	0	0	0	0	0	0	0	0	0	0	0	0	0	0	0
1348	AT1G11410	1	3840877	3844479	+	3603	155	137	347	115	175	215	241	201	228	285	564	754	256	204	517	189	191	323	145	146	190	230	256.5	221	2.78046	2.0716	2.52344	2.10055	2.48969	2.04283	4.71163	3.18074	4.49428	5.03633	4.39375	5.92126	3.75245	2.89455	4.40473	2.88662	3.62961	2.69519	2.29512
1349	AT1G11420	1	3844461	3846956	-	2496	64	91	130	103	87	201	60	93	39	92	141	129	96	83	175	59	68	106	95	77.5	63.5	89.5	65.5	76.5	1.65724	1.9863	1.36466	2.71576	1.78668	2.75683	1.69327	2.12439	1.10971	2.3468	1.58561	1.46235	2.03126	1.7	2.15222	1.30077	1.86533	1.27677	2.25122
1350	AT1G11430	1	3847220	3849224	+	2005	1971	1964	4269	2061	2785	2707	1847	2546	1925	2296	3932	3434	2955	3801	4249	4126	2879	5721	2423	1967.5	3502.5	3378	2110.5	2196.5	63.5363	53.3674	55.7877	67.6492	71.2003	46.2202	64.889	72.4004	68.1876	72.9107	55.0452	48.4611	77.8364	96.9167	65.0527	113.242	98.3146	85.7846	69.4248
1351	AT1G11440	1	3849201	3850735	+	1535	96	182	219	154	176	251	162	209	159	243	307	359	193	292	324	215	235	381	165	139	225	242.5	201	185.5	4.04215	6.4597	3.7382	6.60255	5.87726	5.59788	7.43405	7.76309	7.35661	10.0793	5.61372	6.61749	6.64032	9.725	6.47933	7.70765	10.4821	7.46222	6.23991
1352	AT1G11450	1	3853184	3855507	+	2324	29	55	77	69	91	106	15	31	31	28	44	46	42	43	98	43	37	158	80	42	40	42.5	29.5	23	0.806513	1.28936	0.868124	1.95394	2.00713	1.56145	0.454647	0.760541	0.947359	0.767106	0.531419	0.560053	0.954449	0.945905	1.29444	1.01818	1.09007	2.04396	1.98054
1353	AT1G11460	1	3856942	3859465	+	2524	1	3	15	1	4	4	1	1	2	3	14	4	4	1	7	5	2	8	2.5	2	3.5	2.5	2.5	1	0.0256071	0.0647561	0.155714	0.0260741	0.0812347	0.0542536	0.027908	0.0225895	0.0562769	0.0756773	0.155689	0.0448413	0.0836971	0.0202547	0.0851338	0.109012	0.0542539	0.0952911	0.0536544
1354	AT1G11470	1	3859662	3860604	-	943	0	0	0	0	0	4	0	0	0	0	0	0	0	0	0	0	0	0	0	0	0	0	0	0	0	0	0	0	0	0.145213	0	0	0	0	0	0	0	0	0	0	0	0	0
1355	AT1G11475	1	3862399	3864074	+	1676	219	201	1085	272	305	966	152	201	117	165	580	583	399	402	1335	462	244	1264	288.5	210	353	400.5	141	176.5	8.44539	6.53388	16.9622	10.6806	9.32818	19.7316	6.38835	6.83784	4.95794	6.26821	9.71347	9.84242	12.573	12.2622	24.4512	15.1691	9.96796	22.6738	10.0044
1356	AT1G11480	1	3864043	3867000	-	2958	1214	1533	2888	1242	1403	2194	926	1250	863	1024	2305	1899	1421	1418	2253	1308	1101	2038	1322.5	1373.5	1204.5	1419.5	943.5	1088	26.5259	28.2353	25.5815	27.6327	24.3125	25.392	22.0512	24.094	20.7206	22.0412	21.8722	18.1649	25.3709	24.5072	23.3806	24.3333	25.4847	20.7137	25.9726
1357	AT1G11490	1	3868884	3870525	-	1642	0	4	11	1	1	0	2	0	1	1	0	8	2	0	0	0	2	0	1	2	1	1	1	1	0	0.13272	0.175528	0.0400798	0.0312175	0	0.0857977	0	0.043253	0.0387758	0	0.137855	0.0643275	0	0	0	0.0833964	0	0.0356487
1358	AT1G11500	1	3870679	3871702	+	1024	0	0	3	1	0	5	1	3	1	0	0	0	0	1	0	1	0	9	0.5	0	0.5	0.5	0.5	2	0	0	0.0767623	0.0642687	0	0.167158	0.068789	0.167039	0.0693568	0	0	0	0	0.0499247	0	0.0537393	0	0.264237	0.0321343
1359	AT1G11510	1	3871723	3872929	-	1207	0	1	0	0	0	0	0	0	0	0	0	0	0	0	0	0	0	0	0	0.5	0	0	0	0	0	0.0451379	0	0	0	0	0	0	0	0	0	0	0	0	0	0	0	0	0
1360	AT1G11520	1	3873029	3873619	+	591	0	0	0	0	0	0	0	1	0	0	0	0	0	2	0	0	0	0	0	0	0	1	0	0.5	0	0	0	0	0	0	0	0.0964738	0	0	0	0	0	0.173005	0	0	0	0	0
1361	AT1G11530	1	3874396	3875484	+	1089	429	517	1313	238	367	795	148	187	197	194	470	606	341	392	864	298	312	774	302.5	473	305	366.5	195.5	167.5	25.4612	25.865	31.591	14.383	17.2746	24.9918	9.5731	9.79063	12.8478	11.3425	12.1141	15.7453	16.5374	18.4024	24.3545	15.0584	19.6163	21.368	15.8288
1362	AT1G04853	1	3874538	3874895	-	358	0	0	0	0	0	0	0	0	0	0	0	0	0	0	0	0	0	0	0	0	0	0	0	0	0	0	0	0	0	0	0	0	0	0	0	0	0	0	0	0	0	0	0
1363	AT1G11540	1	3875442	3877323	-	1882	11	22	21	35	25	62	5	14	10	6	23	10	25	13	45	16	11	40	30	16.5	13.5	19	8	9.5	0.377766	0.636872	0.292366	1.2239	0.680912	1.1278	0.187141	0.424136	0.377372	0.202986	0.343027	0.150345	0.701552	0.353133	0.733983	0.467834	0.400188	0.638987	0.952409
1364	AT1G11545	1	3878495	3880391	-	1897	171	259	505	225	265	395	173	237	213	232	490	594	258	327	529	247	207	664	245	215	227	292.5	222.5	205	5.82611	7.43843	6.97511	7.80575	7.1606	7.12833	6.42388	7.12324	7.97446	7.78672	7.25019	8.85985	7.18277	8.81243	8.56015	7.16509	7.47126	10.5233	7.48317
1365	AT1G11550	1	3881529	3881608	+	80	0	0	0	0	0	0	0	0	0	0	0	0	0	0	0	0	0	0	0	0	0	0	0	0	0	0	0	0	0	0	0	0	0	0	0	0	0	0	0	0	0	0	0
1366	AT1G11560	1	3881627	3882819	+	1193	0	0	0	0	0	2	0	1	0	0	0	0	1	0	0	1	0	0	0	0	0.5	0.5	0	0.5	0	0	0	0	0	0.0573915	0	0.0477921	0	0	0	0	0.044269	0	0	0.0461266	0	0	0
1367	AT1G11570	1	3883167	3884129	+	963	4	1	15	2	6	8	5	4	3	1	19	5	2	6	0	5	4	7	4	2.5	4.5	4	2	4.5	0.268462	0.0565748	0.408124	0.136679	0.319371	0.284395	0.365732	0.236827	0.22125	0.0661161	0.553793	0.14691	0.109684	0.318522	0	0.285717	0.284397	0.218536	0.228025
1368	AT1G11572	1	3884342	3884960	+	619	1	1	1	0	0	4	0	1	0	0	0	0	0	0	0	0	0	0	0	1	0	0	0	0.5	0.104414	0.0880153	0.0423288	0	0	0.221222	0	0.0921099	0	0	0	0	0	0	0	0	0	0	0
1369	AT1G11580	1	3888610	3890824	+	2215	1563	2666	3265	1919	1880	3543	1219	1953	984	1240	2908	2373	1687	1431	2119	1050	780	1581	1899.5	2114.5	915	1559	1112	1586	45.6074	65.5746	38.6221	57.0165	43.5066	54.759	38.7658	50.2719	31.5508	35.6436	36.8503	30.3132	40.2236	33.0279	29.3664	26.086	24.1108	21.459	50.2615
1370	AT1G04857	1	3891770	3891972	-	203	0	0	0	0	0	0	0	0	0	0	0	0	0	0	0	0	0	0	0	0	0	0	0	0	0	0	0	0	0	0	0	0	0	0	0	0	0	0	0	0	0	0	0
1371	AT1G11590	1	3892580	3894677	+	2098	0	0	0	0	0	0	0	0	0	1	0	7	0	0	0	0	0	0	0	0	0	0	0.5	0	0	0	0	0	0	0	0	0	0	0.0303479	0	0.094406	0	0	0	0	0	0	0
1372	AT1G11591	1	3895130	3896019	+	890	0	0	0	0	0	0	0	0	0	0	0	0	0	0	0	0	0	0	0	0	0	0	0	0	0	0	0	0	0	0	0	0	0	0	0	0	0	0	0	0	0	0	0
1373	AT1G11592	1	3895179	3896934	-	1756	160	192	188	185	262	134	114	169	121	156	119	102	191	217	56	227	187	131	223.5	176	207	204	138.5	141.5	5.88905	5.95698	2.80518	6.9334	7.648	2.61239	4.57298	5.4873	4.89384	5.65632	1.90214	1.64355	5.74445	6.31757	0.978941	7.11366	7.29135	2.24284	7.2907
1374	AT1G11593	1	3898002	3898609	+	608	0	0	0	0	0	0	0	0	0	0	0	0	0	0	0	0	0	0	0	0	0	0	0	0	0	0	0	0	0	0	0	0	0	0	0	0	0	0	0	0	0	0	0
1375	AT1G11600	1	3901950	3903895	+	1946	95	128	127	165	221	194	49	68	71	123	73	188	115	82	112	175	141	262	193	111.5	158	98.5	97	58.5	3.15523	3.58357	1.70997	5.58008	5.8213	3.41285	1.77367	1.99234	2.59122	4.02435	1.05293	2.73352	3.12101	2.1542	1.76672	4.94865	4.96097	4.04772	5.70069
1376	AT1G11608	1	3905579	3906818	+	1240	0	0	0	0	0	0	0	0	0	2	0	0	0	0	0	0	0	0	0	0	0	0	1	0	0	0	0	0	0	0	0	0	0	0.102693	0	0	0	0	0	0	0	0	0
1377	AT1G11610	1	3906862	3909338	-	2477	0	0	0	0	0	0	0	0	0	0	0	0	0	0	0	0	0	0	0	0	0	0	0	0	0	0	0	0	0	0	0	0	0	0	0	0	0	0	0	0	0	0	0
1378	AT1G11620	1	3910833	3911924	+	1092	0	0	0	0	0	0	0	0	0	0	0	0	0	0	0	0	0	0	0	0	0	0	0	0	0	0	0	0	0	0	0	0	0	0	0	0	0	0	0	0	0	0	0
1379	AT1G11630	1	3912754	3914465	-	1712	341	493	545	333	443	489	281	386	213	266	355	292	460	606	471	368	363	402	388	417	365.5	533	239.5	333.5	12.8736	15.6889	8.34103	12.8009	13.2639	9.7783	11.5617	12.8552	8.83619	9.89262	5.8203	4.82599	14.1904	18.0961	8.44521	11.8287	14.5176	7.0595	13.0324
1380	AT1G11640	1	3914622	3914700	-	79	0	0	0	0	0	0	0	0	0	0	0	0	0	0	0	0	0	0	0	0	0	0	0	0	0	0	0	0	0	0	0	0	0	0	0	0	0	0	0	0	0	0	0
1381	AT1G11650	1	3914774	3918243	+	3470	5740	6404	9920	5789	7181	8106	4534	6115	4517	4602	8291	7908	8382	7779	10640	8078	5770	10214	6485	6072	6924	8080.5	4559.5	5324.5	106.913	100.547	74.9047	109.793	106.078	79.9715	92.0388	100.476	92.4506	84.4405	67.0653	64.4829	127.573	114.607	94.1251	128.105	113.851	88.4948	107.935
1382	AT1G11655	1	3919237	3919869	+	633	1	1	0	0	3	9	0	0	0	0	7	11	0	2	7	0	0	2	1.5	1	0	1	0	0	0.102105	0.0860687	0	0	0.242934	0.48674	0	0	0	0	0.310395	0.491695	0	0.161526	0.339459	0	0	0.09499	0.121467
1383	AT1G11660	1	3920478	3924566	+	4089	755	1006	1720	817	1108	1476	592	995	610	802	1362	1418	997	1368	1565	1032	914	1658	962.5	880.5	973	1182.5	706	793.5	11.9338	13.4039	11.0214	13.1493	13.8897	12.3574	10.1982	13.874	10.595	12.4879	9.34933	9.8122	12.8771	17.1035	11.7487	13.8885	15.3045	12.1904	13.5195
1384	AT1G11670	1	3928115	3931701	-	3587	106	244	315	261	300	345	87	110	141	174	261	392	296	193	483	230	160	402	280.5	175	195	244.5	157.5	98.5	1.90996	3.70602	2.30094	4.7886	4.28707	3.29265	1.70847	1.74847	2.79175	3.08853	2.04235	3.09216	4.35813	2.75069	4.13341	3.52849	3.05407	3.36935	4.53784
1385	AT1G04863	1	3937246	3937780	-	535	0	0	0	0	0	0	0	0	0	0	0	0	0	0	0	1	0	0	0	0	0.5	0	0	0	0	0	0	0	0	0	0	0	0	0	0	0	0	0	0	0.102858	0	0	0
1386	AT1G11680	1	3938422	3940871	+	2450	1393	1641	2967	1657	2035	2335	1594	2484	1648	1744	3178	2959	1815	2545	2494	2057	1658	2602	1846	1517	1857.5	2180	1696	2039	36.7481	36.4915	31.7306	44.5098	42.5764	32.6271	45.8291	57.8073	47.7728	45.3225	36.409	34.1732	39.1246	53.1052	31.2481	46.2019	46.335	31.9295	43.5431
1387	AT1G11684	1	3941103	3941459	-	357	0	0	0	0	0	0	0	1	0	0	0	0	0	0	0	1	0	0	0	0	0.5	0	0	0.5	0	0	0	0	0	0	0	0.159709	0	0	0	0	0	0	0	0.154143	0	0	0
1388	AT1G11690	1	3941469	3942212	+	744	0	0	0	0	0	0	0	1	1	0	0	0	1	0	0	0	1	6	0	0	0.5	0.5	0.5	0.5	0	0	0	0	0	0	0	0.0766344	0.0954589	0	0	0	0.070985	0	0	0	0.0920275	0.242454	0
1389	AT1G04867	1	3943179	3943430	+	252	0	0	0	0	0	0	0	0	0	0	0	0	0	0	0	0	0	0	0	0	0	0	0	0	0	0	0	0	0	0	0	0	0	0	0	0	0	0	0	0	0	0	0
1390	AT1G11700	1	3945584	3946757	+	1174	90	125	173	104	77	134	163	296	72	129	417	176	162	157	279	128	123	210	90.5	107.5	125.5	159.5	100.5	229.5	4.95478	5.80084	3.86105	5.82995	3.36197	3.90746	9.77999	14.3754	4.35566	6.99609	9.96985	4.24182	7.28764	6.8367	7.29507	5.99976	7.17344	5.37778	4.59596
1391	AT1G11710	1	3948714	3951359	+	2646	68	91	150	52	106	149	61	73	29	71	106	46	110	118	175	74	59	166	79	79.5	66.5	114	50	67	1.661	1.8737	1.48535	1.29334	2.05346	1.92777	1.6239	1.573	0.77839	1.70845	1.12444	0.491898	2.19555	2.27986	2.03021	1.53898	1.5267	1.88612	1.6734
1392	AT1G11720	1	3951366	3957044	+	5679	784	885	1825	523	946	1142	1125	1328	1067	1346	2457	2722	1042	1039	1928	972	1010	1894	734.5	834.5	991	1040.5	1206.5	1226.5	8.92265	8.49025	8.42011	6.06079	8.53867	6.88418	13.954	13.3329	13.3439	15.0906	12.1438	13.562	9.69026	9.35317	10.4215	9.4186	12.177	10.0267	7.29973
1393	AT1G04873	1	3951432	3951671	-	240	0	0	0	0	0	0	0	0	0	0	0	0	0	0	0	0	0	0	0	0	0	0	0	0	0	0	0	0	0	0	0	0	0	0	0	0	0	0	0	0	0	0	0
1394	AT1G11730	1	3957284	3960464	+	3181	36	33	57	28	50	66	28	33	30	26	28	67	34	34	69	48	44	96	39	34.5	46	34	28	30.5	0.731456	0.565196	0.469503	0.579287	0.805707	0.710294	0.620031	0.59149	0.669802	0.520407	0.247067	0.595962	0.564488	0.546425	0.665853	0.830366	0.947065	0.907317	0.692497
1395	AT1G04877	1	3960944	3961245	+	302	5	6	49	3	6	9	10	5	2	2	14	29	7	4	21	6	5	12	4.5	5.5	5.5	5.5	2	7.5	1.07007	1.08241	4.25124	0.653753	1.01839	1.02022	2.33245	0.943974	0.47034	0.421654	1.30119	2.71705	1.22414	0.677124	2.13455	1.09329	1.13358	1.19461	0.836073
1396	AT1G11735	1	3961348	3961464	-	117	0	0	5	2	1	5	1	2	0	1	11	24	1	0	0	0	1	0	1.5	0	0.5	0.5	0.5	1.5	0	0	1.11972	1.12498	0.438112	1.46299	0.602051	0.974633	0	0.544187	2.63893	5.80407	0.451392	0	0	0	0.585201	0	0.781544
1397	AT1G11740	1	3963054	3966850	-	3797	82	100	107	53	43	43	51	63	22	50	70	37	28	78	4	19	17	27	48	91	18	53	36	57	1.3958	1.43486	0.738363	0.918617	0.580495	0.387691	0.946125	0.946012	0.411501	0.838423	0.517461	0.27572	0.389455	1.05019	0.032338	0.275363	0.306548	0.213784	0.749556
1398	AT1G11750	1	3967476	3969877	+	2402	1923	1829	3282	1666	2256	2262	1673	2050	1828	1700	3195	2986	2172	2509	2679	2583	2075	3260	1961	1876	2329	2340.5	1764	1861.5	51.7435	41.4849	35.8008	45.6458	48.1434	32.2387	49.0616	48.6606	54.0496	45.0619	37.3352	35.1742	47.7558	53.4002	34.2368	59.1757	59.1474	40.8034	46.8946
1399	AT1G04883	1	3967959	3968238	-	280	0	0	0	0	0	0	0	0	0	0	0	0	0	0	0	0	0	0	0	0	0	0	0	0	0	0	0	0	0	0	0	0	0	0	0	0	0	0	0	0	0	0	0
1400	AT1G11755	1	3969681	3971911	-	2231	159	152	423	145	199	292	102	147	81	113	228	300	234	250	472	178	147	383	172	155.5	162.5	242	97	124.5	4.60625	3.71187	4.96784	4.27728	4.57219	4.48065	3.22047	3.75677	2.57854	3.22487	2.86851	3.80477	5.53931	5.72869	6.49435	4.39048	4.51137	5.1612	4.42474
1401	AT1G11760	1	3971986	3973294	-	1309	83	126	267	93	134	225	59	111	59	73	176	173	106	124	269	115	61	362	113.5	104.5	88	115	66	85	4.09815	5.24421	5.34439	4.67566	5.2473	5.88438	3.17491	4.83482	3.20112	3.55072	3.77393	3.7395	4.27667	4.84281	6.30821	4.83448	3.19066	8.3142	4.96148
1402	AT1G11765	1	3973874	3974594	+	721	0	0	0	0	0	0	0	0	0	0	0	0	0	0	0	0	0	0	0	0	0	0	0	0	0	0	0	0	0	0	0	0	0	0	0	0	0	0	0	0	0	0	0
1403	AT1G11770	1	3975607	3977379	+	1773	0	0	0	0	0	0	0	0	0	0	0	0	0	0	0	0	0	0	0	0	0	0	0	0	0	0	0	0	0	0	0	0	0	0	0	0	0	0	0	0	0	0	0
1404	AT1G04887	1	3975947	3977255	-	1309	0	0	0	0	0	0	0	0	0	0	0	0	0	0	0	0	0	0	0	0	0	0	0	0	0	0	0	0	0	0	0	0	0	0	0	0	0	0	0	0	0	0	0
1405	AT1G11780	1	3976839	3979237	-	2399	117	188	539	164	195	470	85	129	93	114	450	312	200	223	494	201	127	648	179.5	152.5	164	211.5	103.5	107	3.15214	4.2695	5.88688	4.49897	4.16654	6.70696	2.49579	3.06589	2.75323	3.02558	5.26505	3.67986	4.40291	4.75215	6.32106	4.6106	3.62463	8.12075	4.33275
1406	AT1G11785	1	3979823	3981079	-	1257	7	10	9	4	11	0	3	4	0	7	1	21	3	7	8	5	1	11	7.5	8.5	3	5	3.5	3.5	0.359925	0.433425	0.187601	0.209423	0.448568	0	0.168114	0.181435	0	0.354565	0.0223298	0.472706	0.126045	0.284694	0.195366	0.21889	0.0544697	0.263093	0.328995
1407	AT1G11790	1	3981153	3985219	+	4067	310	360	1066	326	436	695	335	439	276	349	920	748	450	531	1033	506	437	1307	381	335	471.5	490.5	312.5	387	4.92648	4.82256	6.86768	5.27525	5.4952	5.85017	5.80216	6.15442	4.81975	5.46368	6.34942	5.20397	5.84357	6.67476	7.79685	6.84649	7.35695	9.66169	5.38522
1408	AT1G11800	1	3985184	3987290	-	2107	190	266	384	154	239	256	150	213	110	187	347	325	236	258	339	196	155	408	196.5	228	175.5	247	148.5	181.5	5.82826	6.87806	4.77522	4.81011	5.81439	4.15943	5.01471	5.76384	3.70781	5.65081	4.62259	4.36441	5.91544	6.25994	4.93888	5.11898	5.03684	5.82166	5.31225
1409	AT1G11810	1	3989763	3991066	+	1304	1	0	0	0	1	0	2	0	0	0	0	0	0	1	0	0	0	0	0.5	0.5	0	0.5	0	1	0.0495647	0	0	0	0.0393091	0	0.108037	0	0	0	0	0	0	0.0392046	0	0	0	0	0.0196546
1410	AT1G11820	1	3991027	3993707	-	2681	378	523	1567	380	581	1104	235	333	325	380	953	1029	400	427	1010	473	369	1167	480.5	450.5	421	413.5	352.5	284	9.11265	10.6281	15.3144	9.32795	11.1084	14.0971	6.17433	7.08181	8.60946	9.02444	9.97738	10.8599	7.87958	8.14228	11.5643	9.70859	9.42367	13.0866	10.2182
1411	AT1G04893	1	3991393	3991738	+	346	0	0	0	0	0	0	0	0	0	0	0	0	0	0	0	0	0	0	0	0	0	0	0	0	0	0	0	0	0	0	0	0	0	0	0	0	0	0	0	0	0	0	0
1412	AT1G11840	1	3995158	3997965	+	2808	2191	2865	6602	2859	3578	6938	2665	3509	3215	3688	8442	10043	3506	3275	7633	4109	3315	9131	3218.5	2528	3712	3390.5	3451.5	3087	50.4307	55.5874	61.6035	67.0064	65.3152	84.5854	66.8527	71.2497	81.3154	83.6233	84.3857	101.198	65.9409	59.6251	83.4433	80.525	80.8308	97.7626	66.1608
1413	AT1G11850	1	3999157	4000024	+	868	141	143	510	118	176	370	269	213	129	224	1059	489	136	203	408	127	132	322	147	142	129.5	169.5	176.5	241	10.499	8.97564	15.3949	8.94667	10.3935	14.5929	21.8299	13.9913	10.555	16.4309	34.245	15.9403	8.27483	11.9562	14.4289	8.05148	10.4123	11.1529	9.67011
1414	AT1G11860	1	4001113	4003748	+	2636	13245	12357	36782	10703	14140	23679	15933	15418	15150	17080	46211	44943	23134	20782	44896	22628	19322	50242	12421.5	12801	20975	21958	16115	15675.5	324.755	255.398	365.609	267.214	274.963	307.522	425.766	333.487	408.184	412.55	492.063	482.418	463.495	403.048	522.824	472.381	501.877	573.024	271.089
1415	AT1G11870	1	4003757	4007015	+	3259	430	464	1392	405	521	964	388	485	364	447	1263	1057	603	659	1369	691	420	1487	463	447	555.5	631	405.5	436.5	8.52774	7.7568	11.1913	8.17843	8.19453	10.1263	8.38622	8.48505	7.93243	8.73287	10.8778	9.17694	9.77176	10.3375	12.8947	11.6677	8.8238	13.7176	8.18648
1416	AT1G04897	1	4006868	4007020	-	153	0	0	0	0	0	0	0	0	0	0	0	0	0	0	0	0	0	0	0	0	0	0	0	0	0	0	0	0	0	0	0	0	0	0	0	0	0	0	0	0	0	0	0
1417	AT1G04903	1	4007229	4007552	+	324	2	0	0	1	0	0	1	1	1	1	0	0	0	0	0	0	0	0	0.5	1	0	0	1	1	0.398965	0	0	0.203121	0	0	0.217407	0.175975	0.219202	0.196512	0	0	0	0	0	0	0	0	0.10156
1418	AT1G04907	1	4007237	4007396	-	160	0	0	0	0	0	0	0	0	0	0	0	0	0	0	0	0	0	0	0	0	0	0	0	0	0	0	0	0	0	0	0	0	0	0	0	0	0	0	0	0	0	0	0
1419	AT1G11880	1	4007705	4010461	-	2757	23	47	136	45	39	110	34	53	44	47	195	140	40	44	81	64	37	118	42	35	50.5	42	45.5	43.5	0.539189	0.928774	1.2925	1.07417	0.725101	1.36588	0.868682	1.09606	1.13346	1.08541	1.98526	1.43681	0.766237	0.815889	0.901865	1.27742	0.918873	1.28676	0.899638
1420	AT1G11890	1	4010757	4013104	+	2348	340	378	1171	348	464	868	332	497	352	403	1113	1005	479	514	1121	442	394	983	406	359	418	496.5	377.5	414.5	9.35902	8.77087	13.0673	9.75395	10.1296	12.6555	9.95999	12.0686	10.6472	10.928	13.3051	12.1109	10.774	11.1913	14.6555	10.359	11.4892	12.5866	9.94176
1421	AT1G04913	1	4011060	4011493	-	434	0	0	0	0	0	0	0	0	0	0	0	0	0	0	0	0	0	0	0	0	0	0	0	0	0	0	0	0	0	0	0	0	0	0	0	0	0	0	0	0	0	0	0
1422	AT1G11900	1	4013121	4014688	-	1568	17	20	17	12	17	11	15	12	11	11	25	8	14	15	2	17	8	5	14.5	18.5	12.5	14.5	11	13.5	0.700733	0.694917	0.284073	0.503656	0.555743	0.240162	0.673851	0.436347	0.498237	0.446663	0.447522	0.144361	0.471543	0.489058	0.0391541	0.596616	0.349329	0.0958684	0.5297
1423	AT1G04917	1	4013195	4013918	+	724	0	0	0	0	0	0	0	0	0	0	0	0	0	0	0	0	0	0	0	0	0	0	0	0	0	0	0	0	0	0	0	0	0	0	0	0	0	0	0	0	0	0	0
1424	AT1G11905	1	4014782	4016544	+	1763	111	176	405	160	190	272	110	221	98	140	435	350	253	270	538	181	155	411	175	143.5	168	261.5	119	165.5	4.06931	5.43888	6.01907	5.97265	5.52424	5.28171	4.395	7.14721	3.94787	5.05603	6.9256	5.61724	7.57893	7.82937	9.36749	5.64961	6.01963	7.00876	5.74844
1425	AT1G11910	1	4016712	4021043	-	4332	3296	3754	8650	3551	4740	7159	4597	6010	4588	4551	12881	13233	6126	6518	12153	6066	5213	12395	4145.5	3525	5639.5	6322	4569.5	5303.5	49.1755	47.2123	52.3184	53.9463	56.0868	56.5747	74.7489	79.1012	75.2184	66.8886	83.4606	86.4325	74.6841	76.9203	86.1169	77.0559	82.3929	86.022	55.0165
1426	AT1G11915	1	4021750	4023292	+	1543	4	2	12	9	10	14	5	4	6	1	22	7	1	3	0	4	6	26	9.5	3	5	2	3.5	4.5	0.16755	0.0706176	0.203771	0.383863	0.332204	0.310613	0.228256	0.147806	0.276169	0.0412637	0.4002	0.128363	0.0342274	0.0993964	0	0.142655	0.266242	0.506593	0.358033
1427	AT1G11920	1	4023533	4025113	-	1581	1	1	2	2	7	15	2	0	0	0	0	0	3	0	4	0	1	7	4.5	1	0.5	1.5	0	1	0.0408806	0.0344602	0.0331455	0.0832525	0.226954	0.324801	0.0891081	0	0	0	0	0	0.100214	0	0.0776643	0	0.0433071	0.133112	0.155103
1428	AT1G11925	1	4025930	4026733	-	804	1	9	0	0	9	16	0	1	0	0	0	0	0	2	0	5	2	3	4.5	5	3.5	1	0	0.5	0.0803884	0.609868	0	0	0.573796	0.681274	0	0.0709154	0	0	0	0	0	0.127171	0	0.34222	0.17032	0.11218	0.286898
1429	AT1G11930	1	4028595	4030656	+	2062	1047	1302	2293	840	1155	1371	1077	1293	972	1200	2271	2391	1323	1249	2062	1124	997	1765	997.5	1174.5	1060.5	1286	1086	1185	32.8177	34.401	29.1368	26.8096	28.7121	22.7618	36.7914	35.7525	33.4786	37.0532	30.9136	32.8094	33.8853	30.9663	30.6968	29.9964	33.1053	25.734	27.7608
1430	AT1G11940	1	4031534	4034155	-	2622	80	94	393	78	77	142	83	130	70	93	221	227	135	159	304	124	106	221	77.5	87	115	147	81.5	106.5	1.972	1.95319	3.92723	1.95777	1.50532	1.85402	2.22979	2.82688	1.89607	2.25831	2.36581	2.44963	2.7192	3.10013	3.55905	2.60244	2.76799	2.53403	1.73154
1431	AT1G11950	1	4034479	4039065	-	4587	196	231	713	118	161	255	121	185	49	72	337	137	273	275	660	145	125	327	139.5	213.5	135	274	60.5	153	2.7617	2.74367	4.07275	1.69298	1.79915	1.90313	1.85813	2.29953	0.758676	0.999395	2.06216	0.845082	3.14321	3.06492	4.41681	1.73953	1.86583	2.14324	1.74607
1432	AT1G11960	1	4039566	4044046	-	4481	89	183	270	133	194	209	118	184	173	178	276	365	318	252	478	311	234	501	163.5	136	272.5	285	175.5	151	1.2837	2.22498	1.57876	1.95333	2.21921	1.59672	1.85492	2.34121	2.74196	2.52917	1.72884	2.30476	3.74793	2.87502	3.27451	3.81924	3.57546	3.36135	2.08627
1433	AT1G11970	1	4044370	4044669	+	300	0	0	0	0	0	0	0	0	0	0	0	0	0	0	0	0	0	0	0	0	0	0	0	0	0	0	0	0	0	0	0	0	0	0	0	0	0	0	0	0	0	0	0
1434	AT1G11980	1	4045619	4045855	+	237	0	0	0	0	0	0	0	0	0	0	0	0	0	0	0	0	0	0	0	0	0	0	0	0	0	0	0	0	0	0	0	0	0	0	0	0	0	0	0	0	0	0	0
1435	AT1G11990	1	4046079	4049140	-	3062	2	2	0	2	5	6	5	4	8	8	0	14	8	4	6	11	4	15	3.5	2	7.5	6	8	4.5	0.0422157	0.0355856	0	0.0429857	0.083702	0.0670817	0.115023	0.0744821	0.185556	0.166348	0	0.129369	0.137983	0.0667836	0.0601505	0.197688	0.0894428	0.147278	0.0633438
1436	AT1G12000	1	4049896	4053871	-	3976	720	847	2689	1096	1236	2555	591	901	665	810	2078	1689	1215	1304	2699	1648	973	3682	1166	783.5	1310.5	1259.5	737.5	746	11.704	11.6061	17.7203	18.1411	15.9347	21.999	10.4703	12.9204	11.8786	12.971	14.6696	12.0196	16.1387	16.7667	20.8377	22.8088	16.7555	27.8413	17.0379
1437	AT1G12010	1	4056165	4057968	+	1804	53	108	238	88	115	264	49	71	40	81	228	59	60	50	104	65	50	109	101.5	80.5	57.5	55	60.5	60	1.89884	3.26164	3.45674	3.2103	3.26763	5.00986	1.91328	2.24398	1.57475	2.85879	3.54747	0.925385	1.75653	1.41693	1.76966	1.98275	1.89768	1.81653	3.23896
1438	AT1G12013	1	4058287	4058416	+	130	1	0	0	1	0	7	3	0	3	0	0	7	4	6	0	6	3	6	0.5	0.5	4.5	5	1.5	1.5	0.497172	0	0	0.506239	0	1.84337	1.62554	0	1.63896	0	0	1.52357	1.62501	2.35952	0	2.5398	1.58004	1.38758	0.25312
1439	AT1G12015	1	4058487	4058576	+	90	0	1	0	0	0	0	0	0	0	0	0	8	0	0	0	0	0	5	0	0.5	0	0	0	0	0	0.60535	0	0	0	0	0	0	0	0	0	2.5151	0	0	0	0	0	1.67024	0
1440	AT1G12020	1	4061363	4063549	-	2187	325	357	679	241	378	441	216	216	145	191	498	361	308	347	617	316	268	480	309.5	341	292	327.5	168	216	9.60471	8.89341	8.13482	7.25216	8.8596	6.90316	6.95703	5.63121	4.70878	5.56056	6.39147	4.67052	7.43775	8.1114	8.66023	7.95115	8.39028	6.59848	8.05588
1441	AT1G12030	1	4064485	4066344	-	1860	13	19	9	12	17	11	6	4	3	8	14	0	5	15	11	5	7	31	14.5	16	6	10	5.5	5	0.451731	0.556531	0.126782	0.424588	0.468497	0.202459	0.227226	0.122615	0.114551	0.273849	0.211269	0	0.14197	0.412281	0.18154	0.147928	0.257677	0.501072	0.446542
1442	AT1G04923	1	4068821	4069413	-	593	0	0	0	0	0	0	0	0	0	0	0	0	0	0	0	0	0	0	0	0	0	0	0	0	0	0	0	0	0	0	0	0	0	0	0	0	0	0	0	0	0	0	0
1443	AT1G12040	1	4069992	4072681	+	2690	155	300	81	210	256	46	191	255	95	114	119	34	225	155	107	316	109	100	233	227.5	212.5	190	104.5	223	3.72417	6.076	0.788968	5.13767	4.87819	0.585415	5.0015	5.40486	2.50819	2.69827	1.2417	0.35763	4.41743	2.94574	1.22103	6.46438	2.77437	1.11763	5.00793
1444	AT1G12050	1	4072741	4076207	+	3467	835	894	1469	757	1069	1274	803	983	896	860	1692	1824	997	1053	1205	1041	916	1734	913	864.5	978.5	1025	878	893	15.5662	14.0486	11.1018	14.3695	15.805	12.5798	16.3148	16.1658	18.3545	15.7935	13.6983	14.886	15.1873	15.5271	10.6691	16.523	18.0897	15.0365	15.0872
1445	AT1G12060	1	4076226	4077230	+	1005	101	145	216	69	98	121	106	127	63	98	166	146	73	121	107	78	82	100	83.5	123	80	97	80.5	116.5	6.49539	7.86052	5.63138	4.51837	4.9984	4.12171	7.42948	7.20501	4.45209	6.2086	4.6362	4.11049	3.83616	6.15509	3.26822	4.27091	5.58648	2.99148	4.75839
1446	AT1G12064	1	4077498	4078095	-	598	0	0	0	0	0	4	0	0	1	0	0	0	0	0	0	0	0	0	0	0	0	0	0.5	0	0	0	0	0	0	0.22899	0	0	0.118765	0	0	0	0	0	0	0	0	0	0
1447	AT1G12070	1	4078547	4080236	-	1690	1	0	21	0	4	13	3	6	4	6	29	0	8	5	1	5	4	3	2	0.5	4.5	6.5	5	4.5	0.038244	0	0.325581	0	0.121323	0.263339	0.125041	0.202424	0.168098	0.226047	0.48165	0	0.250002	0.151251	0.0181638	0.162808	0.162056	0.0533686	0.0606616
1448	AT1G12080	1	4084162	4085185	+	1024	888	1486	1203	811	1079	1085	455	609	226	541	647	457	634	799	847	467	588	552	945	1187	527.5	716.5	383.5	532	56.0483	79.062	30.7817	52.1219	54.0123	36.2734	31.299	33.9089	15.6746	33.6381	17.7347	12.6277	32.6986	39.8898	25.3908	25.0962	39.3159	16.2066	53.0671
1449	AT1G12090	1	4089664	4090857	-	1194	14031	12300	35103	9009	13621	18162	9608	9111	12649	10516	25546	26055	6001	5884	10837	6142	4430	9408	11315	13165.5	5286	5942.5	11582.5	9359.5	759.511	561.242	770.312	496.56	584.757	520.736	566.823	435.069	752.387	560.764	600.536	617.439	265.436	251.932	278.611	283.072	254.033	236.889	540.658
1450	AT1G12100	1	4095246	4095883	+	638	16	21	136	8	17	30	16	19	15	20	34	39	7	14	9	10	8	31	12.5	18.5	9	10.5	17.5	17.5	1.62087	1.79328	5.58528	0.825218	1.36584	1.60975	1.76652	1.69797	1.66978	1.99592	1.49582	1.72962	0.579452	1.12182	0.433027	0.862524	0.858539	1.46081	1.09553
1451	AT1G12110	1	4105223	4109601	+	4379	1687	2398	4074	1374	2318	3151	880	1243	1192	1139	2381	2873	1703	1698	2896	2135	1290	4116	1846	2042.5	1712.5	1700.5	1165.5	1061.5	24.8995	29.8348	24.3766	20.6496	27.1337	24.6338	14.1555	16.1843	19.3326	16.5608	15.2618	18.5638	20.539	19.8234	20.301	26.8296	20.17	28.2587	23.8916
1452	AT1G12120	1	4114674	4117614	-	2941	1564	1987	3390	1167	1700	1996	960	1400	1018	1261	1862	2114	1436	1841	1998	1290	1283	1973	1433.5	1775.5	1286.5	1638.5	1139.5	1180	34.3709	36.8088	30.2017	26.1141	29.6295	23.234	22.993	27.1412	24.5834	27.2994	17.7707	20.3384	25.7869	32.0018	20.8542	24.1372	29.8691	20.169	27.8718
1453	AT1G12130	1	4118594	4120959	+	2366	2	0	7	1	5	0	0	0	0	3	4	17	5	2	0	2	0	3	3	1	1	3.5	1.5	0	0.0546342	0	0.0775194	0.0278153	0.108324	0	0	0	0	0.080731	0.0474532	0.203302	0.111608	0.0432146	0	0.0465165	0	0.0381205	0.0680699
1454	AT1G12140	1	4121285	4124595	+	3311	276	383	809	330	430	627	254	343	325	259	632	845	471	478	983	517	337	943	380	329.5	427	474.5	292	298.5	5.38765	6.30215	6.40201	6.55925	6.65702	6.48286	5.40373	5.90652	6.97129	4.98051	5.3577	7.22112	7.51279	7.38047	9.11355	8.59257	6.96885	8.56257	6.60814
1455	AT1G04927	1	4122066	4122474	-	409	0	0	0	0	0	0	0	0	0	0	0	0	0	0	0	0	0	0	0	0	0	0	0	0	0	0	0	0	0	0	0	0	0	0	0	0	0	0	0	0	0	0	0
1456	AT1G12150	1	4123530	4125651	-	2122	0	0	0	0	0	0	0	0	0	0	0	0	0	0	0	0	0	6	0	0	0	0	0	0	0	0	0	0	0	0	0	0	0	0	0	0	0	0	0	0	0	0.0850075	0
1457	AT1G04933	1	4123641	4125090	+	1450	0	0	0	0	0	0	0	0	0	0	0	0	0	0	0	0	0	0	0	0	0	0	0	0	0	0	0	0	0	0	0	0	0	0	0	0	0	0	0	0	0	0	0
1458	AT1G12160	1	4125990	4128310	+	2321	20	56	87	43	57	110	26	53	21	46	87	44	45	53	134	26	17	85	50	38	21.5	49	33.5	39.5	0.556935	1.3145	0.982135	1.21925	1.25884	1.62247	0.789073	1.30196	0.642589	1.26187	1.05212	0.536395	1.02395	1.16739	1.77224	0.616439	0.501492	1.10102	1.23904
1459	AT1G12170	1	4128607	4129701	-	1095	0	0	0	0	0	0	0	0	0	0	0	0	0	0	0	0	0	0	0	0	0	0	0	0	0	0	0	0	0	0	0	0	0	0	0	0	0	0	0	0	0	0	0
1460	AT1G12180	1	4130396	4131168	+	773	0	0	0	0	0	0	2	3	0	0	4	0	0	1	0	0	0	0	0	0	0	0.5	0	2.5	0	0	0	0	0	0	0.182251	0.221278	0	0	0.145245	0	0	0.0661356	0	0	0	0	0
1461	AT1G12190	1	4132967	4134094	-	1128	0	0	0	0	0	0	0	0	0	0	0	0	0	0	0	0	0	0	0	0	0	0	0	0	0	0	0	0	0	0	0	0	0	0	0	0	0	0	0	0	0	0	0
1462	AT1G08885	1	4135434	4135988	-	555	1	3	0	0	1	0	0	4	0	0	0	0	7	4	0	1	0	0	0.5	2	0.5	5.5	0	2	0.116455	0.294495	0	0	0.0923587	0	0	0.410926	0	0	0	0	0.666108	0.368453	0	0.0991514	0	0	0.0461794
1463	AT1G12200	1	4137511	4140158	+	2648	710	948	2242	288	409	722	403	754	77	94	1372	285	935	748	1874	377	243	911	348.5	829	310	841.5	85.5	578.5	17.3297	19.5047	22.1842	7.1577	7.91728	9.33421	10.7203	16.2349	2.0652	2.26018	14.5431	3.04533	18.648	14.441	21.7242	7.83457	6.28317	10.3431	7.53749
1464	AT1G12210	1	4140216	4143916	+	3701	9	7	30	17	11	17	3	11	5	5	3	29	30	38	63	27	22	73	14	8	24.5	34	5	7	0.157171	0.103045	0.212388	0.302294	0.152351	0.157249	0.057098	0.169461	0.0959489	0.0860171	0.0227522	0.22171	0.428097	0.524904	0.522534	0.401455	0.407	0.593001	0.227322
1465	AT1G12211	1	4140875	4144114	-	3240	0	0	0	0	0	0	0	0	0	0	0	0	0	0	0	1	0	0	0	0	0.5	0	0	0	0	0	0	0	0	0	0	0	0	0	0	0	0	0	0	0.0169843	0	0	0
1466	AT1G12220	1	4144257	4147939	+	3683	180	258	360	197	248	314	146	224	146	185	298	331	337	319	545	258	217	357	222.5	219	237.5	328	165.5	185	3.15879	3.81652	2.56111	3.52017	3.4516	2.91868	2.79235	3.46771	2.8154	3.19819	2.27109	2.54292	4.83246	4.42796	4.54243	3.85487	4.03412	2.91419	3.48589
1467	AT1G12230	1	4147962	4151056	+	3095	1405	1638	3420	1280	1739	1948	1229	1446	1242	1360	2870	2686	1454	1449	2199	1628	1404	2491	1509.5	1521.5	1516	1451.5	1301	1337.5	29.3404	28.8338	28.9529	27.2175	28.8012	21.547	27.9711	26.6382	28.5003	27.9777	26.0281	24.5557	24.811	23.9344	21.8101	28.9458	31.0597	24.1972	28.0093
1468	AT1G12240	1	4153641	4157653	+	4013	3292	3796	8056	1595	2577	3173	3119	3104	3341	3828	6492	8174	2195	1869	3971	2194	1760	3688	2086	3544	1977	2032	3584.5	3111.5	53.0201	51.5355	52.599	26.1572	32.9167	27.0682	54.7476	44.1011	59.1284	60.7346	45.4077	57.6332	28.8872	23.8098	30.3755	30.0856	30.0285	27.6295	29.5369
1469	AT1G12244	1	4157654	4159046	+	1393	145	159	432	138	220	203	183	233	153	235	457	424	227	298	356	269	300	516	179	152	284.5	262.5	194	208	6.7277	6.21864	8.12568	6.51969	8.09548	4.98888	9.25377	9.53678	7.80063	10.7411	9.20843	8.61235	8.60626	10.9365	7.84498	10.6266	14.7455	11.1365	7.30759
1470	AT1G12250	1	4159227	4161506	+	2280	578	566	1904	457	647	1257	654	713	667	659	2551	2218	789	721	2113	740	549	1802	552	572	644.5	755	663	683.5	16.3849	13.5248	21.8806	13.1911	14.5459	18.8738	20.2051	17.83	20.7769	18.4028	31.4048	27.5254	18.276	16.1665	28.4484	17.8603	16.4865	23.7614	13.8685
1471	AT1G12260	1	4162826	4165928	-	3103	18	21	45	24	31	54	10	28	16	19	25	40	22	23	44	24	24	60	27.5	19.5	24	22.5	17.5	19	0.374922	0.368711	0.379977	0.509013	0.512095	0.595758	0.227006	0.514485	0.366208	0.389857	0.226141	0.364742	0.374439	0.378932	0.435275	0.425619	0.529566	0.581328	0.510554
1472	AT1G04937	1	4168884	4169086	-	203	0	0	0	0	0	0	0	0	0	0	0	0	0	0	0	0	0	0	0	0	0	0	0	0	0	0	0	0	0	0	0	0	0	0	0	0	0	0	0	0	0	0	0
1473	AT1G12270	1	4172035	4174730	+	2696	1128	1336	2684	1261	1668	2032	826	1130	660	838	1793	1601	1258	1424	1687	1276	874	2188	1464.5	1232	1075	1341	749	978	27.042	26.9983	26.0849	30.7818	31.7137	25.8025	21.5814	23.8977	17.3865	19.7905	18.6673	16.8027	24.6434	27.0026	19.2083	26.0449	22.1964	24.3994	31.2478
1474	AT1G12280	1	4174875	4178021	-	3147	91	112	325	111	129	278	93	158	92	142	452	377	197	211	442	165	191	436	120	101.5	178	204	117	125.5	1.86894	1.93897	2.70591	2.32127	2.10118	3.02417	2.08164	2.86258	2.07625	2.87293	4.03146	3.38963	3.30605	3.42768	4.3114	2.88522	4.15554	4.16525	2.21123
1475	AT1G12290	1	4177917	4182593	-	4677	37	83	103	68	107	70	55	97	48	71	97	104	80	110	145	64	60	114	87.5	60	62	95	59.5	76	0.51131	0.966852	0.577028	0.956843	1.1727	0.512376	0.828351	1.1825	0.728892	0.966551	0.582137	0.629177	0.903363	1.20238	0.951686	0.753016	0.878364	0.732806	1.06477
1476	AT1G12294	1	4182132	4182299	-	168	0	0	0	0	0	0	0	0	0	0	0	0	0	0	0	0	0	0	0	0	0	0	0	0	0	0	0	0	0	0	0	0	0	0	0	0	0	0	0	0	0	0	0
1477	AT1G12300	1	4183010	4186247	-	3238	57	51	184	62	70	122	62	71	53	63	180	176	81	75	189	57	54	173	66	54	55.5	78	58	66.5	1.13775	0.858109	1.48891	1.26013	1.10813	1.28986	1.34876	1.2502	1.16249	1.23879	1.56033	1.53795	1.32114	1.18413	1.79175	0.968701	1.14185	1.60628	1.18413
1478	AT1G12320	1	4186624	4190342	+	3719	56	60	156	67	76	122	70	70	56	61	163	103	94	105	180	76	61	132	71.5	58	68.5	99.5	58.5	70	0.973221	0.87897	1.09907	1.18563	1.04751	1.12303	1.32584	1.07317	1.06943	1.04433	1.23022	0.783643	1.33488	1.44337	1.48573	1.12455	1.12304	1.06709	1.11657
1479	AT1G12310	1	4186653	4188233	-	1581	0	0	0	0	0	0	0	0	0	0	0	0	0	0	0	0	0	0	0	0	0	0	0	0	0	0	0	0	0	0	0	0	0	0	0	0	0	0	0	0	0	0	0
1480	AT1G04943	1	4191063	4191268	-	206	0	0	0	0	0	0	0	0	0	0	0	0	0	0	0	0	0	0	0	0	0	0	0	0	0	0	0	0	0	0	0	0	0	0	0	0	0	0	0	0	0	0	0
1481	AT1G04947	1	4191471	4191780	+	310	0	0	0	0	0	0	0	0	0	0	0	0	0	0	0	0	0	0	0	0	0	0	0	0	0	0	0	0	0	0	0	0	0	0	0	0	0	0	0	0	0	0	0
1482	AT1G12330	1	4194420	4196749	+	2330	310	308	385	235	397	228	336	330	366	419	559	501	464	449	434	437	407	459	316	309	422	456.5	392.5	333	8.59915	7.20185	4.32944	6.6376	8.73385	3.34994	10.1579	8.07523	11.1561	11.4496	6.73405	6.084	10.5172	9.85157	5.71777	10.3209	11.9599	5.92254	7.68572
1483	AT1G12340	1	4197396	4198310	+	915	0	0	5	3	1	10	0	0	1	2	4	6	1	0	0	1	1	5	2	0	1	0.5	1.5	0	0	0	0.143178	0.215774	0.0560209	0.374143	0	0	0.077619	0.139169	0.122704	0.18554	0.057719	0	0	0.060141	0.0748289	0.164286	0.135898
1484	AT1G12350	1	4198337	4200849	+	2513	125	200	544	123	172	514	106	190	128	125	476	500	181	213	453	170	164	447	147.5	162.5	167	197	126.5	148	3.2149	4.33597	5.67196	3.22116	3.50838	7.00211	2.9712	4.3108	3.61748	3.16702	5.31661	5.62969	3.80387	4.33314	5.53349	3.72262	4.4683	5.34769	3.36477
1485	AT1G12360	1	4200864	4206486	+	5623	764	1098	2125	853	1134	1733	686	976	825	826	1764	2053	1052	1075	2254	971	819	1810	993.5	931	895	1063.5	825.5	831	8.78163	10.6386	9.90188	9.98344	10.3375	10.5509	8.59359	9.89643	10.4202	9.35289	8.80544	10.3307	9.88069	9.77362	12.3049	9.50261	9.97256	9.67747	10.1605
1486	AT1G12370	1	4206360	4208999	-	2640	99	128	162	112	165	158	91	111	75	124	101	102	91	136	115	140	94	175	138.5	113.5	117	113.5	99.5	101	2.42371	2.64153	1.60782	2.79199	3.20369	2.04886	2.42804	2.39726	2.01765	2.99055	1.07384	1.09321	1.82044	2.6336	1.33717	2.91821	2.43789	1.9929	2.99784
1487	AT1G12380	1	4214258	4217412	-	3155	103	150	239	190	190	208	134	208	140	223	216	361	152	206	252	215	220	335	190	126.5	217.5	179	181.5	171	2.11002	2.59025	1.98484	3.96327	3.08692	2.25695	2.99174	3.7589	3.1515	4.50028	1.92165	3.23754	2.54439	3.33797	2.45185	3.75	4.77435	3.19225	3.52509
1488	AT1G12390	1	4220044	4221803	+	1760	88	114	561	107	101	410	74	122	85	88	422	356	136	136	473	112	81	602	104	101	96.5	136	86.5	98	3.23162	3.52892	8.35174	4.00102	2.94157	7.97497	2.96168	3.95225	3.43001	3.18349	6.73008	5.72327	4.08099	3.9504	8.24977	3.50185	3.15111	10.2834	3.47129
1489	AT1G12400	1	4221779	4222875	+	1097	54	105	110	73	90	108	55	134	82	86	135	155	107	189	141	176	136	184	81.5	79.5	156	148	84	94.5	3.18154	5.21473	2.62732	4.37941	4.2054	3.37035	3.53163	6.96458	5.3088	4.99144	3.4542	3.9979	5.1513	8.80786	3.94553	8.82872	8.48834	5.0427	4.2924
1490	AT1G12410	1	4223030	4225254	+	2225	1826	1807	6844	1671	2104	4735	1553	1710	1504	1496	5964	5569	2135	2172	5508	2101	1768	6152	1887.5	1816.5	1934.5	2153.5	1500	1631.5	53.0421	44.2463	80.5948	49.4249	48.4715	72.8531	49.1655	43.819	48.0073	42.809	75.2364	70.8197	50.6766	49.9051	75.9901	51.9622	54.4055	83.1262	48.9482
1491	AT1G12411	1	4225321	4225482	-	162	0	0	0	0	0	0	0	0	0	0	0	0	0	0	0	0	0	0	0	0	0	0	0	0	0	0	0	0	0	0	0	0	0	0	0	0	0	0	0	0	0	0	0
1492	AT1G12420	1	4226239	4229211	-	2973	57	125	133	99	140	196	54	94	82	137	132	194	98	110	151	124	114	182	119.5	91	119	104	109.5	74	1.23917	2.29068	1.17215	2.19149	2.41382	2.25694	1.27943	1.80273	1.95888	2.93399	1.24623	1.84635	1.74089	1.89153	1.5591	2.29519	2.62543	1.84047	2.30265
1493	AT1G12430	1	4233717	4238795	-	5079	412	505	787	405	635	891	405	459	334	531	837	848	507	610	825	506	494	898	520	458.5	500	558.5	432.5	432	5.24286	5.41704	4.05998	5.24779	6.40865	6.00562	5.61689	5.15266	4.67044	6.65656	4.6256	4.72416	5.27193	6.13998	4.98619	5.48232	6.65947	5.31557	5.82822
1494	AT1G12440	1	4241421	4243229	-	1809	908	1096	3906	956	1181	2943	1063	1173	934	908	4105	3603	1295	1127	3771	1229	705	3764	1068.5	1002	967	1211	921	1118	32.4412	33.0081	56.5745	34.7791	33.4643	55.6942	41.3917	36.9706	36.6689	31.9581	63.6935	56.3551	37.8069	31.8493	63.9899	37.3857	26.6834	62.5551	34.1217
1495	AT1G12450	1	4243904	4245993	+	2090	122	179	262	120	178	213	204	195	202	198	442	542	142	153	223	145	147	206	149	150.5	146	147.5	200	199.5	3.77279	4.66612	3.2846	3.77863	4.36561	3.48892	6.87548	5.31968	6.86427	6.03188	5.93604	7.3377	3.58824	3.74249	3.27531	3.8178	4.81573	2.96328	4.07212
1496	AT1G12460	1	4247218	4250758	+	3541	108	152	382	128	167	296	154	143	153	229	520	639	182	236	512	199	209	602	147.5	130	204	209	191	148.5	1.97128	2.33866	2.8266	2.37894	2.41747	2.8617	3.06347	2.30254	3.0687	4.11759	4.1219	5.10602	2.71447	3.40723	4.43851	3.09257	4.04121	5.11119	2.39821
1497	AT1G12470	1	4250945	4257392	+	6448	633	855	1277	723	897	1208	572	858	560	654	1049	1114	894	895	1416	791	619	1247	810	744	705	894.5	607	715	6.34495	7.22421	5.18911	7.37925	7.1308	6.41357	6.2487	7.58681	6.16811	6.45783	4.56637	4.88841	7.32238	7.09599	6.74111	6.75061	6.57289	5.81424	7.25503
1498	AT1G12480	1	4257268	4259300	-	2033	6	8	18	7	12	9	12	13	12	6	30	11	16	6	2	16	8	11	9.5	7	12	11	9	12.5	0.19075	0.214389	0.231986	0.2266	0.302562	0.151553	0.415779	0.364588	0.419211	0.187909	0.414195	0.153096	0.415645	0.150879	0.0301985	0.433086	0.269428	0.16267	0.264581
1499	AT1G04953	1	4257863	4258637	+	775	0	0	0	0	0	0	0	0	0	0	0	0	0	0	0	0	0	0	0	0	0	0	0	0	0	0	0	0	0	0	0	0	0	0	0	0	0	0	0	0	0	0	0
1500	AT1G12490	1	4260783	4261869	+	1087	0	1	6	0	0	3	0	0	0	2	0	5	0	1	0	2	0	0	0	0.5	1	0.5	1	0	0	0.050121	0.144627	0	0	0.0944822	0	0	0	0.117148	0	0.130151	0	0.0470311	0	0.101249	0	0	0
1501	AT1G04957	1	4261918	4262359	+	442	0	1	0	0	0	0	0	0	1	0	0	0	0	0	0	0	1	0	0	0.5	0.5	0	0.5	0	0	0.123261	0	0	0	0	0	0	0.160682	0	0	0	0	0	0	0	0.154906	0	0
1502	AT1G12500	1	4263150	4265156	-	2007	1425	2066	1576	1297	1924	1395	1554	1840	1321	1803	1785	1690	1431	1873	1321	1283	1351	1181	1610.5	1745.5	1317	1652	1562	1697	45.8899	56.0831	20.5748	42.5297	49.1393	23.795	54.5409	52.2718	46.746	57.1982	24.9638	23.8257	37.6558	47.7096	20.2045	35.178	46.0891	17.6911	45.8345
1503	AT1G12510	1	4266988	4267061	-	74	0	0	0	0	0	0	0	0	0	0	0	0	0	0	0	0	0	0	0	0	0	0	0	0	0	0	0	0	0	0	0	0	0	0	0	0	0	0	0	0	0	0	0
1504	AT1G12520	1	4267074	4268982	-	1909	393	524	840	356	513	729	384	543	335	527	927	855	595	792	882	454	503	738	434.5	458.5	478.5	693.5	431	463.5	13.3057	14.9546	11.5292	12.2728	13.7747	13.0731	14.1692	16.2178	12.4632	17.5767	13.63	12.6726	16.4608	21.2097	14.1826	13.0871	18.0407	11.6226	13.0237
1505	AT1G12530	1	4268986	4270907	-	1922	407	542	581	352	515	454	437	513	320	430	467	486	545	626	463	458	450	563	433.5	474.5	454	585.5	375	475	13.6864	15.3637	7.92045	12.0528	13.7349	8.0865	16.0157	15.2181	11.8246	14.2445	6.81999	7.15468	14.9756	16.6508	7.3947	13.1131	16.0306	8.80657	12.8938
1506	AT1G12540	1	4272888	4274206	+	1319	0	0	0	0	0	0	0	0	0	0	0	0	0	0	0	0	0	0	0	0	0	0	0	0	0	0	0	0	0	0	0	0	0	0	0	0	0	0	0	0	0	0	0
1507	AT1G12550	1	4274531	4276031	+	1501	93	99	183	94	149	96	142	147	105	139	170	172	157	162	132	135	120	181	121.5	96	127.5	159.5	122	144.5	4.00453	3.59338	3.19446	4.12142	5.08834	2.18952	6.66387	5.58385	4.96819	5.89614	3.17899	3.24231	5.52406	5.51759	2.69952	4.94931	5.47383	3.62535	4.60488
1508	AT1G12560	1	4276505	4277969	+	1465	28	33	41	14	23	40	15	22	5	19	37	6	17	22	20	42	17	53	18.5	30.5	29.5	19.5	12	18.5	1.23529	1.22723	0.733286	0.628912	0.80475	0.934718	0.721228	0.856213	0.242394	0.825752	0.708899	0.115883	0.612846	0.767715	0.419069	1.57762	0.794515	1.08765	0.716831
1509	AT1G12570	1	4277947	4281131	-	3185	31	65	121	59	80	111	90	29	62	59	152	125	82	34	125	105	54	175	69.5	48	79.5	58	60.5	59.5	0.629074	1.11187	0.995412	1.21911	1.28751	1.19309	1.99045	0.519141	1.38252	1.17944	1.33954	1.11047	1.3597	0.545739	1.20474	1.81414	1.16085	1.65189	1.25331
1510	AT1G12580	1	4282794	4285876	+	3083	958	1301	1621	947	1215	1449	927	1183	871	1208	1908	1658	1096	1140	1460	915	821	1443	1081	1129.5	868	1118	1039.5	1055	20.0836	22.9907	13.7764	20.2151	20.201	16.0899	21.18	21.878	20.0648	24.9475	17.371	15.2166	18.7749	18.9037	14.5369	16.332	18.2331	14.0716	20.2081
1511	AT1G12590	1	4285887	4285958	-	72	0	0	0	0	0	0	0	0	0	0	0	0	0	0	0	0	0	0	0	0	0	0	0	0	0	0	0	0	0	0	0	0	0	0	0	0	0	0	0	0	0	0	0
1512	AT1G12600	1	4286204	4289069	-	2866	0	0	3	1	2	0	3	2	2	1	14	0	3	2	9	3	0	0	1.5	0	1.5	2.5	1.5	2.5	0	0	0.0274266	0.0229627	0.0357705	0	0.0737333	0.0397879	0.0495613	0.0222156	0.137111	0	0.0552821	0.0356754	0.0963961	0.0576019	0	0	0.0293666
1513	AT1G04963	1	4289280	4289536	+	257	0	0	0	0	0	0	0	0	0	0	0	0	0	0	0	0	0	0	0	0	0	0	0	0	0	0	0	0	0	0	0	0	0	0	0	0	0	0	0	0	0	0	0
1514	AT1G12610	1	4289883	4291017	-	1135	3	3	6	3	3	0	4	1	6	6	17	3	23	1	6	0	3	6	3	3	1.5	12	6	2.5	0.170834	0.144004	0.13851	0.17395	0.135487	0	0.248246	0.0502344	0.375443	0.336581	0.42041	0.0747881	1.07022	0.0450422	0.162274	0	0.180974	0.15893	0.154718
1515	AT1G12615	1	4294055	4294540	-	486	0	0	0	0	0	0	0	0	0	0	0	0	0	0	0	0	0	0	0	0	0	0	0	0	0	0	0	0	0	0	0	0	0	0	0	0	0	0	0	0	0	0	0
1516	AT1G12620	1	4294552	4297178	-	2627	110	116	158	115	130	211	129	144	103	122	275	175	135	142	317	106	112	212	122.5	113	109	138.5	112.5	136.5	2.70634	2.40573	1.57588	2.88096	2.53661	2.74967	3.45898	3.12535	2.78462	2.95688	2.93828	1.88489	2.71402	2.7634	3.70418	2.22043	2.9191	2.4262	2.70879
1517	AT1G12630	1	4298666	4299571	+	906	3	2	7	10	3	18	4	1	3	10	4	12	1	2	3	2	7	4	6.5	2.5	4.5	1.5	6.5	2.5	0.214014	0.120268	0.20244	0.726392	0.169732	0.680146	0.310993	0.0629316	0.23517	0.702757	0.123923	0.374766	0.0582923	0.112854	0.101645	0.121477	0.529006	0.132734	0.448062
1518	AT1G12640	1	4303280	4305907	-	2628	247	353	1065	251	392	737	254	352	268	263	1095	1089	402	412	1167	354	309	964	321.5	300	331.5	407	265.5	303	6.07465	7.3181	10.6182	6.28561	7.64595	9.60064	6.80812	7.63685	7.24267	6.37183	11.6952	11.7249	8.07868	8.01469	13.6313	7.41259	8.05052	11.0282	6.96578
1519	AT1G12650	1	4305791	4308007	+	2217	629	939	1245	656	929	1099	305	588	265	471	586	547	696	815	892	630	490	1003	792.5	784	560	755.5	368	446.5	18.3373	23.0754	14.714	19.4732	21.4793	16.9703	9.69065	15.122	8.48925	13.5266	7.41912	6.98118	16.58	18.7935	12.3507	15.6375	15.1329	13.6015	20.4763
1520	AT1G12660	1	4308943	4309749	+	807	0	0	0	0	0	0	0	0	0	0	0	0	0	0	0	0	0	0	0	0	0	0	0	0	0	0	0	0	0	0	0	0	0	0	0	0	0	0	0	0	0	0	0
1521	AT1G12663	1	4310969	4311519	+	551	0	2	0	0	0	0	0	0	0	0	0	0	0	0	0	0	0	0	0	1	0	0	0	0	0	0.197755	0	0	0	0	0	0	0	0	0	0	0	0	0	0	0	0	0
1522	AT1G12665	1	4312331	4312935	+	605	0	0	0	2	0	0	3	0	0	0	0	0	1	2	0	0	0	0	1	0	0	1.5	0	1.5	0	0	0	0.217557	0	0	0.349289	0	0	0	0	0	0.087294	0.169001	0	0	0	0	0.108779
1523	AT1G12672	1	4318309	4319090	+	782	3	0	0	0	0	0	2	7	2	0	7	0	0	3	0	0	1	0	0	1.5	0.5	1.5	1	4.5	0.24795	0	0	0	0	0	0.180153	0.510374	0.18164	0	0.251253	0	0	0.196123	0	0	0.0875556	0	0
1524	AT1G12680	1	4319877	4323265	-	3389	378	520	629	339	432	555	358	454	311	375	732	657	434	489	891	322	345	668	385.5	449	333.5	461.5	343	406	7.20891	8.35951	4.86302	6.58305	6.53406	5.60634	7.44098	7.63803	6.51745	7.0452	6.06262	5.48531	6.76329	7.37654	8.07048	5.22849	6.97009	5.92593	6.55856
1525	AT1G12700	1	4323533	4326377	-	2845	87	155	244	95	118	217	100	118	68	112	232	172	108	131	141	81	100	150	106.5	121	90.5	119.5	90	109	1.97645	2.96824	2.24716	2.19756	2.12604	2.61117	2.47592	2.36481	1.69752	2.50651	2.2889	1.71062	2.00485	2.35399	1.52135	1.56673	2.40662	1.58511	2.1618
1526	AT1G12710	1	4326739	4328616	-	1878	270	284	1105	100	135	341	55	67	69	68	262	283	142	118	501	103	85	284	117.5	277	94	130	68.5	61	9.29218	8.23895	15.4168	3.50432	3.68476	6.21608	2.06294	2.03412	2.60941	2.3054	3.91585	4.26381	3.99331	3.21219	8.18908	3.0181	3.09895	4.54647	3.59454
1527	AT1G12730	1	4334499	4337957	+	3459	100	137	582	92	134	253	50	62	54	56	238	243	128	106	330	116	91	402	113	118.5	103.5	117	55	56	1.86853	2.15784	4.40859	1.7504	1.98575	2.50396	1.01821	1.02197	1.10875	1.03079	1.93129	1.98776	1.95434	1.56664	2.92858	1.84544	1.80128	3.49403	1.86807
1528	AT1G04967	1	4338942	4339323	-	382	0	0	0	0	0	0	0	0	0	0	0	0	0	0	0	0	0	0	0	0	0	0	0	0	0	0	0	0	0	0	0	0	0	0	0	0	0	0	0	0	0	0	0
1529	AT1G12740	1	4342209	4344875	+	2667	21	51	46	36	58	110	9	24	7	20	15	34	35	29	87	38	51	93	47	36	44.5	32	13.5	16.5	0.508916	1.04183	0.45192	0.888339	1.11475	1.41198	0.237705	0.51308	0.186408	0.477464	0.157866	0.360714	0.693082	0.555892	1.00136	0.784066	1.3093	1.04836	1.00154
1530	AT1G12750	1	4344943	4348390	-	3448	307	373	832	430	452	952	156	207	220	258	443	614	468	307	855	441	340	816	441	340	390.5	387.5	239	181.5	5.75467	5.89374	6.32241	8.2073	6.71958	9.45209	3.18696	3.42294	4.53153	4.76416	3.60626	5.03858	7.16834	4.55183	7.61188	7.03823	6.75153	7.11499	7.46344
1531	AT1G12760	1	4348498	4350993	+	2496	820	993	1895	937	1131	1978	654	847	575	692	1528	1477	1117	870	2303	1020	747	1959	1034	906.5	883.5	993.5	633.5	750.5	21.2334	21.6747	19.8926	24.7055	23.2268	27.1294	18.4566	19.348	16.3611	17.652	17.183	16.7434	23.6346	17.8193	28.3232	22.4878	20.4912	23.5962	23.9662
1532	AT1G12770	1	4351019	4353797	+	2779	1464	1277	2538	1107	1543	1678	1104	1251	1039	1372	1821	1913	2432	2556	3082	2446	2019	3422	1325	1370.5	2232.5	2494	1205.5	1177.5	34.0488	25.0352	23.9293	26.2155	28.4609	20.671	27.9833	25.6664	26.5532	31.434	18.3925	19.4775	46.2184	47.0205	34.0437	48.4351	49.7437	37.0206	27.3382
1533	AT1G12775	1	4353842	4355929	+	2088	37	58	126	37	47	114	25	55	39	48	83	91	62	61	190	54	53	161	42	47.5	53.5	61.5	43.5	40	1.1453	1.51338	1.58113	1.16619	1.15382	1.8691	0.84339	1.50186	1.32655	1.46367	1.11575	1.23316	1.5682	1.49353	2.79329	1.42316	1.73794	2.31818	1.16001
1534	AT1G12780	1	4355926	4358894	-	2969	3797	4503	9132	1978	3092	3687	4757	7281	1799	2733	11371	4674	3485	4350	5570	1488	1536	2461	2535	4150	1512	3917.5	2266	6019	82.6571	82.6306	80.5903	43.8445	53.3827	42.5129	112.86	139.823	43.0338	58.6088	107.5	44.5436	61.9915	74.9021	57.5888	27.5794	35.4219	24.9203	48.6136
1535	AT1G12790	1	4358895	4361371	-	2477	91	109	362	97	115	296	48	103	65	52	231	215	74	113	190	72	67	135	106	100	69.5	93.5	58.5	75.5	2.37446	2.39745	3.82921	2.57718	2.37981	4.09095	1.365	2.37087	1.8637	1.33663	2.61762	2.45595	1.57778	2.33221	2.35462	1.59955	1.85199	1.63855	2.4785
1536	AT1G12800	1	4361551	4365414	-	3864	2334	2244	7359	1987	2631	5524	2830	3436	2698	3410	9403	10250	2981	3365	7414	2819	2959	7818	2309	2289	2889	3173	3054	3133	39.0403	31.6399	49.9009	33.8423	34.9023	48.9412	51.5903	50.7006	49.59	56.1889	68.3046	75.0575	40.7441	44.5208	58.8991	40.1467	52.4323	60.8289	34.3723
1537	AT1G12805	1	4366577	4367136	+	560	6	8	32	8	8	11	17	55	8	13	51	9	20	46	34	14	29	55	8	7	21.5	33	10.5	36	0.692489	0.778307	1.49723	0.940159	0.732273	0.672454	2.13835	5.59979	1.01459	1.47805	2.55625	0.454738	1.88617	4.19938	1.86373	1.37573	3.54569	2.95275	0.836216
1538	AT1G12810	1	4367256	4368822	+	1567	593	741	333	557	702	297	563	817	634	632	332	298	921	874	479	717	610	378	629.5	667	663.5	897.5	633	690	24.4588	25.7631	5.56804	23.393	22.9636	6.48852	25.308	29.7269	28.7349	25.6792	5.94689	5.38089	31.0406	28.514	9.38339	25.1792	26.6533	7.25228	23.1783
1539	AT1G04973	1	4367768	4368493	-	726	0	0	0	0	0	0	0	0	0	0	0	0	0	0	0	0	0	0	0	0	0	0	0	0	0	0	0	0	0	0	0	0	0	0	0	0	0	0	0	0	0	0	0
1540	AT1G12820	1	4368760	4371298	-	2539	142	177	610	139	206	582	151	206	171	183	613	624	207	225	459	224	170	524	172.5	159.5	197	216	177	178.5	3.61473	3.79804	6.29498	3.60289	4.15887	7.84727	4.18922	4.62595	4.78324	4.58904	6.7767	6.95391	4.30574	4.53038	5.54936	4.85487	4.58434	6.20469	3.88088
1541	AT1G04977	1	4368980	4369617	+	638	0	0	0	0	0	0	0	0	0	0	0	0	0	0	0	0	0	0	0	0	0	0	0	0	0	0	0	0	0	0	0	0	0	0	0	0	0	0	0	0	0	0	0
1542	AT1G12840	1	4374205	4378514	+	4310	732	829	4466	818	1014	3492	761	1136	800	794	4680	4322	1064	1301	4636	1199	820	4735	916	780.5	1009.5	1182.5	797	948.5	10.977	10.4792	27.1499	12.4904	12.0596	27.7367	12.4373	15.0279	13.1826	11.7294	30.4782	28.3736	13.0378	15.4317	33.0187	15.3085	13.0265	33.0289	12.275
1543	AT1G12830	1	4374249	4375247	-	999	0	0	0	0	0	0	0	0	0	0	0	0	0	0	0	0	0	0	0	0	0	0	0	0	0	0	0	0	0	0	0	0	0	0	0	0	0	0	0	0	0	0	0
1544	AT1G12845	1	4378832	4379607	-	776	60	45	358	46	54	144	27	27	64	64	221	220	43	64	113	73	86	243	50	52.5	79.5	53.5	64	27	4.99734	3.15937	12.0878	3.90117	3.567	6.35271	2.45087	1.9838	5.85743	5.25112	7.99376	8.02173	2.92649	4.21632	4.47002	5.1767	7.588	9.41447	3.73409
1545	AT1G12850	1	4379694	4381764	-	2071	486	544	1074	507	578	982	526	592	531	524	1384	1206	614	652	1217	629	623	1167	542.5	515	626	633	527.5	559	15.1672	14.3109	13.5879	16.1112	14.306	16.2327	17.8906	16.2982	18.2097	16.1096	18.7576	16.4769	15.6577	16.0947	18.0386	16.7133	20.5967	16.9411	15.2086
1546	AT1G12855	1	4382160	4383673	+	1514	3	1	0	3	2	1	0	2	1	4	4	28	1	2	0	1	0	2	2.5	2	0.5	1.5	2.5	1	0.128069	0.0359851	0	0.130405	0.0677135	0.0226117	0	0.0753184	0.0469098	0.168216	0.0741574	0.523286	0.034883	0.0675335	0	0.0363468	0	0.0397151	0.0990593
1547	AT1G12860	1	4384304	4386651	+	2348	602	702	1452	408	692	874	471	502	485	569	1236	1363	588	664	917	661	606	1111	550	652	633.5	626	527	486.5	16.571	16.2888	16.203	11.4357	15.107	12.743	14.13	12.19	14.6701	15.4294	14.7755	16.425	13.2257	14.4572	11.9885	15.4916	17.6712	14.2255	13.2713
1548	AT1G12870	1	4387129	4389110	-	1982	0	0	0	0	0	0	0	0	0	0	0	0	0	0	0	0	1	0	0	0	0.5	0	0	0	0	0	0	0	0	0	0	0	0	0	0	0	0	0	0	0	0.0345451	0	0
1549	AT1G12880	1	4389678	4391344	+	1667	83	117	182	54	90	114	75	123	65	97	183	119	59	88	141	64	71	106	72	100	67.5	73.5	81	99	3.21805	3.82384	2.86064	2.13185	2.76744	2.34114	3.16916	4.20694	2.76928	3.70484	3.08131	2.01985	1.8692	2.69875	2.59643	2.11269	2.91617	1.91171	2.44965
1550	AT1G04983	1	4391438	4391675	+	238	0	0	0	0	0	0	0	0	0	0	0	0	0	0	0	0	0	0	0	0	0	0	0	0	0	0	0	0	0	0	0	0	0	0	0	0	0	0	0	0	0	0	0
1551	AT1G12890	1	4391671	4392393	+	723	0	0	0	0	0	6	0	2	0	0	0	0	1	0	0	0	1	0	0	0	0.5	0.5	0	1	0	0	0	0	0	0.2841	0	0.157721	0	0	0	0	0.0730468	0	0	0	0.0947005	0	0
1552	AT1G12900	1	4392438	4394454	-	2017	6711	6008	40806	6102	7562	27122	10792	10421	10414	11483	64653	59000	8774	8459	38224	8762	7404	38566	6832	6359.5	8083	8616.5	10948.5	10606.5	215.046	162.283	530.084	199.097	192.177	460.335	376.89	294.578	366.692	362.479	899.711	827.663	229.737	214.402	581.733	239.05	251.334	574.844	195.637
1553	AT1G12910	1	4394897	4396291	-	1395	486	539	1547	329	488	1112	305	431	286	381	1305	1001	487	523	1219	533	354	1215	408.5	512.5	443.5	505	333.5	368	22.5171	21.0506	29.0565	15.521	17.9315	27.2891	15.4008	17.6157	14.5607	17.3894	26.2577	20.3033	18.4372	19.1665	26.8239	21.0254	17.3748	26.1851	16.7263
1554	AT1G12920	1	4396348	4398193	-	1846	2244	2722	4491	2395	2909	3793	1491	2520	1099	1692	2938	2501	2788	3406	4063	2768	1995	4214	2652	2483	2381.5	3097	1395.5	2005.5	78.5671	80.3351	63.7438	85.3833	80.7761	70.3411	56.8938	77.8333	42.282	58.3583	44.6725	38.3344	79.7629	94.3253	67.5629	82.5137	73.9949	68.6301	83.0797
1555	AT1G12930	1	4398322	4405669	-	7348	380	433	956	381	439	763	367	418	326	381	782	718	449	595	635	423	449	777	410	406.5	436	522	353.5	392.5	3.34244	3.21046	3.40891	3.41236	3.06243	3.55479	3.51816	3.24343	3.15092	3.30133	2.98716	2.76479	3.22713	4.13964	2.65276	3.16784	4.18377	3.17909	3.2374
1556	AT1G12940	1	4416315	4418590	+	2276	23	22	47	11	21	17	12	13	6	3	21	0	70	33	105	4	2	5	16	22.5	3	51.5	4.5	12.5	0.653138	0.526623	0.541069	0.318068	0.472953	0.255702	0.371388	0.325663	0.187227	0.0839233	0.258981	0	1.6243	0.741237	1.41615	0.0967118	0.0601656	0.0660464	0.39551
1557	AT1G12950	1	4419714	4422684	+	2971	60	161	69	101	159	147	54	72	57	60	96	116	161	83	168	72	56	127	130	110.5	64	122	58.5	63	1.30526	2.95238	0.608518	2.23727	2.74325	1.69384	1.28029	1.38174	1.36258	1.28583	0.906962	1.10475	2.86196	1.42821	1.7358	1.33359	1.29055	1.28515	2.49026
1558	AT1G12960	1	4422707	4423155	-	449	0	0	0	0	0	0	0	0	0	0	0	0	0	0	0	0	0	0	0	0	0	0	0	0	0	0	0	0	0	0	0	0	0	0	0	0	0	0	0	0	0	0	0
1559	AT1G12970	1	4423540	4425936	+	2397	295	367	463	272	355	364	211	291	217	244	331	332	248	315	374	250	187	305	313.5	331	218.5	281.5	230.5	251	7.95433	8.34156	5.06104	7.46793	7.59156	5.19866	6.20059	6.92184	6.42955	6.4812	3.87597	3.91902	5.46416	6.71827	4.78957	5.73937	5.34151	3.82546	7.52975
1560	AT1G12980	1	4429718	4430965	+	1248	4	1	0	2	2	0	2	1	3	6	1	0	4	7	2	7	5	13	2	2.5	6	5.5	4.5	1.5	0.207155	0.043655	0	0.105467	0.082146	0	0.112884	0.0456859	0.170724	0.306105	0.0224909	0	0.169272	0.286747	0.0491936	0.308656	0.274313	0.31317	0.0938063
1561	AT1G12990	1	4433605	4436102	+	2498	242	340	689	238	331	418	361	391	389	549	767	1091	298	381	515	244	242	468	284.5	291	243	339.5	469	376	6.26142	7.41542	7.22693	6.27023	6.79214	5.72851	10.1797	8.92444	11.0598	13.9931	8.61834	12.3578	6.30033	7.79736	6.3286	5.37513	6.63305	5.63255	6.53119
1562	AT1G13000	1	4436101	4439639	-	3539	499	743	1071	652	821	1155	373	561	353	411	869	834	504	652	876	442	399	692	736.5	621	420.5	578	382	467	9.11317	11.4382	7.92932	12.1246	11.8914	11.1727	7.42416	9.03814	7.08408	7.39426	6.89223	6.66795	7.52124	9.41851	7.5983	6.8728	7.71939	5.87864	12.008
1563	AT1G13010	1	4440214	4440286	+	73	0	0	0	0	0	0	0	0	0	0	0	0	0	0	0	0	0	0	0	0	0	0	0	0	0	0	0	0	0	0	0	0	0	0	0	0	0	0	0	0	0	0	0
1564	AT1G13020	1	4440404	4443954	-	3551	649	840	1357	830	937	1146	580	712	572	649	1202	928	962	1012	1234	932	673	1406	883.5	744.5	802.5	987	610.5	646	11.8126	12.8878	10.0128	15.3825	13.5257	11.0482	11.5053	11.4321	11.4402	11.6366	9.50111	7.39443	14.3075	14.5695	10.6674	14.443	12.9764	11.9038	14.4541
1565	AT1G13030	1	4444043	4447412	-	3370	253	268	630	334	355	621	127	193	85	141	347	185	286	369	475	274	171	647	344.5	260.5	222.5	327.5	113	160	4.85222	4.33265	4.89821	6.52253	5.3997	6.30841	2.65456	3.26531	1.79134	2.66393	2.89015	1.55328	4.48204	5.59773	4.3267	4.47417	3.47422	5.77199	5.96111
1566	AT1G13040	1	4447549	4450001	+	2453	113	116	190	97	124	133	46	107	31	64	61	88	195	219	200	156	138	126	110.5	114.5	147	207	47.5	76.5	2.97735	2.57638	2.02947	2.6024	2.59116	1.85615	1.32093	2.48704	0.897539	1.66118	0.697996	1.01506	4.19833	4.56417	2.5028	3.4996	3.85188	1.54427	2.59678
1567	AT1G13050	1	4449713	4451742	+	2030	103	141	127	179	165	131	67	107	49	78	96	60	262	327	226	225	194	178	172	122	209.5	294.5	63.5	87	3.27937	3.78418	1.63921	5.80305	4.16638	2.20919	2.32486	3.00528	1.71431	2.44643	1.32738	0.836301	6.81624	8.23506	3.41748	6.09928	6.54329	2.63618	4.98471
1568	AT1G13060	1	4452190	4454900	+	2711	1447	1482	3122	1321	1742	2603	1147	1621	1113	1338	2801	2552	1990	2039	2979	2006	1294	3453	1531.5	1464.5	1650	2014.5	1225.5	1384	34.4976	29.783	30.1738	32.068	32.9374	32.8702	29.8025	34.0918	29.1578	31.4239	29.0004	26.6353	38.7671	38.4506	33.7314	40.7186	32.681	38.2929	32.5027
1569	AT1G04987	1	4457271	4457513	-	243	0	0	0	0	0	0	0	0	0	0	0	0	0	0	0	0	0	0	0	0	0	0	0	0	0	0	0	0	0	0	0	0	0	0	0	0	0	0	0	0	0	0	0
1570	AT1G13080	1	4459002	4460996	+	1995	106	161	317	161	275	373	148	195	263	237	420	662	85	91	142	135	99	285	218	133.5	117	88	250	171.5	3.4341	4.39675	4.16335	5.31107	7.06579	6.40065	5.22562	5.57299	9.36272	7.56378	5.90918	9.38906	2.25017	2.33192	2.18494	3.72377	3.39768	4.2949	6.18843
1571	AT1G13090	1	4461738	4463469	+	1732	643	623	1535	477	638	889	689	758	795	879	1529	1851	936	1106	1444	966	1006	1696	557.5	633	986	1021	837	723.5	23.9946	19.597	23.2213	18.1247	18.8818	17.5716	28.0214	24.9527	32.5993	32.3128	24.7788	30.2389	28.5409	32.6454	25.5925	30.6917	39.7686	29.4394	18.5032
1572	AT1G13100	1	4463859	4465725	+	1867	103	180	301	206	270	369	38	28	149	130	115	356	80	70	185	172	149	334	238	141.5	160.5	75	139.5	33	3.56568	5.25264	4.22424	7.26143	7.41294	6.76613	1.4337	0.855087	5.66802	4.43336	1.72892	5.39527	2.263	1.91676	3.04173	5.06963	5.46428	5.37841	7.33718
1573	AT1G13110	1	4467094	4469033	+	1940	1230	1647	3532	1963	2542	4896	398	276	947	802	1022	2835	1009	660	1707	1509	895	3375	2252.5	1438.5	1202	834.5	874.5	337	40.9782	46.2531	47.703	66.5913	67.1653	86.3968	14.4511	8.11156	34.6687	26.3212	14.7866	41.3484	27.4681	17.3923	27.01	42.8035	31.5873	52.3026	66.8783
1574	AT1G13120	1	4469144	4473319	-	4176	356	467	900	375	549	844	267	416	212	302	491	582	491	567	883	436	358	838	462	411.5	397	529	257	341.5	5.50984	6.09264	5.64688	5.90976	6.7388	6.91895	4.5037	5.67976	3.60549	4.60447	3.30021	3.94339	6.20956	6.94125	6.49073	5.74537	5.86966	6.03302	6.32428
1575	AT1G13130	1	4474684	4478005	+	3322	1	5	8	7	6	8	2	0	1	0	0	14	8	9	16	4	3	9	6.5	3	3.5	8.5	0.5	1	0.0194558	0.0820011	0.0630982	0.138675	0.0925811	0.082442	0.0424081	0	0.0213791	0	0	0.119244	0.127183	0.138503	0.147847	0.0662601	0.0618319	0.0814506	0.115628
1576	AT1G13140	1	4478384	4480327	-	1944	29	29	44	19	31	20	10	24	24	18	33	19	22	15	43	16	18	21	25	29	17	18.5	21	17	0.964165	0.812738	0.593039	0.643216	0.817403	0.352202	0.362345	0.703901	0.876807	0.589535	0.476473	0.276544	0.597676	0.394466	0.678993	0.452914	0.633967	0.324769	0.730309
1577	AT1G13143	1	4479025	4479709	+	685	0	0	0	0	0	0	0	0	0	0	0	0	0	0	0	0	0	0	0	0	0	0	0	0	0	0	0	0	0	0	0	0	0	0	0	0	0	0	0	0	0	0	0
1578	AT1G13150	1	4481875	4483751	-	1877	14	37	39	14	31	43	32	26	33	25	92	105	28	35	39	23	23	62	22.5	25.5	23	31.5	29	29	0.482074	1.07396	0.544411	0.490866	0.846581	0.784264	1.20089	0.78978	1.24864	0.848026	1.37576	1.58282	0.787832	0.953277	0.637813	0.674304	0.838985	0.993068	0.668723
1579	AT1G13160	1	4484584	4488577	+	3994	608	774	1339	858	1004	1532	356	509	244	327	686	605	847	786	1274	723	426	1264	931	691	574.5	816.5	285.5	432.5	9.83887	10.558	8.78414	14.1377	12.8854	13.1313	6.27857	7.26619	4.33881	5.21283	4.82099	4.28602	11.1999	10.0607	9.79162	9.96144	7.30285	9.5146	13.5115
1580	AT1G13170	1	4488533	4492667	-	4135	308	393	700	343	456	696	337	373	272	389	728	736	403	466	695	444	424	819	399.5	350.5	434	434.5	330.5	355	4.81421	5.17805	4.43557	5.45906	5.65276	5.76225	5.74081	5.14316	4.67178	5.98974	4.9417	5.03628	5.14718	5.76137	5.15944	5.9088	7.02071	5.9547	5.55591
1581	AT1G13180	1	4494924	4498469	+	3546	156	190	455	137	185	424	121	155	98	128	328	369	123	187	430	143	130	460	161	173	136.5	155	113	138	2.84338	2.9192	3.36201	2.54262	2.67426	4.09341	2.40362	2.49224	1.9628	2.29829	2.5963	2.94439	1.83192	2.69599	3.7224	2.21916	2.51012	3.90005	2.60844
1582	AT1G13190	1	4498764	4501624	+	2861	938	1612	1743	899	1340	1411	1000	1350	912	1261	1611	1990	1222	1412	1431	1020	1025	1440	1119.5	1275	1022.5	1317	1086.5	1175	21.1902	30.697	15.9627	20.6795	24.0081	16.8837	24.6207	26.9037	22.6395	28.0628	15.8051	19.6808	22.5576	25.2309	15.3538	19.6189	24.5299	15.132	22.3438
1583	AT1G13195	1	4501581	4503676	-	2096	90	163	366	106	131	213	85	100	86	83	323	260	157	152	290	120	101	291	118.5	126.5	110.5	154.5	84.5	92.5	2.77524	4.23687	4.57527	3.32823	3.20369	3.47894	2.85658	2.72023	2.91405	2.52128	4.32545	3.50986	3.95593	3.70738	4.24717	3.15052	3.29929	4.17401	3.26596
1584	AT1G13200	1	4507221	4508528	-	1308	0	0	0	1	0	0	0	0	0	0	0	0	0	0	0	0	0	0	0.5	0	0	0	0	0	0	0	0	0.0503143	0	0	0	0	0	0	0	0	0	0	0	0	0	0	0.0251572
1585	AT1G13210	1	4508906	4514010	-	5105	1942	2698	3646	2683	2696	4530	708	847	744	720	1198	1510	2930	1712	3934	1759	969	2856	2689.5	2320	1364	2321	732	777.5	24.5869	28.7936	18.7132	34.5879	27.0704	30.3781	9.76914	9.45986	10.3506	8.97988	6.58691	8.36929	30.3118	17.1444	23.6555	18.961	12.9963	16.8195	30.8292
1586	AT1G13220	1	4515464	4520306	+	4843	583	877	1215	617	794	973	449	749	398	690	1072	889	672	804	908	545	650	977	705.5	730	597.5	738	544	599	7.78043	9.86584	6.57338	8.38436	8.40382	6.87791	6.53056	8.81788	5.83657	9.07127	6.21299	5.19391	7.32815	8.48705	5.75525	6.19261	9.18945	6.06501	8.39409
1587	AT1G13230	1	4520559	4522644	+	2086	7	4	5	3	3	0	4	3	7	2	2	32	2	2	0	10	2	4	3	5.5	6	2	4.5	3.5	0.216887	0.104471	0.0628033	0.0946469	0.0737187	0	0.135072	0.0819981	0.238327	0.0610449	0.0269114	0.434053	0.0506355	0.0490152	0	0.263802	0.0656457	0.0576497	0.0841828
1588	AT1G13240	1	4522709	4522782	-	74	0	0	0	0	0	0	0	0	0	0	0	0	0	0	0	0	0	0	0	0	0	0	0	0	0	0	0	0	0	0	0	0	0	0	0	0	0	0	0	0	0	0	0
1589	AT1G04993	1	4525271	4525360	-	90	0	0	0	0	0	0	0	0	0	0	0	0	0	0	0	0	0	0	0	0	0	0	0	0	0	0	0	0	0	0	0	0	0	0	0	0	0	0	0	0	0	0	0
1590	AT1G13245	1	4525414	4526204	-	791	1778	3267	4350	1139	2046	2328	920	1274	876	1496	2048	2294	403	538	718	383	446	741	1592.5	2522.5	414.5	470.5	1186	1097	145.28	225.02	144.092	94.7647	132.587	100.755	81.9276	91.8311	78.6533	120.417	72.6731	82.0586	26.9072	34.7713	27.8639	26.6449	38.6055	28.1639	113.676
1591	AT1G04997	1	4526960	4527364	-	405	5	0	4	0	3	0	1	1	0	0	3	0	1	3	8	1	0	0	1.5	2.5	0.5	2	0	1	0.79793	0	0.258781	0	0.379697	0	0.173926	0.14078	0	0	0.207915	0	0.130402	0.378688	0.606357	0.135874	0	0	0.189848
1592	AT1G13250	1	4528485	4530222	-	1738	550	705	651	369	673	520	417	488	307	556	598	502	286	367	339	372	292	422	521	627.5	332	326.5	431.5	452.5	20.4533	22.0998	9.81427	13.9726	19.8489	10.2426	16.9007	16.0091	12.5452	20.3685	9.65766	8.17262	8.69073	10.7952	5.98747	11.7784	11.5033	7.29985	16.9107
1593	AT1G05003	1	4532193	4532450	-	258	0	0	0	0	0	0	0	0	0	0	0	0	0	0	0	0	0	0	0	0	0	0	0	0	0	0	0	0	0	0	0	0	0	0	0	0	0	0	0	0	0	0	0
1594	AT1G13260	1	4542168	4543970	+	1803	977	1733	1754	860	1484	1327	476	440	1104	1423	909	2466	368	380	549	644	371	981	1172	1355	507.5	374	1263.5	458	35.0226	52.3663	25.4895	31.3908	42.19	25.1961	18.5965	13.9141	43.4873	50.2508	14.151	38.6994	10.7793	10.7746	9.34695	19.6554	14.0886	16.3578	36.7904
1595	AT1G13270	1	4544889	4547373	+	2485	1591	1722	2813	1115	1794	1833	571	754	446	681	1056	994	3005	3433	4257	3007	2328	5041	1454.5	1656.5	2667.5	3219	563.5	662.5	41.3803	37.7534	29.6599	29.5289	37.0056	25.2519	16.1856	17.2998	12.7467	17.4483	11.9277	11.3179	63.8643	70.6257	52.586	66.5884	64.1427	60.9876	33.2672
1596	AT1G13280	1	4547388	4548894	+	1507	257	389	876	358	413	636	242	265	347	320	564	761	291	295	493	324	287	584	385.5	323	305.5	293	333.5	253.5	11.0222	14.0632	15.2306	15.634	14.0478	14.4478	11.3115	10.026	16.3533	13.5198	10.5048	14.2882	10.1981	10.0075	10.0422	11.8311	13.0395	11.6507	14.8409
1597	AT1G13290	1	4550153	4551620	-	1468	0	0	0	1	0	0	5	13	2	0	11	0	3	2	0	0	1	0	0.5	0	0.5	2.5	1	9	0	0	0	0.0448305	0	0	0.239918	0.50491	0.0967594	0	0.210323	0	0.107928	0.0696497	0	0	0.0466406	0	0.0224152
1598	AT1G13300	1	4556878	4558793	+	1916	251	593	309	191	483	224	198	267	299	221	311	598	458	451	631	564	880	701	337	422	722	454.5	260	232.5	8.46697	16.862	4.22561	6.5605	12.9218	4.00231	7.27928	7.94534	11.0832	7.34396	4.55602	8.83106	12.6244	12.0336	10.1094	16.1985	31.4469	10.9995	9.74114
1599	AT1G13310	1	4561028	4563160	-	2133	4	0	0	3	0	1	0	0	0	1	5	0	1	2	0	3	1	0	1.5	2	2	1.5	0.5	0	0.121205	0	0	0.0925613	0	0.0160497	0	0	0	0.0298499	0.065796	0	0.0247599	0.0479352	0	0.0773967	0.0320996	0	0.0462807
1600	AT1G13320	1	4563428	4567849	-	4422	838	1152	2374	849	1143	1565	669	940	678	779	1951	1816	959	1145	1820	1076	748	1770	996	995	912	1052	728.5	804.5	12.2483	14.1933	14.0666	12.6354	13.2495	12.1158	10.6568	12.1201	10.8893	11.2164	12.3839	11.62	11.4535	13.2374	12.6341	13.3901	11.5817	12.0339	12.9424
1601	AT1G13330	1	4567935	4570598	+	2664	14	10	73	19	24	46	14	25	4	9	15	26	20	27	20	26	18	99	21.5	12	22	23.5	6.5	19.5	0.339659	0.20451	0.717985	0.469374	0.461794	0.591128	0.37018	0.53506	0.106639	0.215101	0.158044	0.276151	0.396493	0.518137	0.230456	0.53707	0.462625	1.11726	0.465584
1602	AT1G13340	1	4569448	4571229	-	1782	11	7	0	16	9	38	6	7	9	9	3	14	23	25	30	11	7	26	12.5	9	9	24	9	6.5	0.398965	0.214013	0	0.590897	0.258884	0.730019	0.237171	0.223969	0.358694	0.321565	0.0472535	0.222294	0.681648	0.717212	0.516781	0.339685	0.268956	0.438649	0.42489
1603	AT1G13350	1	4572304	4576711	-	4408	1013	1577	1600	963	1338	1351	901	1172	740	1160	1523	1304	1257	1500	1609	945	1124	1177	1150.5	1295	1034.5	1378.5	950	1036.5	14.8531	19.4912	9.51054	14.3775	15.5591	10.4923	14.398	15.1594	11.9228	16.7552	9.69792	8.37034	15.0603	17.3966	11.2049	11.7973	17.4588	8.02761	14.9683
1604	AT1G13360	1	4576873	4578369	-	1497	549	949	898	910	1140	1161	650	886	579	626	1174	1127	1124	961	1334	924	704	1162	1025	749	814	1042.5	602.5	768	23.7028	34.5377	15.7174	40.0054	39.035	26.5502	30.5851	33.7449	27.4692	26.6248	22.0124	21.3015	39.6538	32.8183	27.3544	33.9658	32.1989	23.3365	39.5202
1605	AT1G05007	1	4580080	4580364	-	285	0	0	0	0	0	0	0	0	0	0	0	0	0	0	0	0	0	0	0	0	0	0	0	0	0	0	0	0	0	0	0	0	0	0	0	0	0	0	0	0	0	0	0
1606	AT1G08895	1	4583699	4585625	+	1927	0	0	0	0	2	0	0	1	0	0	0	0	1	0	0	0	2	0	1	0	1	0.5	0	0.5	0	0	0	0	0.0532009	0	0	0.029588	0	0	0	0	0.0274068	0	0	0	0.0710622	0	0.0266005
1607	AT1G13370	1	4587780	4588661	-	882	1	3	5	3	1	7	0	1	4	1	3	12	9	9	14	7	2	17	2	2	4.5	9	2.5	0.5	0.0732793	0.185311	0.148535	0.223847	0.0581169	0.271699	0	0.064644	0.322092	0.072188	0.0954714	0.384964	0.538907	0.521662	0.487251	0.436738	0.155257	0.579471	0.140982
1608	AT1G13380	1	4588994	4590501	-	1508	385	359	1229	379	455	907	287	427	329	320	995	979	443	385	777	481	372	907	417	372	426.5	414	324.5	357	16.501	12.9701	21.3539	16.5401	15.4661	20.5904	13.406	16.1445	15.4947	13.5108	18.5201	18.3691	15.5147	13.0519	15.8166	17.5524	16.8901	18.0825	16.0031
1609	AT1G13390	1	4592304	4594468	-	2165	910	1728	1477	907	1244	1311	701	1230	484	776	1214	915	1171	1377	1370	744	840	1128	1075.5	1319	792	1274	630	965.5	27.1665	43.4845	17.8751	27.5708	29.4533	20.7302	22.8076	32.3925	15.8773	22.8211	15.7391	11.9583	28.5653	32.5156	19.4248	18.9107	26.5651	15.664	28.512
1610	AT1G13400	1	4597567	4599141	+	1575	6	11	5	4	13	4	6	11	2	7	10	3	13	11	0	18	11	10	8.5	8.5	14.5	12	4.5	8.5	0.246218	0.380506	0.0831795	0.167139	0.423091	0.0869436	0.268343	0.398207	0.0901859	0.282977	0.178213	0.0538949	0.435916	0.357049	0	0.628903	0.478193	0.190885	0.295115
1611	AT1G13410	1	4601235	4603635	+	2401	32	40	62	44	31	71	18	23	19	17	74	40	136	148	283	122	71	220	37.5	36	96.5	142	18	20.5	0.861405	0.907647	0.676591	1.20603	0.661821	1.01234	0.528079	0.546176	0.562019	0.450807	0.865088	0.471384	2.99148	3.15126	3.61816	2.79614	2.02468	2.75475	0.933928
1612	AT1G13420	1	4604688	4606067	+	1380	34	49	62	75	57	180	38	92	50	54	51	115	62	92	86	56	40	64	66	41.5	48	77	52	65	1.59239	1.93449	1.17717	3.57669	2.11722	4.46531	1.93965	3.80107	2.57324	2.49143	1.03732	2.3579	2.37275	3.40819	1.91299	2.23306	1.98459	1.39429	2.84696
1613	AT1G13430	1	4606500	4607780	+	1281	1	9	17	10	4	17	6	4	1	4	39	4	11	1	82	10	6	43	7	5	8	6	2.5	5	0.0504546	0.382774	0.347718	0.513748	0.16006	0.454316	0.329929	0.178036	0.0554421	0.198813	0.854547	0.0883523	0.453506	0.0399086	1.96498	0.429579	0.320695	1.00919	0.336904
1614	AT1G13440	1	4608077	4610878	-	2802	6134	6078	23399	8229	9744	24963	10019	12582	9751	9088	39559	37432	12968	11643	36453	14032	11198	41994	8986.5	6106	12615	12305.5	9419.5	11300.5	141.49	118.179	218.804	193.276	178.254	304.991	251.869	256.023	247.155	206.507	396.276	377.992	244.424	212.428	399.354	275.577	273.63	450.579	185.765
1615	AT1G05013	1	4611526	4611773	+	248	0	0	0	0	0	0	0	0	0	0	0	0	0	0	0	0	0	0	0	0	0	0	0	0	0	0	0	0	0	0	0	0	0	0	0	0	0	0	0	0	0	0	0
1616	AT1G13448	1	4612243	4612929	+	687	9	3	18	3	3	17	3	3	3	17	20	14	7	2	0	8	8	9	3	6	8	4.5	10	3	0.846711	0.23791	0.686503	0.287385	0.223839	0.847131	0.307598	0.248978	0.310137	1.57553	0.817135	0.576605	0.538122	0.148829	0	0.640804	0.797304	0.393856	0.255612
1617	AT1G13450	1	4612731	4615353	-	2623	862	1298	1320	834	1097	1080	819	1074	719	905	1190	1039	854	1151	948	788	748	912	965.5	1080	768	1002.5	812	946.5	21.2402	26.9603	13.1857	20.9251	21.4378	14.0956	21.994	23.3455	19.4679	21.9677	12.7341	11.2079	17.1949	22.4332	11.0944	16.5318	19.5251	10.4532	21.1814
1618	AT1G13460	1	4615767	4618449	+	2683	91	103	492	100	132	391	93	124	81	87	556	410	156	168	728	140	128	411	116	97	134	162	84	108.5	2.19215	2.09154	4.80476	2.45289	2.52188	4.98901	2.44164	2.6351	2.14414	2.06458	5.81667	4.32385	3.07074	3.20113	8.32921	2.87144	3.26648	4.60546	2.48739
[truncated: 31,627 more rows]
[truncated: 92 more columns]
